# Supplementary material for: Machine learning-based urban noise appropriateness evaluation method and driving factor analysis
Source: PLoS One. 2024 Dec 23;19(12):e0311571. doi: 10.1371/journal.pone.0311571 (PMC11666067; doi:10.1371/journal.pone.0311571)
Supplement: S1 Data — (ZIP) [file pone.0311571.s001.zip]

Archive with 7 entries (6 files):
- supporting data/2021 Noise Raw Data.xls
- supporting data/2022 Noise Raw Data.xlsx
- supporting data/2023 Monitoring Report of Jiangxi Ecological Environment Monitoring Center.pdf
- supporting data/Including coordinates - machine learning prediction results for Nanchang city.csv
- supporting data/Noise measurement point data.csv
- supporting data/predicted_probabilities.csv
- supporting data/
