# Supplementary material for: Machine learning-based urban noise appropriateness evaluation method and driving factor analysis
Source: PLoS One. 2024 Dec 23;19(12):e0311571. doi: 10.1371/journal.pone.0311571 (PMC11666067; doi:10.1371/journal.pone.0311571)
Supplement: S1 Data — (ZIP) [file pone.0311571.s001.zip › supporting data/2022 Noise Raw Data.xlsx]

## Sheet: 2022年交通噪声
表3 2022年南昌市道路交通噪声例行监测
行政区划代码	监测年度	点位编码	测点名称	测点经度	测点纬度	路段名称	路段长度（m）	道路总宽度（m）	机动车车道数	车道类别	道路等级	测点参照物	路段覆盖人口（万人）	月	日	时	分	大型车车流量	中小型车车流量	Leq	L10	L50	L90	最大值	最小值	标准差(SD)	监测站名	监测仪器型号	监测仪器编号	监测前校准值	监测后校准值	声校准器测量声压值	声校准仪器型号	声校准仪器编号
360100	2022	360111200118	艾溪湖北路Ⅰ	115.995	28.713	艾溪湖北路	6965	30	4	2	2	南昌市高新区中兴和园	0.3572	9	16	10	36	11	283	68.1	71.4	65.0	56.8	87.5	47.0	5.6	江西省南昌生态环境监测中心	AWA6228+	JC-1076	93.8	93.5	94.0	AWA6223-F	FZ-0735
360100	2022	360103200062	八一大道Ⅱ号	115.9	28.6699	八一大道	3031	50	10	2	2	南昌市西湖区赣江宾馆	0.2425	9	20	14	43	47	1160	69.2	71.2	67.6	64.0	87.1	60.2	3.0	江西省南昌生态环境监测中心	AWA6228+	JC-1076	93.8	93.9	94.0	AWA6223-F	FZ-0735
360100	2022	360103200096	北京路Ⅰ号	115.91	28.6771	北京西路	2171	41	6	2	2	南昌市西湖区工商银行北京西路支行	0.1737	9	20	11	28	22	588	69.6	72.0	68.2	63.2	95.6	56.2	3.6	江西省南昌生态环境监测中心	AWA6228+	JC-1077	93.8	93.9	94.0	AWA6223-F	FZ-0736
360100	2022	360111200098	北京路Ⅲ号	115.95	28.6779	北京东路	4821	48	6	2	2	南昌市青山湖区江西省肿瘤医院	0.3857	9	19	15	28	38	1189	61.2	63.4	59.4	53.8	80.1	47.9	3.9	江西省南昌生态环境监测中心	AWA6228+	JC-1077	93.8	93.5	94.0	AWA6223-F	FZ-0736
360100	2022	360111200112	昌东大道Ⅰ号	115.994	28.7005	昌东大道	5631	77	6	2	2	南昌市高新区武警水电二路总队医院	0.2779	9	16	10	3	25	886	64.1	64.4	58.8	54.8	90.1	50.9	4.0	江西省南昌生态环境监测中心	AWA6228+	JC-1077	93.8	93.4	94.0	AWA6223-F	FZ-0736
360100	2022	360111200114	昌东大道Ⅲ号	115.975	28.6484	昌东大道	4087	36	4	2	2	南昌市青山湖区城东花园	0.223	9	15	14	3	57	380	66.6	70.4	62.4	55.4	85.7	49.2	5.8	江西省南昌生态环境监测中心	AWA6228+	JC-1076	93.8	94.1	94.0	AWA6223-F	FZ-0735
360100	2022	360111200115	昌东大道Ⅳ号	115.975	28.6185	昌东大道	5264	36	6	2	2	南昌市青山湖区雪津南昌啤酒公司	0.4211	9	15	15	13	52	1683	67.2	69.2	63.0	57.0	86.3	50.6	5.0	江西省南昌生态环境监测中心	AWA6228+	JC-1077	93.8	93.4	94.0	AWA6223-F	FZ-0736
360100	2022	360103200109	昌南大道Ⅰ号	115.865	28.6158	昌南大道	6465	40	6	2	2	南昌市西湖区象湖水产场	0.117	9	14	9	53	138	1986	73.6	76.0	72.4	68.2	88.3	63.1	3.1	江西省南昌生态环境监测中心	AWA6228+	JC-1076	93.8	93.6	94.0	AWA6223-F	FZ-0735
360100	2022	360111200111	昌南大道Ⅲ号	115.942	28.6007	昌南大道	6569	52	6	2	2	南昌市青山湖区京川村	0.2922	9	15	15	56	39	1112	67.7	71.0	65.0	61.0	84.5	56.7	3.8	江西省南昌生态环境监测中心	AWA6228+	JC-1077	93.8	93.6	94.0	AWA6223-F	FZ-0736
360100	2022	360111200015	丰和大道Ⅱ号	115.87	28.7086	丰和北大道	3844	45	6	2	2	南昌市红谷滩区南昌日报社	0.2334	9	13	16	18	8	106	59.4	60.4	52.5	45.9	75.6	43.5	6.0	江西省南昌生态环境监测中心	AWA6228+	JC-1264	93.8	93.9	94.0	AWA6223-F	FZ-0737
360100	2022	360111200016	丰和大道Ⅲ号	115.853	28.6964	丰和中大道	4217	56	6	2	2	南昌市红谷滩区丰和小区	0.3374	9	14	8	0	14	126	58.9	60.7	55.4	47.9	71.8	45.6	5.2	江西省南昌生态环境监测中心	AWA6228+	JC-1264	93.8	94.0	94.0	AWA6223-F	FZ-0737
360100	2022	360112200017	丰和大道Ⅳ号	115.826	28.6461	丰和南大道	5327	56	6	2	2	南昌市红谷滩区中环医院	0.2841	9	14	8	36	56	1066	61.5	63.9	58.8	51.4	76.8	48.2	6.6	江西省南昌生态环境监测中心	AWA6228+	JC-1264	93.8	93.9	94.0	AWA6223-F	FZ-0737
360100	2022	360103200052	抚河路Ⅰ号	115.879	28.676	抚河北路	1536	24	6	2	3	南昌市西湖区独一处粥城	0.1229	9	13	15	49	12	377	70.3	73.2	67.6	57.4	91.1	47.2	6.1	江西省南昌生态环境监测中心	AWA6228+	JC-1077	93.8	93.5	94.0	AWA6223-F	FZ-0736
360100	2022	360103200053	抚河路Ⅱ号	115.888	28.6674	抚河中路	1707	24	6	2	3	南昌市西湖区永新汽车装璜维修中心	0.1366	9	13	15	46	14	389	69.5	73.0	68.0	60.0	85.2	51.2	4.9	江西省南昌生态环境监测中心	AWA6228+	JC-1076	93.8	93.5	94.0	AWA6223-F	FZ-0735
360100	2022	360104200054	抚河路Ⅲ号	115.896	28.6523	抚河南路	2369	30	6	2	2	南昌市青云谱区省建材大市场	0.1895	9	14	14	59	24	587	70.7	73.6	69.6	64.0	84.2	55.1	3.8	江西省南昌生态环境监测中心	AWA6228+	JC-1076	93.8	93.9	94.0	AWA6223-F	FZ-0735
360100	2022	360103200041	抚生路Ⅰ号	115.874	28.6627	抚生路	1028	31	4	2	3	南昌市西湖区卓品骄阳住宅小区	0.0822	9	14	14	8	18	484	60.5	61.6	59.2	57.6	75.5	55.2	2.1	江西省南昌生态环境监测中心	AWA6228+	JC-1076	93.8	93.9	94.0	AWA6223-F	FZ-0735
360100	2022	360103200042	抚生路Ⅱ号	115.866	28.6491	抚生南路	2508	31	4	2	3	南昌市西湖区大塉村农民公寓	0.2006	9	14	11	38	24	469	67.3	69.6	66.0	62.0	86.8	57.8	3.0	江西省南昌生态环境监测中心	AWA6228+	JC-1077	93.8	93.7	94.0	AWA6223-F	FZ-0736
360100	2022	360103200043	抚生路Ⅲ号	115.853	28.6291	抚生南路	2710	31	4	2	3	南昌市西湖区抚生路小学	0.1084	9	14	10	27	14	271	69.0	73.0	64.4	55.0	85.6	48.1	6.9	江西省南昌生态环境监测中心	AWA6228+	JC-1076	93.8	93.6	94.0	AWA6223-F	FZ-0735
360100	2022	360111200020	赣江大道Ⅰ号	115.88	28.7119	赣江北大道	3409	18	4	2	2	南昌市红谷滩区绿宝竹木业公司	0.0884	9	14	9	20	8	87	60.8	62.2	51.3	49.7	73.4	46.6	4.8	江西省南昌生态环境监测中心	AWA6228+	JC-1264	93.8	93.9	94.0	AWA6223-F	FZ-0737
360100	2022	360102200021	赣江大道Ⅱ号	115.862	28.6915	赣江中大道	4007	36	6	2	2	南昌市红谷滩区南昌广播电视中心	0.1603	9	14	9	46	15	117	61.5	62.9	57.4	51.5	74.8	48.9	5.9	江西省南昌生态环境监测中心	AWA6228+	JC-1264	93.8	93.6	94.0	AWA6223-F	FZ-0737
360100	2022	360112200023	赣江大道Ⅳ号	115.847	28.6618	赣江南大道	5379	40	4	2	2	南昌市红谷滩区赣江新天地网球场	0.161	9	13	14	51	5	378	62.9	66.8	58.0	49.8	84.1	47.1	6.6	江西省南昌生态环境监测中心	AWA6228+	JC-1076	93.8	93.6	94.0	AWA6223-F	FZ-0735
360100	2022	360111200082	高新大道Ⅱ号	115.956	28.7025	高新大道	6104	50	6	2	2	南昌市青山湖区江西天一药业公司	0.3454	9	16	14	29	23	545	61.9	65.0	59.8	53.2	79.8	46.4	4.6	江西省南昌生态环境监测中心	AWA6228+	JC-1076	93.8	93.7	94.0	AWA6223-F	FZ-0735
360100	2022	360111200086	高新大道Ⅵ号	115.952	28.6353	高新南大道	8837	50	6	2	2	南昌市青山湖区石桥村	0.4579	9	15	14	42	16	468	66.9	70.0	64.6	58.6	80.2	51.6	4.4	江西省南昌生态环境监测中心	AWA6228+	JC-1077	93.8	93.6	94.0	AWA6223-F	FZ-0736
360100	2022	360104200108	广州路Ⅱ号	115.944	28.6233	广州路	5946	39	4	2	2	南昌市青山湖区万溪村	0.3363	9	19	14	12	16	372	65.6	68.2	64.4	60.8	75.8	56.5	2.9	江西省南昌生态环境监测中心	AWA6228+	JC-1076	93.8	93.6	94.0	AWA6223-F	FZ-0735
360100	2022	360103200048	洪城路Ⅱ号	115.887	28.6586	洪城路	3909	34	8	2	2	南昌市西湖区东方巴黎大厦	0.3127	9	13	15	8	33	1147	66.5	68.8	65.8	61.8	80.5	56.8	2.7	江西省南昌生态环境监测中心	AWA6228+	JC-1077	93.8	93.4	94.0	AWA6223-F	FZ-0736
360100	2022	360102200067	洪都大道Ⅰ号	115.918	28.6987	洪都北大道	4463	44	6	2	2	南昌市东湖区江西省地震局	0.357	9	20	9	58	16	465	69.1	70.8	67.2	63.4	90.5	58.6	3.2	江西省南昌生态环境监测中心	AWA6228+	JC-1077	93.8	93.6	94.0	AWA6223-F	FZ-0736
360100	2022	360103200070	洪都大道Ⅳ号	115.922	28.6632	洪都中大道	2245	44	6	2	2	南昌市青山湖区隆鑫广场小区	0.1796	9	20	11	21	40	387	69.5	71.4	66.8	63.8	95.3	60.2	3.3	江西省南昌生态环境监测中心	AWA6228+	JC-1076	93.8	93.7	94.0	AWA6223-F	FZ-0735
360100	2022	360111200095	火炬大街Ⅰ号	115.96	28.6942	火炬大街	2815	35	4	2	2	南昌市青山湖区百大集团物流中心	0.2252	9	16	14	59	13	650	64.3	66.8	62.2	56.2	87.4	49.2	4.2	江西省南昌生态环境监测中心	AWA6228+	JC-1076	93.8	93.7	94.0	AWA6223-F	FZ-0735
360100	2022	360111200104	解放路Ⅱ号	115.936	28.6554	解放西路	3993	35	6	2	2	南昌市青山湖区南昌公交修理二厂	0.3194	9	19	14	53	32	1086	67.7	70.0	66.2	63.0	87.2	56.7	2.9	江西省南昌生态环境监测中心	AWA6228+	JC-1077	93.8	93.6	94.0	AWA6223-F	FZ-0736
360100	2022	360111200106	解放路Ⅳ号	115.964	28.6449	解放东路	4976	42	4	2	2	南昌市青山湖区沈桥村	0.3981	9	15	14	14	12	397	65.5	67.8	63.0	57.6	87.8	48.3	4.2	江西省南昌生态环境监测中心	AWA6228+	JC-1077	93.8	93.7	94.0	AWA6223-F	FZ-0736
360100	2022	360111200025	锦江路Ⅰ号	115.872	28.7179	锦江路	1432	16	4	2	3	南昌市红谷滩区凤凰花园	0.1146	9	14	10	22	4	46	59.2	60.4	53.7	48.8	70.5	46.1	4.8	江西省南昌生态环境监测中心	AWA6228+	JC-1264	93.8	93.9	94.0	AWA6223-F	FZ-0737
360100	2022	360111200089	京东大道Ⅱ号	115.968	28.7069	京东大道	6442	40	4	2	2	南昌市青山湖区江西丰采丽印刷包装公司	0.5154	9	16	11	9	11	197	63.3	67.0	61.4	55.6	79.1	48.1	4.6	江西省南昌生态环境监测中心	AWA6228+	JC-1076	93.8	93.6	94.0	AWA6223-F	FZ-0735
360100	2022	360111200091	京东大道Ⅳ号	115.963	28.6685	京东南大道	3559	40	4	2	2	南昌市青山湖区世纪风情住宅小区	0.1924	9	23	10	29	6	129	65.8	69.2	63.6	54.8	80.0	47.6	5.5	江西省南昌生态环境监测中心	AWA6228+	JC-1077	93.8	93.5	94.0	AWA6223-F	FZ-0736
360100	2022	360104200064	井岗山大道Ⅱ	115.907	28.6489	井冈山大道	4692	50	8	2	2	南昌市青云谱区深圳农产品批发市场	0.3754	9	14	15	3	59	2637	68.0	70.6	66.8	61.8	80.8	52.5	3.6	江西省南昌生态环境监测中心	AWA6228+	JC-1077	93.8	93.5	94.0	AWA6223-F	FZ-0736
360100	2022	360103200050	九洲大街Ⅰ号	115.858	28.6415	九洲大街	1366	44	6	2	3	南昌市西湖区观洲村	0.1093	9	14	10	58	6	486	69.2	72.8	67.6	62.6	78.7	57.1	3.7	江西省南昌生态环境监测中心	AWA6228+	JC-1076	93.8	93.5	94.0	AWA6223-F	FZ-0735
360100	2022	360103200051	九洲大街Ⅱ号	115.871	28.6319	九洲大街	2077	44	6	2	3	南昌市西湖区南昌动物园	0.1662	9	14	11	4	16	438	66.4	71.0	61.6	54.0	79.6	49.2	6.3	江西省南昌生态环境监测中心	AWA6228+	JC-1077	93.8	93.6	94.0	AWA6223-F	FZ-0736
360100	2022	360111200010	庐山南大道Ⅰ	115.846	28.7366	庐山南大道	1964	46	4	2	2	南昌市青山湖区昌北电信分公司	0.1571	9	13	15	6	35	469	65.8	67.4	60.7	51.5	82.1	47.5	9.7	江西省南昌生态环境监测中心	AWA6228+	JC-1264	93.8	93.6	94.0	AWA6223-F	FZ-0737
360100	2022	360111200012	庐山南大道Ⅲ	115.859	28.7063	庐山南大道	3865	35	4	2	2	南昌市红谷滩区工商银行昌北支行	0.3092	9	13	15	45	46	541	63.4	65.5	57.6	49.8	77.8	46.3	5.5	江西省南昌生态环境监测中心	AWA6228+	JC-1264	93.8	94.0	94.0	AWA6223-F	FZ-0737
360100	2022	360104200066	南莲路Ⅰ号	115.918	28.614	南莲路	2439	32	4	2	2	南昌市青云谱区熊坊小学	0.1951	9	14	16	17	42	692	71.6	74.6	70.4	62.6	84.4	55.8	4.7	江西省南昌生态环境监测中心	AWA6228+	JC-1076	93.8	93.7	94.0	AWA6223-F	FZ-0735
360100	2022	360112200029	南斯友好路Ⅰ	115.835	28.6749	南斯友好路	3132	24	4	2	2	南昌市红谷滩区省二手车市场	0.2506	9	14	14	0	52	304	69.8	71.5	67.8	58.4	90.5	51.8	8.2	江西省南昌生态环境监测中心	AWA6228+	JC-1264	93.8	93.6	94.0	AWA6223-F	FZ-0737
360100	2022	360112200034	前湖大道Ⅰ号	115.821	28.6612	前湖大道	4034	82	6	2	2	南昌市红谷滩区南昌航空大学红角洲校区	0.2656	9	13	14	9	10	260	68.4	72.6	63.2	59.2	95.5	56.7	5.0	江西省南昌生态环境监测中心	AWA6228+	JC-1076	93.8	93.9	94.0	AWA6223-F	FZ-0735
360100	2022	360111200007	青岚大道Ⅰ号	115.82	28.7505	青岚大道	1651	16	4	2	3	南昌市青山湖区昌北经济适用房	0.066	9	13	14	1	14	58	58.7	60.3	52.8	43.6	72.2	40.4	4.9	江西省南昌生态环境监测中心	AWA6228+	JC-1264	93.8	93.7	94.0	AWA6223-F	FZ-0737
360100	2022	360111200008	青岚大道Ⅱ号	115.82	28.7351	青岚大道	3466	16	4	2	3	南昌市青山湖区江西三星气龙公司	0.2053	9	13	14	28	12	68	60.8	63.1	58.4	49.2	75.6	42.5	7.4	江西省南昌生态环境监测中心	AWA6228+	JC-1264	93.8	93.7	94.0	AWA6223-F	FZ-0737
360100	2022	360102200059	青山路Ⅰ号	115.924	28.7138	青山北路	2288	22	4	2	3	南昌市东湖区江西强力工量刃具公司	0.183	9	20	10	3	19	165	64.9	67.6	61.4	56.2	86.3	51.7	4.5	江西省南昌生态环境监测中心	AWA6228+	JC-1076	93.8	93.9	94.0	AWA6223-F	FZ-0735
360100	2022	360102200060	青山路Ⅱ号	115.909	28.7028	青山南路	2632	35	6	2	2	南昌市东湖区百货大楼青山路店	0.2106	9	20	15	33	21	492	69.3	69.6	65.2	61.2	95.2	56.4	3.8	江西省南昌生态环境监测中心	AWA6228+	JC-1077	93.8	93.5	94.0	AWA6223-F	FZ-0736
360100	2022	360103200074	孺子路Ⅰ号	115.885	28.6748	孺子路	776	23	4	2	3	南昌市西湖区南昌华云中医院	0.0621	9	13	16	29	17	442	70.8	72.8	67.4	62.4	97.5	56.1	4.1	江西省南昌生态环境监测中心	AWA6228+	JC-1076	93.8	93.9	94.0	AWA6223-F	FZ-0735
360100	2022	360103200075	孺子路Ⅱ号	115.893	28.6751	孺子路	1020	25	4	2	3	南昌市西湖区金世家橱柜	0.0816	9	13	16	25	15	388	66.6	69.4	64.6	57.6	86.1	50.9	4.6	江西省南昌生态环境监测中心	AWA6228+	JC-1077	93.8	93.5	94.0	AWA6223-F	FZ-0736
360100	2022	360104200077	三店西路Ⅱ号	115.906	28.6338	三店西路	1503	20	4	2	3	南昌市青云谱区青云明珠小区	0.1202	9	14	15	38	3	188	68.1	71.0	65.6	59.8	87.7	54.8	4.4	江西省南昌生态环境监测中心	AWA6228+	JC-1077	93.8	93.7	94.0	AWA6223-F	FZ-0736
360100	2022	360111200078	上海路Ⅰ号	115.936	28.688	上海北路	2771	20	4	2	3	南昌市青山湖区南昌大学附属中学	0.2217	9	16	15	10	6	271	67.3	71.2	64.6	55.4	83.4	48.4	5.8	江西省南昌生态环境监测中心	AWA6228+	JC-1077	93.8	93.5	94.0	AWA6223-F	FZ-0736
360100	2022	360111200079	上海路Ⅱ号	115.936	28.6705	上海路	2438	29	4	2	3	南昌市青山湖区南昌新时代妇科医院	0.195	9	20	10	49	15	211	68.6	71.4	66.8	61.4	90.2	54.4	3.9	江西省南昌生态环境监测中心	AWA6228+	JC-1077	93.8	93.6	94.0	AWA6223-F	FZ-0736
360100	2022	360102200028	世贸路Ⅱ号	115.853	28.6853	世贸路	2036	18	4	2	3	南昌市红谷滩区南昌市人民政府	0.1629	9	14	11	39	14	193	64.5	66.8	58.4	52.9	82.4	50.3	8.7	江西省南昌生态环境监测中心	AWA6228+	JC-1264	93.8	93.9	94.0	AWA6223-F	FZ-0737
360100	2022	360111200002	双港大街Ⅱ号	115.831	28.7456	双港西大街	3884	32	6	2	2	南昌市青山湖区神基科技南昌公司	0.2227	9	13	10	12	21	89	61.4	64.0	59.6	56.0	79.7	52.6	3.2	江西省南昌生态环境监测中心	AWA6228+	JC-1264	93.8	93.9	94.0	AWA6223-F	FZ-0737
360100	2022	360111200003	双港大街Ⅲ号	115.865	28.7464	双港东大街	4175	50	6	2	2	南昌市青山湖区华东交大南区专家楼	0.1918	9	13	10	45	34	113	60.6	64.4	57.4	51.2	74.5	43.7	5.1	江西省南昌生态环境监测中心	AWA6228+	JC-1264	93.8	93.6	94.0	AWA6223-F	FZ-0737
360100	2022	360111200101	顺外路Ⅱ号	115.948	28.6649	顺外路	5342	17	4	2	2	南昌市青山湖区肖坊村民委员会	0.4274	9	19	15	24	17	487	68.6	69.0	62.6	58.0	93.6	50.6	4.4	江西省南昌生态环境监测中心	AWA6228+	JC-1076	93.8	93.5	94.0	AWA6223-F	FZ-0735
360100	2022	360103200044	桃花路Ⅰ号	115.879	28.6622	桃花路	1138	19	4	2	3	南昌市西湖区远东国际花园	0.091	9	14	14	19	12	206	68.8	71.8	66.2	58.6	89.7	50.9	5.1	江西省南昌生态环境监测中心	AWA6228+	JC-1077	93.8	93.6	94.0	AWA6223-F	FZ-0736
360100	2022	360103200045	桃花路Ⅱ号	115.876	28.6422	桃花南路	3209	38	6	2	3	南昌市西湖区坝上新村	0.1938	9	14	11	32	17	315	70.6	73.6	67.8	63.4	91.2	59.3	3.9	江西省南昌生态环境监测中心	AWA6228+	JC-1076	93.8	93.7	94.0	AWA6223-F	FZ-0735
360100	2022	360103200046	桃花路Ⅲ号	115.867	28.6233	桃花南路	1940	38	6	2	3	南昌市西湖区十里庙村	0.1552	9	14	9	55	16	236	67.3	69.8	64.6	61.0	90.8	55.9	3.6	江西省南昌生态环境监测中心	AWA6228+	JC-1077	93.8	93.5	94.0	AWA6223-F	FZ-0736
360100	2022	360121200116	天祥大道Ⅰ号	116.022	28.6982	天祥大道	5830	21	4	2	2	南昌市高新区南昌工业职业技术学院	0.3413	9	15	10	13	36	898	67.2	69.6	64.2	58.6	87.4	52.7	4.4	江西省南昌生态环境监测中心	AWA6228+	JC-1077	93.8	93.6	94.0	AWA6223-F	FZ-0736
360100	2022	360112200036	祥云大道Ⅰ号	115.803	28.6356	祥云大道	8314	48	6	2	2	南昌市红谷滩区中铁16局4公司南昌项目部	0.4047	9	14	14	39	64	1724	64.7	66.3	59.4	50.4	84.2	46.8	7.4	江西省南昌生态环境监测中心	AWA6228+	JC-1264	93.8	93.9	94.0	AWA6223-F	FZ-0737
360100	2022	360102200057	象山路Ⅰ号	115.886	28.6825	象山北路	1367	18	4	2	3	南昌市东湖区南昌市第一医院	0.1094	9	20	14	5	15	280	65.9	67.6	63.0	59.2	88.9	53.0	3.6	江西省南昌生态环境监测中心	AWA6228+	JC-1076	93.8	93.7	94.0	AWA6223-F	FZ-0735
360100	2022	360103200058	象山路Ⅱ号	115.89	28.6712	象山南路	1715	12	2	2	3	南昌市西湖区象山广场	0.1372	9	20	14	9	8	112	63.5	66.4	60.8	55.2	84.7	50.5	4.3	江西省南昌生态环境监测中心	AWA6228+	JC-1077	93.8	93.6	94.0	AWA6223-F	FZ-0736
360100	2022	360112200031	学府大道Ⅰ号	115.794	28.6536	学府大道	7414	44	6	2	2	南昌市红谷滩区南昌大学红角洲校区	0.4461	9	13	14	16	21	248	67.3	72.2	61.4	52.2	79.2	44.7	7.3	江西省南昌生态环境监测中心	AWA6228+	JC-1077	93.8	93.4	94.0	AWA6223-F	FZ-0736
360100	2022	360102200037	沿江大道Ⅰ号	115.889	28.7011	沿江北大道	6135	16	4	2	2	南昌市东湖区滨江宾馆	0.2454	9	20	9	16	16	992	73.6	76.6	72.2	67.8	86.6	58.4	3.5	江西省南昌生态环境监测中心	AWA6228+	JC-1077	93.8	93.7	94.0	AWA6223-F	FZ-0736
360100	2022	360103200038	沿江大道Ⅱ号	115.868	28.671	沿江快速路	2926	18	6	2	1	南昌市西湖区海关大楼	0.117	9	20	16	38	12	2928	71.3	73.2	71.2	68.8	79.6	63.7	1.7	江西省南昌生态环境监测中心	AWA6228+	JC-1077	93.8	93.6	94.0	AWA6223-F	FZ-0736
360100	2022	360103200040	沿江大道Ⅳ号	115.842	28.634	沿江快速路	4410	20	6	2	1	南昌市西湖区净业寺	0.1764	9	14	10	31	12	2496	70.9	72.4	70.8	68.8	78.2	63.7	1.5	江西省南昌生态环境监测中心	AWA6228+	JC-1077	93.8	93.4	94.0	AWA6223-F	FZ-0736
360100	2022	360102200073	阳明路Ⅱ号	115.908	28.6915	阳明东路	2597	39	6	2	2	南昌市东湖区贤士湖住宅小区	0.2078	9	20	15	56	23	1070	69.9	70.8	67.8	64.6	98.9	60.1	2.7	江西省南昌生态环境监测中心	AWA6228+	JC-1076	93.8	93.6	94.0	AWA6223-F	FZ-0735
360100	2022	360104200056	迎宾大道Ⅱ号	115.903	28.6253	迎宾大道	5919	30	4	2	2	南昌市青云谱区江铃汽车股份公司	0.4735	9	14	16	7	27	686	70.3	72.8	69.4	65.0	89.3	54.0	3.1	江西省南昌生态环境监测中心	AWA6228+	JC-1077	93.8	93.6	94.0	AWA6223-F	FZ-0736
360100	2022	360111200005	玉屏大街Ⅱ号	115.818	28.7264	玉屏西大街	3587	16	4	2	2	南昌市青山湖区南昌凯马柴油机公司	0.195	9	13	11	28	24	105	62.4	64.5	60.8	47.2	75.7	43.1	6.8	江西省南昌生态环境监测中心	AWA6228+	JC-1264	93.8	93.7	94.0	AWA6223-F	FZ-0737
360100	2022	360121200121	紫阳大道Ⅱ号	116.014	28.6784	紫阳大道	6031	68	6	2	2	南昌市高新区蓝天学院瑶湖校区	0.3458	9	15	11	12	19	310	62.5	65.6	60.2	53.6	85.7	49.5	4.5	江西省南昌生态环境监测中心	AWA6228+	JC-1076	93.8	93.7	94.0	AWA6223-F	FZ-0735
360100	2022	360121200123	艾溪湖南路Ⅰ	115.993	28.6706	艾溪湖南路	4610	30	6	2	3	南昌市高新区中骏蓝湾香郡	0.2369	9	15	11	39	9	215	64.4	68.4	61.2	54.4	82.3	49.2	5.2	江西省南昌生态环境监测中心	AWA6228+	JC-1076	93.8	93.7	94.0	AWA6223-F	FZ-0735
360100	2022	360121200124	艾溪湖南路Ⅱ	116.018	28.6707	艾溪湖南路	2896	30	6	2	3	南昌市高新区小邹石村	0.1421	9	15	11	15	12	131	63.3	67.8	58.4	49.0	77.7	44.2	6.8	江西省南昌生态环境监测中心	AWA6228+	JC-1077	93.8	93.4	94.0	AWA6223-F	FZ-0736
360100	2022	360102200125	爱国路Ⅰ号	115.888	28.6971	爱国路	3383	10	2	2	3	南昌市东湖区爱国路省军区	0.2706	9	20	9	22	4	103	66.7	69.4	61.8	55.4	92.8	48.2	5.4	江西省南昌生态环境监测中心	AWA6228+	JC-1076	93.8	93.5	94.0	AWA6223-F	FZ-0735
360100	2022	360112200126	白玉兰路Ⅰ号	115.786	28.71	白玉兰路	2915	20	4	2	3	南昌市新建区万科金域传奇	0.153	9	14	11	1	26	87	63.6	65.9	58.7	51.3	80.4	47.9	7.5	江西省南昌生态环境监测中心	AWA6228+	JC-1264	93.8	94.0	94.0	AWA6223-F	FZ-0737
360100	2022	360104200127	博学路Ⅰ号	115.936	28.6298	博学路	1662	20	4	2	3	南昌市青云谱区博泰生命树小区	0.099	9	19	14	14	6	88	62.6	66.0	57.4	52.8	77.2	48.1	5.2	江西省南昌生态环境监测中心	AWA6228+	JC-1077	93.8	93.4	94.0	AWA6223-F	FZ-0736
360100	2022	360111200128	昌安路Ⅰ号	115.971	28.6299	昌安路	3841	15	4	2	3	南昌市青山湖区华奥印务有限公司	0.2268	9	15	14	55	1	80	63.2	68.0	54.4	50.2	79.5	48.4	6.8	江西省南昌生态环境监测中心	AWA6228+	JC-1076	93.8	93.9	94.0	AWA6223-F	FZ-0735
360100	2022	360112200129	城运大道Ⅰ号	115.81	28.6032	城运大道	8480	40	6	2	3	南昌市红谷滩区南昌光年装饰有限公司	0.1808	9	13	11	23	6	181	61.5	64.8	58.8	52.6	74.5	48.0	4.7	江西省南昌生态环境监测中心	AWA6228+	JC-1077	93.8	93.6	94.0	AWA6223-F	FZ-0736
360100	2022	360121200130	创新一路Ⅰ号	115.998	28.6989	创新一路	4743	10	2	2	3	南昌市高新区千僖同业	0.2808	9	16	9	57	5	80	64.1	68.0	56.4	49.0	83.9	42.5	7.1	江西省南昌生态环境监测中心	AWA6228+	JC-1076	93.8	93.6	94.0	AWA6223-F	FZ-0735
360100	2022	360111200131	东泰大道Ⅰ号	115.97	28.6382	东泰大道	6157	18	4	2	3	南昌市青山湖区江苏皮尔萨管业	0.4161	9	15	14	30	18	224	67.5	71.0	62.8	54.4	82.9	48.2	6.3	江西省南昌生态环境监测中心	AWA6228+	JC-1076	93.8	94.1	94.0	AWA6223-F	FZ-0735
360100	2022	360102200132	二七北路Ⅰ号	115.913	28.6805	二七北路	3021	16	4	2	3	南昌市东湖区东来顺饭庄对面	0.2417	9	20	14	47	2	156	66.0	69.2	63.8	57.8	84.2	51.3	4.4	江西省南昌生态环境监测中心	AWA6228+	JC-1077	93.8	93.4	94.0	AWA6223-F	FZ-0736
360100	2022	360102200133	福州路Ⅰ号	115.909	28.6866	福州路	1539	15	4	2	3	南昌市东湖区金昌利大厦对面	0.1231	9	20	15	24	5	139	64.9	66.4	60.4	55.0	90.2	50.9	4.7	江西省南昌生态环境监测中心	AWA6228+	JC-1076	93.8	93.6	94.0	AWA6223-F	FZ-0735
360100	2022	360111200134	富大有路Ⅰ号	115.95	28.7323	富大有路	6324	30	6	2	3	南昌市青山湖区万科金域滨江	0.133	9	16	15	54	31	642	72.0	76.2	66.4	62.0	86.7	59.0	5.4	江西省南昌生态环境监测中心	AWA6228+	JC-1076	93.8	93.9	94.0	AWA6223-F	FZ-0735
360100	2022	360121200135	富大有路Ⅱ号	115.996	28.7248	富大有路	6741	40	6	2	3	南昌市高新区白云驾校	0.0708	9	16	15	56	85	1176	70.3	72.2	67.8	63.0	86.2	60.2	3.8	江西省南昌生态环境监测中心	AWA6228+	JC-1077	93.8	93.5	94.0	AWA6223-F	FZ-0736
360100	2022	360111200136	高新七路Ⅰ号	115.971	28.7039	高新七路	2180	15	4	2	3	南昌市青山湖区南昌外国语高新学校	0.1744	9	16	11	10	9	151	68.1	71.6	64.4	57.4	84.7	49.6	5.5	江西省南昌生态环境监测中心	AWA6228+	JC-1077	93.8	93.7	94.0	AWA6223-F	FZ-0736
360100	2022	360112200137	工业大道Ⅰ号	115.785	28.6991	工业大道	2977	40	6	2	2	南昌市新建区南昌顺发机动车检测有限公司	0.1902	9	14	15	18	31	135	68.4	70.5	62.8	53.7	85.7	49.6	6.1	江西省南昌生态环境监测中心	AWA6228+	JC-1264	93.8	94.0	94.0	AWA6223-F	FZ-0737
360100	2022	360111200138	海棠南路Ⅰ号	115.809	28.7311	海棠南路	2451	28	4	2	3	南昌市青山湖区江西财大麦庐校区	0.1481	9	14	15	54	6	42	60.6	62.1	56.4	44.9	88.6	41.6	7.3	江西省南昌生态环境监测中心	AWA6228+	JC-1264	93.8	94.0	94.0	AWA6223-F	FZ-0737
360100	2022	360112200139	黄家湖东路Ⅰ	115.824	28.7106	黄家湖东路	2355	40	6	2	2	南昌市新建区奥克斯盛世华庭南门	0.1395	9	14	16	31	24	222	64.9	66.3	59.8	48.2	83.7	44.8	8.7	江西省南昌生态环境监测中心	AWA6228+	JC-1264	93.8	93.7	94.0	AWA6223-F	FZ-0737
360100	2022	360111200140	黄家湖西路Ⅰ	115.805	28.7162	黄家湖西路	4188	40	6	2	2	南昌市青山湖区汉港凯旋城	0.2062	9	14	17	6	19	181	63.4	65.1	60.4	51.3	78.9	48.7	5.9	江西省南昌生态环境监测中心	AWA6228+	JC-1264	93.8	93.9	94.0	AWA6223-F	FZ-0737
360100	2022	360111200141	火炬二路Ⅰ号	115.959	28.6973	火炬二路	2765	10	2	2	3	南昌市青山湖区大唐烧烤	0.2212	9	16	14	30	1	79	65.3	68.4	60.0	54.2	87.3	49.4	5.5	江西省南昌生态环境监测中心	AWA6228+	JC-1077	93.8	93.7	94.0	AWA6223-F	FZ-0736
360100	2022	360111200142	火炬三路Ⅰ号	115.966	28.7048	火炬三路	2109	10	4	2	3	南昌市青山湖区汉庭酒店	0.1687	9	16	11	32	8	101	66.8	70.4	61.8	55.0	82.4	52.7	5.8	江西省南昌生态环境监测中心	AWA6228+	JC-1076	93.8	93.6	94.0	AWA6223-F	FZ-0735
360100	2022	360111200143	火炬五路Ⅰ号	115.973	28.7184	火炬五路	2914	18	4	2	3	南昌市青山湖区百利精密刀具（南昌）有限公司	0.2331	9	16	10	38	4	99	66.6	69.0	59.4	54.6	92.0	52.6	5.6	江西省南昌生态环境监测中心	AWA6228+	JC-1077	93.8	93.5	94.0	AWA6223-F	FZ-0736
360100	2022	360111200144	金港路Ⅰ号	115.882	28.7688	金港路	4441	24	4	2	3	南昌市青山湖区江西华盛钢铁实业有限公司	0.2278	9	15	8	0	19	31	66.4	68.4	60.2	51.1	89.2	48.7	8.2	江西省南昌生态环境监测中心	AWA6228+	JC-1264	93.8	93.9	94.0	AWA6223-F	FZ-0737
360100	2022	360111200145	金山大道Ⅰ号	115.917	28.7736	金山大道	8983	50	6	2	2	南昌市青山湖区洪城警苑小区	0.0961	9	15	8	36	41	38	68.2	70.5	66.4	52.3	90.5	49.2	8.6	江西省南昌生态环境监测中心	AWA6228+	JC-1264	93.8	94.0	94.0	AWA6223-F	FZ-0737
360100	2022	360111200146	京安路Ⅰ号	115.961	28.6715	京安路	1525	21	4	2	3	南昌市青山湖区水之韵养生馆	0.122	9	19	15	53	9	170	66.5	66.8	63.6	60.6	96.1	58.1	2.9	江西省南昌生态环境监测中心	AWA6228+	JC-1076	93.8	93.5	94.0	AWA6223-F	FZ-0735
360100	2022	360111200147	经开大道Ⅰ号	115.877	28.7721	经开大道	7598	34	6	2	2	南昌市青山湖区南昌志航无缝钢管球墨铸铁管公司	0.302	9	15	9	12	32	64	70.5	72.2	63.5	52.7	96.2	49.3	11.7	江西省南昌生态环境监测中心	AWA6228+	JC-1264	93.8	94.0	94.0	AWA6223-F	FZ-0737
360100	2022	360112200148	景德镇街Ⅰ号	115.791	28.6153	景德镇街	3551	27	6	2	3	南昌市红谷滩区腾龙学校	0.142	9	13	11	18	1	46	57.7	61.2	53.4	45.4	74.6	41.5	5.7	江西省南昌生态环境监测中心	AWA6228+	JC-1076	93.8	93.7	94.0	AWA6223-F	FZ-0735
360100	2022	360112200149	九龙大道Ⅰ号	115.791	28.6053	九龙大道	7583	75	12	2	2	南昌市红谷滩区绿地国际博览中心	0.2443	9	13	10	50	5	275	60.9	64.8	58.0	52.8	79.1	45.0	4.6	江西省南昌生态环境监测中心	AWA6228+	JC-1077	93.8	93.5	94.0	AWA6223-F	FZ-0736
360100	2022	360111200150	梅林大道Ⅰ号	115.874	28.7606	梅林大道	2919	28	4	2	3	南昌市青山湖区海立电器	0.2335	9	15	9	39	27	81	63.4	65.6	58.7	51.8	75.9	48.7	8.2	江西省南昌生态环境监测中心	AWA6228+	JC-1264	93.8	93.9	94.0	AWA6223-F	FZ-0736
360100	2022	360112200151	梅岭大道Ⅰ号	115.746	28.6829	梅岭大道	3956	34	6	2	2	南昌市新建区湾里江西中医大学科技学院	0.1727	9	15	10	35	26	163	64.1	66.4	59.7	51.3	80.5	48.2	7.1	江西省南昌生态环境监测中心	AWA6228+	JC-1264	93.8	93.9	94.0	AWA6223-F	FZ-0737
360100	2022	360111200152	民营大道Ⅰ号	115.95	28.7161	民营大道	2084	30	4	2	3	南昌市青山湖区星辉村安置房	0.1667	9	16	11	39	3	142	63.3	66.4	60.4	55.0	83.6	48.9	4.5	江西省南昌生态环境监测中心	AWA6228+	JC-1077	93.8	93.4	94.0	AWA6223-F	FZ-0736
360100	2022	360111200153	民营大道Ⅱ号	115.95	28.7019	民营大道	1991	30	4	2	3	南昌市青山湖区车漆世界钣喷中心	0.1593	9	16	14	0	0	88	60.9	64.0	58.0	55.8	74.8	54.2	3.3	江西省南昌生态环境监测中心	AWA6228+	JC-1077	93.8	93.6	94.0	AWA6223-F	FZ-0736
360100	2022	360112200154	明矾路Ⅰ号	115.802	28.7089	明矾路	2054	26	6	2	3	南昌市新建区城西市容环境服务站	0.1643	9	15	11	16	69	257	59.4	61.1	55.6	48.9	78.9	45.7	6.0	江西省南昌生态环境监测中心	AWA6228+	JC-1264	93.8	94.0	94.0	AWA6223-F	FZ-0737
360100	2022	360112200155	南龙蟠街Ⅰ号	115.79	28.5827	南龙蟠街	2481	28	6	2	3	南昌市红谷滩区九龙湖南地铁站东	0.0992	9	13	10	38	9	70	60.2	63.0	55.6	51.4	78.1	47.2	4.6	江西省南昌生态环境监测中心	AWA6228+	JC-1076	93.8	93.9	94.0	AWA6223-F	FZ-0735
360100	2022	360111200156	青山湖大道Ⅰ	115.945	28.7072	青山湖大道	5117	29	6	2	2	南昌市青山湖区二七王食府	0.4094	9	16	14	1	3	305	62.3	65.8	60.2	54.2	77.8	49.0	4.4	江西省南昌生态环境监测中心	AWA6228+	JC-1076	93.8	93.9	94.0	AWA6223-F	FZ-0735
360100	2022	360111200157	青山湖大道Ⅱ	115.945	28.6683	青山湖大道	3930	29	6	2	2	南昌市青山湖区南铁世纪花园	0.3144	9	20	10	47	8	448	65.8	69.4	63.4	56.8	83.3	50.3	4.9	江西省南昌生态环境监测中心	AWA6228+	JC-1076	93.8	93.6	94.0	AWA6223-F	FZ-0735
360100	2022	360104200158	墅溪路Ⅰ号	115.929	28.6474	墅溪路	2715	26	6	2	3	南昌市青云谱区保利和光小区入口	0.2172	9	19	14	48	9	333	69.9	72.4	66.8	60.8	91.3	51.4	4.7	江西省南昌生态环境监测中心	AWA6228+	JC-1076	93.8	93.7	94.0	AWA6223-F	FZ-0735
360100	2022	360112200159	双马石路Ⅰ号	115.727	28.7018	双马石路	1861	16	4	2	3	南昌市新建区湾里天安财险	0.0981	9	15	14	1	12	156	66.2	67.9	64.4	50.1	84.7	46.9	5.2	江西省南昌生态环境监测中心	AWA6228+	JC-1264	93.8	93.7	94.0	AWA6223-F	FZ-0737
360100	2022	360112200160	天宁路Ⅰ号	115.729	28.6945	天宁路	3808	26	4	2	3	南昌市新建区湾里金佳·云舒花城	0.184	9	15	14	27	6	134	63.5	65.2	59.4	48.6	81.7	45.3	5.8	江西省南昌生态环境监测中心	AWA6228+	JC-1264	93.8	93.9	94.0	AWA6223-F	FZ-0737
360100	2022	360112200161	文化大道Ⅰ号	115.82	28.7002	文化大道	3577	34	4	2	2	南昌市新建区米罗小区南门	0.2106	9	15	15	10	43	252	67.9	69.8	65.4	55.1	88.7	52.6	4.6	江西省南昌生态环境监测中心	AWA6228+	JC-1264	93.8	93.9	94.0	AWA6223-F	FZ-0737
360100	2022	360112200162	武功山大道Ⅰ	115.736	28.6359	武功山大道	9712	55	6	2	2	南昌市新建区联富花园A期7栋旁	0.561	9	15	15	56	52	584	67.3	69.5	64.4	52.8	90.4	50.1	6.1	江西省南昌生态环境监测中心	AWA6228+	JC-1264	93.8	93.9	94.0	AWA6223-F	FZ-0737
360100	2022	360104200163	新溪桥路Ⅰ号	115.918	28.6397	新溪桥路	2238	24	6	2	3	南昌市青云谱区旺中旺生活超市洪都店	0.179	9	14	15	31	0	17	59.4	62.4	57.0	52.6	83.4	47.9	3.8	江西省南昌生态环境监测中心	AWA6228+	JC-1076	93.8	93.9	94.0	AWA6223-F	FZ-0735
360100	2022	360112200164	兴国路Ⅰ号	115.804	28.694	兴国路	4086	16	4	2	3	南昌市新建区警犬基地动物医院	0.2789	9	15	17	8	16	148	67.0	68.3	62.1	54.0	86.2	50.5	5.8	江西省南昌生态环境监测中心	AWA6228+	JC-1264	93.8	93.9	94.0	AWA6223-F	FZ-0737
360100	2022	360111200165	秀先路Ⅰ号	115.898	28.7844	秀先路	2004	40	4	2	3	南昌市青山湖区南昌攀藤科技有限公司	0.048	9	16	8	1	16	29	62.4	63.5	59.4	50.9	78.9	47.7	5.7	江西省南昌生态环境监测中心	AWA6228+	JC-1264	93.8	93.9	94.0	AWA6223-F	FZ-0737
360100	2022	360121200166	瑶湖西大道Ⅰ	116.034	28.683	瑶湖西大道	3570	25	6	2	3	南昌市高新区昌东镇龚杏高新现代产业综合城	0.0902	9	15	10	6	44	230	68.4	72.4	64.4	57.2	83.5	51.0	5.7	江西省南昌生态环境监测中心	AWA6228+	JC-1076	93.8	93.7	94.0	AWA6223-F	FZ-0735
360100	2022	360121200167	瑶湖西大道Ⅱ	116.044	28.7138	瑶湖西大道	4077	25	6	2	3	南昌市高新区昌东镇君江半岛	0.0956	9	15	10	39	47	223	67.3	69.0	59.6	49.4	95.0	44.8	7.3	江西省南昌生态环境监测中心	AWA6228+	JC-1076	93.8	93.7	94.0	AWA6223-F	FZ-0735
360100	2022	360121200168	瑶湖西一路Ⅰ	116.023	28.688	瑶湖西一路	2329	13	4	2	3	南昌市高新区昌东镇南昌工程学院	0.1863	9	15	10	45	0	77	61.0	64.8	52.0	44.6	77.5	41.5	7.5	江西省南昌生态环境监测中心	AWA6228+	JC-1077	93.8	93.4	94.0	AWA6223-F	FZ-0736
360100	2022	360111200169	英雄大道Ⅰ号	115.869	28.7818	英雄大道	6005	24	6	2	3	南昌市青山湖区五联花园小区	0.2726	9	16	8	32	44	123	68.4	69.8	63.4	50.7	88.7	47.3	6.8	江西省南昌生态环境监测中心	AWA6228+	JC-1264	93.8	94.0	94.0	AWA6223-F	FZ-0737
360100	2022	360112200170	永强路Ⅰ号	115.729	28.6404	永强路	4096	18	4	2	3	南昌市新建区太阳岛文具厂对面	0.3277	9	16	9	39	5	42	57.6	58.7	52.4	46.9	78.4	43.5	5.2	江西省南昌生态环境监测中心	AWA6228+	JC-1264	93.8	94.0	94.0	AWA6223-F	FZ-0737
360100	2022	360112200171	长堎大道Ⅰ号	115.796	28.6894	长堎大道	3296	26	6	2	3	南昌市新建区江西新一建筑工程公司门口	0.195	9	16	10	28	26	597	66.2	68.9	62.4	55.1	84.6	51.7	6.9	江西省南昌生态环境监测中心	AWA6228+	JC-1264	93.8	94.1	94.0	AWA6223-F	FZ-0737
360100	2022	360112200172	长麦路Ⅰ号	115.814	28.7041	长麦路	3100	24	6	2	3	南昌市新建区南昌新建一中	0.1991	9	16	11	36	12	63	61.7	63.4	57.6	52.8	79.5	49.3	5.0	江西省南昌生态环境监测中心	AWA6228+	JC-1264	93.8	93.9	94.0	AWA6223-F	FZ-0737
360100	2022	360112200173	长麦南路Ⅰ号	115.814	28.685	长麦南路	1581	24	6	2	3	南昌市新建区幸福里小区12栋旁	0.1265	9	16	11	3	22	303	68.6	70.8	61.5	54.0	85.4	50.2	8.5	江西省南昌生态环境监测中心	AWA6228+	JC-1264	93.8	94.0	94.0	AWA6223-F	FZ-0737
360100	2022	360112200174	长征西路Ⅰ号	115.817	28.6829	长征西路	4123	15	6	2	3	南昌市新建区长征西路馨居雅苑对面	0.2202	9	16	16	13	46	508	65.2	68.4	62.7	55.8	88.2	53.3	4.9	江西省南昌生态环境监测中心	AWA6228+	JC-1264	93.8	93.9	94.0	AWA6223-F	FZ-0737
360100	2022	360112200175	招贤大道Ⅰ号	115.734	28.7092	招贤大道	4292	38	6	2	2	南昌市新建区湾里COCO公馆	0.3019	9	16	16	48	28	388	66.5	68.9	61.1	55.6	90.2	52.4	6.6	江西省南昌生态环境监测中心	AWA6228+	JC-1264	93.8	94.0	94.0	AWA6223-F	FZ-0737
360100	2022	360104200176	朱桥东路Ⅰ号	115.934	28.6108	朱桥东路	3151	30	4	2	3	南昌市青云谱区深圳农产品中心批发市场冻品区十号门	0.2141	9	15	15	44	18	147	70.3	72.2	65.4	60.2	92.3	56.1	4.8	江西省南昌生态环境监测中心	AWA6228+	JC-1076	93.8	93.9	94.0	AWA6223-F	FZ-0735
360121	2022	360121200001	三幼汇仁	115.9045	28.5712	工业一路	2552	12	4	2	3	南昌市南昌县三幼汇仁园区	0.16	2	16	14	6	14	207	63.5	67.0	60.0	53.4	78.8	48.5	5.2	江西省南昌生态环境监测中心	AWA6228+	YQ091	93.8	93.8	94.0	AWA6021A	YQ181
360121	2022	360121200002	金沙幼儿园	115.8642	28.5667	金沙三路	7676	22	4	2	2	南昌市南昌县卓尔金沙幼儿园	0.19	2	16	15	12	27	433	70.4	73.0	69.0	64.2	91.1	56.6	3.5	江西省南昌生态环境监测中心	AWA6228+	YQ091	93.8	93.8	94.0	AWA6021A	YQ181
360121	2022	360121200003	泰豪动漫学院	115.8743	28.5761	金沙二路	3360	16	4	2	2	南昌市南昌县泰豪动漫学院	0.29	2	16	15	42	32	327	67.3	70.8	66.2	55.4	77.2	47.4	5.7	江西省南昌生态环境监测中心	AWA6228+	YQ091	93.8	93.8	94.0	AWA6021A	YQ181
360121	2022	360121200004	无端道医堂	115.8685	28.5830	东莲路	6117	26	6	2	2	南昌市南昌县新力幸福时光无端道医堂	0.17	2	16	16	13	16	173	63.0	67.6	58.2	51.0	76.2	45.8	6.0	江西省南昌生态环境监测中心	AWA6228+	YQ091	93.8	93.8	94.0	AWA6021A	YQ181
360121	2022	360121200005	智慧树幼儿园	115.9221	28.5786	康莲路	1270	30	4	2	3	南昌市南昌县智慧树幼儿园	0.08	2	16	10	44	2	93	60.4	63.6	54.6	48.6	83.9	43.9	5.7	江西省南昌生态环境监测中心	AWA6228+	YQ091	93.8	94.0	94.0	AWA6021A	YQ181
360121	2022	360121200006	百威雪津	115.8829	28.5615	金沙大道	18067	29	6	2	2	南昌市南昌县百威雪津（南昌）啤酒有限公司	0.35	2	16	14	42	41	764	72.3	75.2	71.4	65.4	82.0	55.9	4.0	江西省南昌生态环境监测中心	AWA6228+	YQ091	93.8	93.8	94.0	AWA6021A	YQ181
360121	2022	360121200007	煌盛中央公园	115.9092	28.5687	迎宾中大道	6648	80	6	2	2	南昌市南昌县煌盛中央公园东门欧润油品	0.54	2	16	11	15	47	747	73.3	73.6	70.0	63.2	101.8	55.0	4.4	江西省南昌生态环境监测中心	AWA6228+	YQ091	93.8	94.0	94.0	AWA6021A	YQ181
360121	2022	360121200008	绵竹幸福里	115.8601	28.6051	八月湖路	4305	24	8	2	2	南昌市南昌县绵竹幸福里七彩色地产	0.24	2	16	16	47	38	616	68.4	71.4	67.2	62.2	81.6	54.4	3.6	江西省南昌生态环境监测中心	AWA6228+	YQ091	93.8	93.8	94.0	AWA6021A	YQ181
360121	2022	360121200009	景城名郡	115.8792	28.5886	芳草路	1979	12	4	2	3	南昌市南昌县景城名郡我爱我家	0.21	2	15	9	37	20	161	66.3	68.6	65.4	62.6	84.7	58.3	2.3	江西省南昌生态环境监测中心	AWA6228+	YQ179	93.8	93.9	94.0	AWA6021A	YQ182
360121	2022	360121200010	棕榈学府	115.9140	28.5538	莲安南路	600	28	4	2	3	南昌市南昌县棕榈学府东新芝教	0.16	2	16	15	9	10	100	60.0	63.2	57.6	54.8	80.4	49.8	3.3	江西省南昌生态环境监测中心	AWA6228+	YQ179	93.8	93.9	94.0	AWA6021A	YQ182
360121	2022	360121200011	五羊本田	115.9303	28.5792	南莲路	5335	46	6	2	2	南昌市南昌县鹿鼎爱丁堡五羊本田	0.48	2	15	8	3	78	352	69.0	71.6	68.2	61.2	83.2	51.3	4.1	江西省南昌生态环境监测中心	AWA6228+	YQ179	93.8	93.9	94.0	AWA6021A	YQ182
360121	2022	360121200012	盐业包装	115.8881	28.5526	富山一路	4115	10	2	2	3	南昌市南昌县江西盐业包装有限公司马路对面	0.08	2	21	10	50	31	82	60.7	64.8	54.4	50.0	77.2	47.8	5.6	江西省南昌生态环境监测中心	AWA6228+	YQ179	93.8	93.9	94.0	AWA6021A	YQ182
360121	2022	360121200013	中国民生银行	115.9274	28.5525	澄湖西路	3400	40	4	2	2	南昌市南昌县中国民生银行澄湖西路支行	0.58	2	21	9	32	0	280	65.1	68.8	63.6	55.0	75.8	47.4	5.1	江西省南昌生态环境监测中心	AWA6228+	YQ179	93.8	93.9	94.0	AWA6021A	YQ182
360121	2022	360121200014	味思诺蛋糕	115.9375	28.5279	安宝大道	1100	40	6	2	3	南昌市南昌县银河城味思诺蛋糕	0.21	2	21	10	10	30	211	65.8	70.2	62.6	54.0	76.8	50.2	5.7	江西省南昌生态环境监测中心	AWA6228+	YQ179	93.8	93.9	94.0	AWA6021A	YQ182
360121	2022	360121200015	居住主题公园	115.8838	28.5959	海嘉路	1561	12	4	2	3	南昌市南昌县南昌居住主题公园19栋西面	0.26	2	15	8	49	0	104	58.3	60.8	52.6	46.6	83.0	41.0	5.7	江西省南昌生态环境监测中心	AWA6228+	YQ179	93.8	93.9	94.0	AWA6021A	YQ182
360121	2022	360121200016	新力象湖湾	115.8362	28.5944	东岳大道	4842	16	8	2	2	南昌市南昌县新力象湖湾南门京东家电	0.20	2	15	10	16	27	238	63.9	67.6	61.6	55.0	78.0	49.1	4.7	江西省南昌生态环境监测中心	AWA6228+	YQ179	93.8	93.9	94.0	AWA6021A	YQ182
360121	2022	360121200017	梦里水乡	115.9198	28.5598	澄湖北路	2700	68	8	2	1	南昌市南昌县梦里水乡北门中国太平洋保险	0.24	2	21	14	7	2	535	68.3	71.4	64.8	56.6	87.9	51.8	5.7	江西省南昌生态环境监测中心	AWA6228+	YQ180	93.8	93.9	94.0	AWA6021A	YQ183
360121	2022	360121200018	东新乡政府	115.8424	28.6049	东祥路	5020	24	6	2	2	南昌市南昌县东新乡政府东面	0.16	2	21	16	57	21	723	65.3	68.4	63.8	57.4	82.9	50.5	4.2	江西省南昌生态环境监测中心	AWA6228+	YQ179	93.8	93.9	94.0	AWA6021A	YQ182
360121	2022	360121200019	力高君御华府	115.9280	28.5407	莲富路	1921	14	4	2	2	南昌市南昌县力高君御华府圣达文化艺术培训学校	0.12	2	21	11	26	3	375	68.3	69.8	63.2	55.0	91.0	44.3	6.1	江西省南昌生态环境监测中心	AWA6228+	YQ180	93.8	93.9	94.0	AWA6021A	YQ183
360121	2022	360121200020	三志物流	115.8665	28.5445	富山大道	9919	20	6	2	2	南昌市南昌县富山大道290号南昌三志物流有限公司	0.21	2	21	16	21	43	647	66.4	69.0	64.8	60.0	82.6	51.6	3.8	江西省南昌生态环境监测中心	AWA6228+	YQ179	93.8	93.9	94.0	AWA6021A	YQ182
360121	2022	360121200021	迪启博幼儿园	115.9395	28.5429	五一路	1253	10	2	2	2	南昌市南昌县迪启博幼儿园	0.08	2	21	10	44	0	283	68.6	71.2	64.4	58.0	98.7	49.7	5.5	江西省南昌生态环境监测中心	AWA6228+	YQ180	93.8	93.9	94.0	AWA6223-F	YQ183
360121	2022	360121200022	新力银湖湾	115.8890	28.5732	汇仁大道	6043	28	6	2	2	南昌市南昌县新力银湖湾中国电信	0.25	2	21	14	50	15	1092	73.7	76.8	71.8	65.6	90.5	55.3	4.5	江西省南昌生态环境监测中心	AWA6228+	YQ180	93.8	93.9	94.0	AWA6021A	YQ183
360121	2022	360121200023	烨达环保	115.8896	28.5388	富山二路	4154	9	2	2	3	南昌市南昌县江苏烨达环保驻江西生产基地	0.05	2	21	15	36	16	379	63.3	66.6	56.2	51.8	81.7	48.1	5.8	江西省南昌生态环境监测中心	AWA6228+	YQ180	93.8	93.9	94.0	AWA6021A	YQ183
360121	2022	360121200024	宝江钢材	115.8862	28.5251	富山五路（汽车大道）	4972	30	6	2	2	南昌市南昌县宝江钢材股份有限公司	0.15	2	21	16	8	27	1405	72.2	73.2	64.2	56.6	99.3	48.6	6.4	江西省南昌生态环境监测中心	AWA6228+	YQ180	93.8	93.9	94.0	AWA6021A	YQ183
360123	2022	360123200001	育苗幼儿园	115.542	28.8475	北门路	735	10	1	1	3	南昌市安义县育苗幼儿园	0.5	4	18	10	16	0	10	60.9	62.2	59.2	57.4	78.1	54.6	2.4	江西省南昌生态环境监测中心	AWA6228+	JC-1264	93.8	93.6	94.0	AWA6223-F	FZ-0736
360123	2022	360123200002	农税征收局	115.544	28.8452	解放路	1233	20	2	2	3	南昌市安义县农业税征收管理局	0.6	4	18	11	39	1	61	63.3	65.4	60.2	56.0	87.9	49.1	3.9	江西省南昌生态环境监测中心	AWA6228+	JC-1265	93.8	93.6	94.0	AWA6223-F	FZ-0736
360123	2022	360123200003	前进村卫生所	115.549	28.8427	东门路	1300	25	2	2	2	南昌市安义县龙津镇前进村卫生所	0.8	4	18	11	14	1	39	59.9	60.4	54.8	52.0	84.1	48.0	3.9	江西省南昌生态环境监测中心	AWA6228+	JC-1265	93.8	93.5	94.0	AWA6223-F	FZ-0736
360123	2022	360123200004	鑫辉鞋业	115.549	28.8426	人民路	1000	22	2	2	3	南昌市安义县鑫辉鞋业	0.9	4	18	11	11	0	27	65.7	67.8	63.6	60.4	87.9	55.8	3.1	江西省南昌生态环境监测中心	AWA6228+	JC-1264	93.8	93.6	94.0	AWA6223-F	FZ-0736
360123	2022	360123200005	金凤花园	115.561	28.8465	延雄路	1000	24	4	2	2	南昌市安义县金凤花园管理处	0.9	4	18	9	12	0	56	61.9	65.4	57.6	52.6	79.4	45.8	4.9	江西省南昌生态环境监测中心	AWA6228+	JC-1265	93.8	93.5	94.0	AWA6223-F	FZ-0736
360123	2022	360123200006	蓝调咖啡	115.568	28.8474	达瑞路	1000	20	4	2	3	南昌市安义县蓝调咖啡	0.5	4	18	9	9	1	54	60.8	63.8	57.8	50.6	82.5	44.4	5.0	江西省南昌生态环境监测中心	AWA6228+	JC-1264	93.8	93.6	94.0	AWA6223-F	FZ-0736
360123	2022	360123200007	香榭大道	115.573	28.8496	学府大道	1050	24	4	2	2	南昌市安义县香榭大道二期	0.3	4	18	10	19	6	70	68.5	72.2	61.2	51.6	89.4	45.8	7.6	江西省南昌生态环境监测中心	AWA6228+	JC-1076	93.8	94.0	94.0	AWA6223-F	FZ-0735
360123	2022	360123200008	伟星实业	115.582	28.8544	凤凰大道	2064	32	4	2	2	南昌市安义县江西伟星实业	0.1	4	18	10	57	14	64	66.3	68.8	56.0	46.0	88.7	38.6	8.7	江西省南昌生态环境监测中心	AWA6228+	JC-1077	93.8	94.1	94.0	AWA6223-F	FZ-0737
360123	2022	360123200009	德旺不锈钢	115.587	28.8459	引凤路	1575	25	4	2	2	南昌市安义县江西安邦德旺不锈钢	0.2	4	18	11	1	2	28	62.2	65.0	55.2	51.2	79.9	48.0	5.5	江西省南昌生态环境监测中心	AWA6228+	JC-1076	93.8	93.6	94.0	AWA6223-F	FZ-0735
360123	2022	360123200010	兰珠实业	115.595	28.8589	孙虑成东路	2298	32	2	2	2	南昌市安义县南昌市兰珠实业	0.1	4	18	11	38	4	51	62.6	65.6	56.6	52.2	78.6	49.2	5.3	江西省南昌生态环境监测中心	AWA6228+	JC-1076	93.8	93.6	94.0	AWA6223-F	FZ-0735
360123	2022	360123200011	勇居康酒店	115.606	28.8612	凤凰东路	2104	40	2	2	2	南昌市安义县勇居康商务酒店	0.1	4	18	14	34	8	37	65.9	68.2	60.6	59.0	87.1	56.7	4.0	江西省南昌生态环境监测中心	AWA6228+	JC-1077	93.8	94.0	94.0	AWA6223-F	FZ-0737
360123	2022	360123200012	新凤玉石	115.589	28.865	创业大道	2251	36	4	2	2	南昌市安义县江西新凤微品玉石公司	0.1	4	18	14	7	1	28	63.9	65.6	62.8	61.4	77.8	59.7	1.9	江西省南昌生态环境监测中心	AWA6228+	JC-1076	93.8	93.4	94.0	AWA6223-F	FZ-0735
360123	2022	360123200013	荣凯铝业	115.596	28.862	锦绣大道	2768	40	4	2	3	南昌市安义县荣凯铝业	0.1	4	18	14	2	6	59	63.0	67.0	57.4	54.6	79.4	52.4	4.8	江西省南昌生态环境监测中心	AWA6228+	JC-1077	93.8	94.0	94.0	AWA6223-F	FZ-0737
360123	2022	360123200014	和祥铝业	115.603	28.8585	起秀路	1700	16	4	2	2	南昌市安义县江西和祥铝业	0.1	4	18	14	40	4	61	60.4	63.4	55.6	53.2	79.4	50.4	4.2	江西省南昌生态环境监测中心	AWA6228+	JC-1076	93.8	93.6	94.0	AWA6223-F	FZ-0735
360123	2022	360123200015	安义县华荟苑	115.551	28.8498	建设路	1409	25	2	2	2	南昌市安义县华荟苑	0.5	4	18	9	51	1	125	63.7	67.4	59.6	52.6	88.4	46.3	5.6	江西省南昌生态环境监测中心	AWA6228+	JC-1265	93.8	93.4	94.0	AWA6223-F	FZ-0736
360123	2022	360123200016	安义县阳湖村	115.554	28.8466	向阳路	2743	24	4	2	2	南昌市安义县龙津镇阳湖村前房文化活动中心	0.9	4	18	9	43	0	27	61.5	63.4	59.6	57.2	86.9	53.5	2.6	江西省南昌生态环境监测中心	AWA6228+	JC-1264	93.8	93.6	94.0	AWA6223-F	FZ-0736
360123	2022	360123200017	安义县清和园	115.576	28.8466	前进路	4125	32	4	2	2	南昌市安义县清和园	0.6	4	18	10	12	5	103	65.3	68.0	60.0	53.6	86.6	48.5	5.7	江西省南昌生态环境监测中心	AWA6228+	JC-1077	93.8	93.9	94.0	AWA6223-F	FZ-0737
360123	2022	360123200018	安义中学	115.555	28.842	文峰路	1639	32	6	2	2	南昌市安义县安义中学	0.9	4	18	10	17	9	126	63.3	65.6	60.4	57.2	83.8	54.1	3.5	江西省南昌生态环境监测中心	AWA6228+	JC-1265	93.8	93.5	94.0	AWA6223-F	FZ-0736
360123	2022	360123200019	安义县滤城园	115.591	28.8454	迎宾大道	2000	55	2	2	3	南昌市安义县滤城园农家饭庄	0.2	4	18	11	35	29	176	71.2	72.8	62.8	55.4	95.3	46.5	6.8	江西省南昌生态环境监测中心	AWA6228+	JC-1077	93.8	93.7	94.0	AWA6223-F	FZ-0737
360123	2022	360123200020	安义县文峰塔	115.546	28.8401	沿河大道	1800	20	4	2	2	南昌市安义县文峰塔	0.5	4	18	10	46	0	22	56.2	57.8	47.0	43.6	75.6	41.4	5.9	江西省南昌生态环境监测中心	AWA6228+	JC-1265	93.8	93.7	94.0	AWA6223-F	FZ-0736
360123	2022	360123200021	板溪村委会	115.539	28.8349	桥南路	1300	25	2	2	3	南昌市安义县板溪村委会	0.6	4	18	10	44	4	37	62.5	66.0	54.8	47.4	81.8	43.0	7.0	江西省南昌生态环境监测中心	AWA6228+	JC-1264	93.8	93.5	94.0	AWA6223-F	FZ-0736
360123	2022	360123200022	国家电网	115.624	28.8749	东阳大道	700	40	4	2	2	南昌市安义县国家电网	0.2	4	18	15	13	21	123	70.9	74.2	64.8	58.0	89.7	54.6	6.2	江西省南昌生态环境监测中心	AWA6228+	JC-1076	93.8	93.6	94.0	AWA6223-F	FZ-0735
360124	2022	360124200001	寺前万家	116.223	28.4048	腾飞大道	5767	45	6	2	2	南昌市进贤县寺前万家	0.9	3	7	14	5	37	138	67.8	72.4	62.4	48.8	87.6	41.6	8.5	江西省南昌生态环境监测中心	AWA6228+	JC-1076	93.8	93.9	94.0	AWA6223-F	FZ-0735
360124	2022	360124200002	康盛阳光尊邸	116.234	28.4008	北一路	1354	24	4	2	6	南昌市进贤县康盛阳光尊邸	1.2	3	7	14	11	0	44	59.8	62.8	55.6	52.4	77.1	48.3	4.2	江西省南昌生态环境监测中心	AWA6228+	JC-1077	93.8	93.7	94.0	AWA6223-F	FZ-0736
360124	2022	360124200003	碧桂园青岚府	116.229	28.3971	滨湖大道	2313	32	4	2	3	南昌市进贤县碧桂园青岚府	1.1	3	7	14	48	0	28	57.7	58.8	49.4	44.8	82.7	41.1	5.7	江西省南昌生态环境监测中心	AWA6228+	JC-1076	93.8	93.7	94.0	AWA6223-F	FZ-0735
360124	2022	360124200004	德丰洗涤	116.219	28.3972	青阳大道	1144	60	4	2	2	南昌市进贤县圆通科技大门北侧	0.7	3	7	14	55	7	26	63.6	64.6	56.6	53.6	86.1	48.9	4.9	江西省南昌生态环境监测中心	AWA6228+	JC-1264	93.8	93.7	94.0	AWA6223-F	FZ-0737
360124	2022	360124200005	民和镇政府	116.243	28.3819	民和路	1925	32	4	2	3	南昌市进贤县民和镇政府大门北	2.3	3	7	16	8	4	137	64.5	66.6	60.0	53.6	89.7	49.8	5.1	江西省南昌生态环境监测中心	AWA6228+	JC-1076	93.8	94.1	94.0	AWA6223-F	FZ-0735
360124	2022	360124200006	进贤华影院	116.257	28.382	滨湖大道	4185	45	4	2	2	南昌市进贤县进贤华影院西侧	1.3	3	7	16	23	10	186	68.3	71.0	64.2	57.6	91.9	52.7	5.2	江西省南昌生态环境监测中心	AWA6228+	JC-1264	93.8	93.6	94.0	AWA6223-F	FZ-0737
360124	2022	360124200007	二中初中部	116.248	28.3784	人民大道	3000	45	6	2	2	南昌市进贤县二中初中部大门北侧	3.1	3	7	16	12	19	493	63.7	67.0	60.2	54.0	85.1	48.9	4.9	江西省南昌生态环境监测中心	AWA6228+	JC-1077	93.8	93.6	94.0	AWA6223-F	FZ-0736
360124	2022	360124200008	民和六小	116.243	28.3745	董源路	3200	24	4	2	6	南昌市进贤县民和六小入口西	2.7	3	8	14	10	0	129	67.5	68.8	63.8	60.6	93.1	56.9	3.5	江西省南昌生态环境监测中心	AWA6228+	JC-1077	93.8	93.5	94.0	AWA6223-F	FZ-0736
360124	2022	360124200009	宏舟实业	116.237	28.3727	进贤大道	4398	60	4	2	2	南昌市进贤县宏舟实业大门对面东	0.8	3	8	11	23	13	351	71.1	74.2	69.4	64.0	87.6	58.1	4.0	江西省南昌生态环境监测中心	AWA6228+	JC-1264	93.8	93.7	94.0	AWA6223-F	FZ-0737
360124	2022	360124200010	天集广场	116.26	28.3627	进贤大道	5430	60	4	2	2	南昌市进贤县天集广场天虹对面	2.7	3	8	10	35	7	249	69.7	72.0	65.0	58.8	89.4	53.7	5.3	江西省南昌生态环境监测中心	AWA6228+	JC-1077	93.8	93.6	94.0	AWA6223-F	FZ-0736
360124	2022	360124200011	洪福肠衣	116.284	28.3492	东外环路	1680	45	2	2	2	南昌市进贤县洪福肠衣大门东72m	0.2	3	8	9	26	20	60	71.6	74.0	59.8	49.6	91.3	47.1	9.0	江西省南昌生态环境监测中心	AWA6228+	JC-1076	93.8	94.1	94.0	AWA6223-F	FZ-0735
360124	2022	360124200012	向阳服饰	116.21	28.3828	潘李路（西一路）民和路	1680	18	2	2	6	南昌市进贤县向阳服饰大门对面南	0.7	3	7	15	26	10	12	66.5	67.2	52.0	49.4	90.7	47.6	7.0	江西省南昌生态环境监测中心	AWA6228+	JC-1076	93.8	93.7	94.0	AWA6223-F	FZ-0735
360124	2022	360124200013	彩帛针织	116.216	28.3946	青岚大道	3520	60	4	2	2	南昌市进贤县彩帛针织大门南45m	0.9	3	7	14	53	6	64	67.6	70.2	55.0	45.2	85.6	38.7	9.5	江西省南昌生态环境监测中心	AWA6228+	JC-1077	93.8	93.6	94.0	AWA6223-F	FZ-0736
360124	2022	360124200014	茂昌饲料	116.221	28.3841	燕曹路	1945	18	2	2	6	南昌市进贤县茂昌饲料大门北侧20m	0.8	3	7	15	30	3	62	66.5	70.2	60.2	52.0	83.0	47.0	6.8	江西省南昌生态环境监测中心	AWA6228+	JC-1077	93.8	93.7	94.0	AWA6223-F	FZ-0736
360124	2022	360124200015	近湖佳苑南	116.236	28.395	贤士三路	1550	24	4	2	6	南昌市进贤县近湖佳苑南	1.3	3	7	14	19	0	19	64.5	64.6	49.8	43.8	87.5	39.8	8.2	江西省南昌生态环境监测中心	AWA6228+	JC-1264	93.8	93.4	94.0	AWA6223-F	FZ-0737
360124	2022	360124200016	特种纸业	116.24	28.3882	中山大道	2880	60	8	2	2	南昌市进贤县特种纸业入口	1.7	3	7	15	39	6	323	66.8	69.6	63.6	56.8	94.1	49.5	4.9	江西省南昌生态环境监测中心	AWA6228+	JC-1264	93.8	93.5	94.0	AWA6223-F	FZ-0737
360124	2022	360124200017	吴家村委会	116.24	28.3685	中山大道	4390	60	6	2	2	南昌市进贤县吴家村入口北30m	2.1	3	8	11	17	4	283	61.8	65.6	56.6	48.8	82.2	43.2	6.3	江西省南昌生态环境监测中心	AWA6228+	JC-1077	93.8	93.6	94.0	AWA6223-F	FZ-0736
360124	2022	360124200018	康盛阳光城	116.247	28.3665	云桥路	2653	45	4	2	2	南昌市进贤县康盛阳光城东南侧	2.4	3	8	11	10	10	137	65.7	69.0	62.0	55.2	85.1	49.4	5.2	江西省南昌生态环境监测中心	AWA6228+	JC-1076	93.8	93.6	94.0	AWA6223-F	FZ-0735
360124	2022	360124200019	北际塑胶	116.251	28.3486	云桥路	2340	45	2	2	2	南昌市进贤县北际塑胶大门南侧	1.6	3	8	10	18	12	211	63.3	65.8	58.2	53.6	88.4	49.6	4.3	江西省南昌生态环境监测中心	AWA6228+	JC-1264	93.8	93.7	94.0	AWA6223-F	FZ-0737
360124	2022	360124200020	好日子橱柜	116.252	28.375	嘉禾路	1365	18	4	2	6	南昌市进贤县好日子橱柜前	2.6	3	8	14	16	2	142	66.8	69.4	63.2	58.6	88.1	52.2	4.4	江西省南昌生态环境监测中心	AWA6228+	JC-1264	93.8	94.0	94.0	AWA6223-F	FZ-0737
360124	2022	360124200021	进贤县交通局	116.255	28.3631	胜利路	3325	32	2	2	3	南昌市进贤县交通局大门南侧	2.9	3	8	10	43	15	216	69.4	70.8	65.4	61.0	91.4	54.8	4.3	江西省南昌生态环境监测中心	AWA6228+	JC-1264	93.8	93.5	94.0	AWA6223-F	FZ-0737
360124	2022	360124200022	县人民医院	116.271	28.3712	港边站路	1425	60	2	2	2	南昌市进贤县人民医院大门北侧	1.2	3	8	10	28	8	168	67.3	68.8	60.6	55.0	88.7	48.3	5.6	江西省南昌生态环境监测中心	AWA6228+	JC-1076	93.8	93.6	94.0	AWA6223-F	FZ-0735
360124	2022	360124200023	进出口检验站	116.263	28.3385	医科大道	1425	60	4	2	2	南昌市进贤县进出口检验站北20米	0.4	3	16	16	3	8	58	58.9	60.4	52.6	49.3	80.4	47.6	5.9	江西省南昌生态环境监测中心	AWA6228+	JC-1264	93.8	93.9	94.0	AWA6223-F	FZ-0737
360124	2022	360124200024	中交路桥	116.272	28.342	创业大道	1425	60	4	2	2	南昌市进贤县中交路桥大门前	0.8	3	8	9	33	7	26	63.8	64.2	49.0	43.6	85.6	40.3	8.0	江西省南昌生态环境监测中心	AWA6228+	JC-1077	93.8	93.5	94.0	AWA6223-F	FZ-0736
/
报告编制 复核 审核 签发 1
日 期 日期 日期 日期 1

## Sheet: 填写说明
项目名称	填写规则
行政区划代码	填写六位整数
监测年度	填写四位整数
点位编码	按照HJ661要求填写
测点名称	填写文字
测点经度	填写数字，以度为单位，保留4位小数位。
测点纬度	填写数字，以度为单位，保留4位小数位。
路段名称	填写文字，指测点代表的路段
路段长度（m）	填写整数，指测点代表路段的长度
道路总宽度（m）	填写整数，指监测点位所在路段机动车道、非机动车道和绿化带的宽度总和
机动车车道数	填写整数
车道类别	填写文字，“单向”或“双向”，分别指单行道和双行道
道路等级	填写整数，根据城市规划，按以下规则填写：
	城市快速路填：1
	城市主干路填：2
	城市次干路填：3
	城市含路面轨道交通的道路填：4
	穿过城市的高速公路填：5
	其他道路填：6
测点参照物	填写文字，如XX路XX商店门前
路段覆盖人口（万人）	填写数值，指代表该路段两侧对应的4类区声环境功能区覆盖的人口数量。
月	填写整数，指测量月份，范围：1-12
日	填写整数，指测量日期，范围：1-31
时	填写整数，指测量开始小时，24小时制，范围：0-23
分	填写整数，指测量开始分钟，范围：0-59
大型车车流量	填写整数，指监测时间段内20分钟车流量
中小型车车流量	填写整数，指监测时间段内20分钟车流量
Leq	填写数值，保留小数点后一位，范围：10.0-140.0
L10	填写数值，保留小数点后一位，范围：10.0-140.0；L10 ≥ L50 ；L10 ≥ L90
L50	填写数值，保留小数点后一位，范围：10.0-140.0；L50 ≥ L90
L90	填写数值，保留小数点后一位，范围：10.0-140.0；需在“10-140”之间
Lmax	填写数值，保留小数点后一位，范围：10.0-140.0
Lmin	填写数值，保留小数点后一位，范围10.0-140.0
标准差（SD）	填写数值，保留小数点后一位
监测站名	填写文字，指提供数据的市（区）监测站名
监测仪器型号	填写文字和数字
监测仪器编号	填写文字和数字
监测前校准值	填写数值，保留小数点后一位。
监测后校准值	填写数值，保留小数点后一位。
声校准器测量声压值	填写数值，指声校准器检定证书给出的测量声压值。保留小数点后一位
声校准器型号	填写文字和数字
声校准器编号	填写文字和数字
