# Supplementary material for: Machine learning-based urban noise appropriateness evaluation method and driving factor analysis
Source: PLoS One. 2024 Dec 23;19(12):e0311571. doi: 10.1371/journal.pone.0311571 (PMC11666067; doi:10.1371/journal.pone.0311571)
Supplement: S1 Data — (ZIP) [file pone.0311571.s001.zip › supporting data/Including coordinates - machine learning prediction results for Nanchang city.csv]

predictive value	Annual average wind speed	Purification environmental value	spatial distribution of population	vegetation coverage	land-use type	Road network density	Large traffic volume	Distance from water body	Biodiversity Value	elevation	Distance from residential area	Height	adcode	zone	lon	lat
0.326666667	1.3557	89.1846	1.6536	3608	30	111.061	38.4305	1903.28	48.6463	34.4444	960.469	0	360113	ºì¹ÈÌ²Çø	115.7696225	28.4904164
0.326666667	1.3551	89.1902	1.6231	3617	30	111.057	38.4698	1917.46	48.8241	36.8271	1050.43	0	360113	ºì¹ÈÌ²Çø	115.770644	28.49042564
0.326666667	1.3544	89.2057	1.5854	3628	30	111.053	38.5115	1935.41	48.9347	36.4444	1170.38	0	360113	ºì¹ÈÌ²Çø	115.7716655	28.49043487
0.32	1.3398	84.3422	1.5778	3574	40	108.892	38.5777	1951.91	49.0253	29.2841	1260.36	0	360113	ºì¹ÈÌ²Çø	115.7726869	28.4904441
0.316666667	1.3509	86.0421	1.4948	3750	10	102.623	38.609	2040.17	49.5514	23	1350.33	0	360113	ºì¹ÈÌ²Çø	115.7737084	28.49045332
0.316666667	1.3509	86.0565	1.4636	3756	10	102.579	38.6331	2046.38	49.502	23.6173	1470.31	0	360113	ºì¹ÈÌ²Çø	115.7747299	28.49046253
0.316666667	1.3509	86.0694	1.4412	3759	10	102.544	38.6406	2050.62	49.4407	33.6942	1560.29	0	360113	ºì¹ÈÌ²Çø	115.7757514	28.49047173
0.316666667	1.3509	86.083	1.4195	3763	10	102.507	38.6372	2054.48	49.3456	35.1881	1650.27	0	360113	ºì¹ÈÌ²Çø	115.7767729	28.49048093
0.286666667	1.3509	86.1008	1.3919	3767	40	102.455	38.6123	2058.9	49.2672	29.8119	1770.25	0	360113	ºì¹ÈÌ²Çø	115.7777944	28.49049012
0.316666667	1.351	86.113	1.3723	3769	10	102.415	38.5747	2061.49	49.1848	33.3827	1860.24	0	360113	ºì¹ÈÌ²Çø	115.7788159	28.4904993
0.3875	1.3552	73.6394	1.383	3712	60	99.5418	38.5043	1976.88	52.9627	38.639	1950.23	0	360113	ºì¹ÈÌ²Çø	115.7798374	28.49050847
0.3175	1.3568	67.1731	1.3217	3939	30	98.2965	38.3874	2019.07	52.8027	30.0344	2070.22	0	360113	ºì¹ÈÌ²Çø	115.7808589	28.49051763
0.3475	1.3572	67.1733	1.315	3933	10	98.234	38.2786	2013.76	52.6455	26.2715	2160.21	0	360113	ºì¹ÈÌ²Çø	115.7818804	28.49052679
0.3475	1.3578	67.1691	1.2601	3928	10	98.1708	38.1455	2007.26	52.5029	37.3827	2250.2	0	360113	ºì¹ÈÌ²Çø	115.7829019	28.49053594
0.3475	1.3678	72.8694	1.2446	3474	10	85.0221	37.9289	1965.91	52.6358	22.5556	2370.19	0	360113	ºì¹ÈÌ²Çø	115.7839233	28.49054508
0.3475	1.3686	72.8843	1.2474	3465	10	84.9405	37.753	1948.8	52.3859	27.4444	2460.18	0	360113	ºì¹ÈÌ²Çø	115.7849448	28.49055422
0.363214286	1.3694	72.8978	1.2505	3455	10	84.857	37.5673	1931	52.0569	35.4444	2550.18	0	360113	ºì¹ÈÌ²Çø	115.7859663	28.49056335
0.373214286	1.3704	72.9145	1.255	3442	10	84.7441	37.3132	1906.53	51.8142	43.2715	2670.17	0	360113	ºì¹ÈÌ²Çø	115.7869878	28.49057246
0.383214286	1.3712	72.9268	1.2586	3431	10	84.6591	37.1252	1887.85	51.5762	45.0961	2760.16	0	360113	ºì¹ÈÌ²Çø	115.7880093	28.49058158
0.443214286	1.372	72.9395	1.2625	3420	60	84.5747	36.9459	1869.03	51.2693	31.4322	2850.16	0	360113	ºì¹ÈÌ²Çø	115.7890308	28.49059068
0.442380952	1.3873	83.984	1.2511	3332	10	78.4492	36.7319	1702.55	30.9831	27.4595	2970.15	0	360113	ºì¹ÈÌ²Çø	115.7900523	28.49059978
0.489880952	1.3879	83.9699	1.2538	3323	60	78.3786	36.6006	1680.32	30.8635	25.8271	3060.15	0	360113	ºì¹ÈÌ²Çø	115.7910738	28.49060886
0.48	1.3884	83.9589	1.257	3313	50	78.3092	36.496	1657.7	30.7105	20.5556	3150.14	10	360113	ºì¹ÈÌ²Çø	115.7920953	28.49061794
0.346666667	1.378	86.2811	1.6109	3523	30	111.645	38.4203	1846.23	40.2276	29.0985	967.471	0	360113	ºì¹ÈÌ²Çø	115.769612	28.49131885
0.326666667	1.3542	89.1868	1.6263	3616	40	111.118	38.4636	1909.45	48.76	31	1056.83	0	360113	ºì¹ÈÌ²Çø	115.7706335	28.49132809
0.326666667	1.3536	89.203	1.5872	3626	30	111.113	38.5114	1927.44	48.8681	36.6173	1176.14	0	360113	ºì¹ÈÌ²Çø	115.771655	28.49133733
0.34	1.3393	84.334	1.5764	3570	30	108.941	38.5797	1941.15	48.6874	31.4788	1265.7	0	360113	ºì¹ÈÌ²Çø	115.7726765	28.49134656
0.286666667	1.3505	86.0339	1.4898	3746	40	102.663	38.611	2032.44	49.4826	22.0961	1355.32	0	360113	ºì¹ÈÌ²Çø	115.773698	28.49135577
0.316666667	1.3505	86.0492	1.4592	3751	10	102.62	38.6359	2038.28	49.4287	29.7927	1474.89	0	360113	ºì¹ÈÌ²Çø	115.7747195	28.49136499
0.286666667	1.3505	86.0625	1.4373	3754	40	102.585	38.6437	2042.19	49.363	42.2715	1564.61	0	360113	ºì¹ÈÌ²Çø	115.775741	28.49137419
0.316666667	1.3505	86.0765	1.4161	3757	10	102.548	38.6409	2045.69	49.2621	34.1112	1654.36	0	360113	ºì¹ÈÌ²Çø	115.7767625	28.49138339
0.316666667	1.3506	86.0948	1.3893	3760	10	102.496	38.6172	2049.6	49.1794	25.7285	1774.06	0	360113	ºì¹ÈÌ²Çø	115.777784	28.49139258
0.316666667	1.3507	86.1071	1.4001	3762	10	102.455	38.581	2051.81	49.0931	28.2715	1863.87	0	360113	ºì¹ÈÌ²Çø	115.7788055	28.49140176
0.3475	1.3551	73.6278	1.3828	3702	10	99.5687	38.511	1963.5	52.7072	25.0768	1953.69	0	360113	ºì¹ÈÌ²Çø	115.779827	28.49141093
0.3475	1.3565	67.1701	1.3209	3927	10	98.3289	38.3956	2004.56	52.7332	29.8271	2073.48	0	360113	ºì¹ÈÌ²Çø	115.7808485	28.49142009
0.3475	1.357	67.1695	1.3147	3920	10	98.2656	38.288	1998.77	52.5773	22.731	2163.33	0	360113	ºì¹ÈÌ²Çø	115.78187	28.49142925
0.360833333	1.3488	69.5825	1.2651	3731	10	93.6175	38.1567	1976.77	52.4056	22.7502	2253.2	0	360113	ºì¹ÈÌ²Çø	115.7828915	28.4914384
0.3075	1.368	72.8606	1.2475	3457	30	85.0306	37.9384	1947.52	52.5785	19.9232	2373.04	0	360113	ºì¹ÈÌ²Çø	115.783913	28.49144754
0.363214286	1.3688	72.874	1.2504	3447	10	84.9483	37.7618	1930.14	52.3339	22.2715	2462.93	0	360113	ºì¹ÈÌ²Çø	115.7849345	28.49145668
0.373214286	1.3696	72.8859	1.2537	3437	10	84.8642	37.5749	1912.06	52.0118	32.8271	2552.82	0	360113	ºì¹ÈÌ²Çø	115.785956	28.49146581
0.373214286	1.3706	72.9003	1.2584	3422	10	84.7503	37.3183	1887.2	51.7738	38.8144	2672.7	0	360113	ºì¹ÈÌ²Çø	115.7869775	28.49147493
0.383214286	1.3714	72.9109	1.2621	3411	10	84.6646	37.1272	1868.21	51.5399	39.9849	2762.61	0	360113	ºì¹ÈÌ²Çø	115.787999	28.49148404
0.443214286	1.3721	72.9219	1.2661	3400	60	84.5792	36.9438	1849.07	40.7091	36.8422	2852.53	0	360113	ºì¹ÈÌ²Çø	115.7890205	28.49149314
0.353214286	1.3681	73.4663	1.2711	3333	40	82.1278	36.7383	1726.67	40.5246	26.5556	2972.42	0	360113	ºì¹ÈÌ²Çø	115.790042	28.49150224
0.402380952	1.388	83.9308	1.2607	3296	40	78.3926	36.5912	1657.61	30.8321	18	3062.35	0	360113	ºì¹ÈÌ²Çø	115.7910635	28.49151133
0.479880952	1.3885	83.919	1.2639	3286	60	78.323	36.4865	1634.93	30.6822	20.5364	3152.28	0	360113	ºì¹ÈÌ²Çø	115.792085	28.49152041
0.402380952	1.3981	83.4657	1.2685	3036	40	76.1753	36.4012	1531.02	21.349	14.7285	3272.2	0	360113	ºì¹ÈÌ²Çø	115.7931066	28.49152948
0.396666667	1.3941	85.9673	1.2802	3103	40	70.3195	36.3528	1451.53	21.06	13.8271	3362.14	0	360113	ºì¹ÈÌ²Çø	115.7941281	28.49153855
0.386666667	1.3944	85.992	1.2868	3081	40	70.2714	36.3282	1421.29	21.0172	12.0961	3452.09	0	360113	ºì¹ÈÌ²Çø	115.7951496	28.4915476
0.396666667	1.3948	86.0286	1.2958	3052	40	70.2086	36.3153	1380.54	20.9876	13.9039	3572.02	0	360113	ºì¹ÈÌ²Çø	115.7961711	28.49155666
0.396666667	1.395	86.0579	1.3025	3029	40	70.1627	36.3153	1349.88	20.9599	14	3661.97	0	360113	ºì¹ÈÌ²Çø	115.7971926	28.4915657
0.668214286	1.3952	86.0882	1.3091	3007	40	70.1184	36.3204	1319.31	0	-9999	3751.92	0	360113	ºì¹ÈÌ²Çø	115.7982141	28.49157473
0.366666667	1.3777	86.2851	1.6436	3510	10	111.696	38.3483	1819.81	40.0475	20.6173	894.986	0	360113	ºì¹ÈÌ²Çø	115.76858	28.49221206
0.376666667	1.377	86.2819	1.6149	3522	10	111.7	38.4107	1837.82	40.2012	25.2498	982.7	0	360113	ºì¹ÈÌ²Çø	115.7696015	28.49222131
0.376666667	1.3763	86.2835	1.5877	3533	10	111.704	38.4636	1854.98	40.3731	31.1729	1070.79	0	360113	ºì¹ÈÌ²Çø	115.7706231	28.49223055
0.34	1.3389	84.3221	1.605	3565	40	109.022	38.5467	1922.04	48.528	35.2715	1188.7	0	360113	ºì¹ÈÌ²Çø	115.7716446	28.49223979
0.34	1.3388	84.325	1.5755	3568	30	108.992	38.5832	1930.06	48.5608	33.6325	1277.38	0	360113	ºì¹ÈÌ²Çø	115.7726661	28.49224901
0.34	1.3387	84.3319	1.5486	3569	30	108.962	38.6107	1937.23	48.5723	24.1881	1366.24	0	360113	ºì¹ÈÌ²Çø	115.7736876	28.49225823
0.316666667	1.3501	86.0424	1.4557	3747	10	102.662	38.6399	2029.8	49.3318	25.0985	1484.92	0	360113	ºì¹ÈÌ²Çø	115.7747091	28.49226744
0.316666667	1.3501	86.0565	1.4344	3749	10	102.627	38.6486	2033.39	49.2589	36.4444	1574.07	0	360113	ºì¹ÈÌ²Çø	115.7757306	28.49227665
0.316666667	1.3502	86.0712	1.4138	3751	10	102.59	38.6471	2036.56	49.1498	30.9383	1663.31	0	360113	ºì¹ÈÌ²Çø	115.7767521	28.49228584
0.316666667	1.3503	86.0902	1.3875	3754	10	102.539	38.6266	2040.06	49.0614	29.8271	1782.41	0	360113	ºì¹ÈÌ²Çø	115.7777736	28.49229503
0.3475	1.3547	73.6052	1.4001	3694	10	99.6532	38.5802	1951.45	52.7241	23.5556	1871.82	0	360113	ºì¹ÈÌ²Çø	115.7787951	28.49230422
0.3475	1.3549	73.6182	1.3832	3692	10	99.5971	38.528	1950.01	52.5691	22	1961.28	0	360113	ºì¹ÈÌ²Çø	115.7798166	28.49231339
0.3475	1.3554	73.6294	1.3632	3688	10	99.52	38.4214	1946.16	52.4577	23.4595	2080.62	0	360113	ºì¹ÈÌ²Çø	115.7808381	28.49232255
0.330833333	1.3481	69.5796	1.2715	3728	40	93.7346	38.3122	1971.92	52.5344	22.6173	2170.18	0	360113	ºì¹ÈÌ²Çø	115.7818596	28.49233171
0.360833333	1.3489	69.5845	1.2706	3718	10	93.6476	38.179	1958.11	52.2771	23.269	2259.78	0	360113	ºì¹ÈÌ²Çø	115.7828812	28.49234086
0.343214286	1.35	69.5848	1.2704	3704	30	93.5286	37.9663	1937.94	52.0905	17.9039	2379.29	0	360113	ºì¹ÈÌ²Çø	115.7839027	28.49235
0.373214286	1.369	72.8639	1.254	3430	10	84.9572	37.7792	1911.38	52.2703	22	2468.95	0	360113	ºì¹ÈÌ²Çø	115.7849242	28.49235914
0.373214286	1.3698	72.8738	1.2575	3418	10	84.8724	37.5899	1892.98	51.9582	26.9039	2558.63	0	360113	ºì¹ÈÌ²Çø	115.7859457	28.49236827
0.423214286	1.3708	72.8858	1.2623	3403	60	84.7574	37.329	1867.71	51.7263	31.2715	2678.25	0	360113	ºì¹ÈÌ²Çø	115.7869672	28.49237739
0.433214286	1.3716	72.8944	1.2662	3391	60	84.6707	37.1329	1848.41	51.4971	34.1946	2767.98	0	360113	ºì¹ÈÌ²Çø	115.7879887	28.4923865
0.353214286	1.3673	73.4455	1.2686	3329	30	82.235	36.9564	1732.39	40.6647	28.9232	2857.73	0	360113	ºì¹ÈÌ²Çø	115.7890102	28.4923956
0.353214286	1.3683	73.4314	1.2758	3309	40	82.134	36.7262	1702.3	40.4802	24.9383	2977.42	0	360113	ºì¹ÈÌ²Çø	115.7900317	28.4924047
0.423214286	1.369	73.4238	1.2816	3295	60	82.0604	36.5839	1679.67	40.3029	20	3067.2	0	360113	ºì¹ÈÌ²Çø	115.7910533	28.49241379
0.479880952	1.3976	83.427	1.2683	3031	60	76.2845	36.4783	1544.27	21.4721	18.3827	3156.99	0	360113	ºì¹ÈÌ²Çø	115.7920748	28.49242287
0.392380952	1.398	83.4315	1.2776	3010	40	76.1955	36.3904	1508.09	21.3862	15.4595	3276.74	0	360113	ºì¹ÈÌ²Çø	115.7930963	28.49243194
0.392380952	1.3983	83.4393	1.2848	2994	40	76.1305	36.3555	1480.57	21.3018	14	3366.56	0	360113	ºì¹ÈÌ²Çø	115.7941178	28.49244101
0.396666667	1.3943	85.9511	1.2963	3060	40	70.2724	36.3322	1399.06	21.0096	13.5556	3456.39	0	360113	ºì¹ÈÌ²Çø	115.7951393	28.49245007
0.396666667	1.3946	85.9886	1.3049	3031	40	70.2102	36.3244	1358.67	20.9795	13.8271	3576.17	0	360113	ºì¹ÈÌ²Çø	115.7961608	28.49245912
0.386666667	1.3949	86.0186	1.3113	3009	40	70.1646	36.326	1328.28	20.9507	15.8271	3666.02	0	360113	ºì¹ÈÌ²Çø	115.7971824	28.49246816
0.366666667	1.3951	86.0495	1.3175	2987	40	70.1203	36.3314	1297.96	26.5733	14	3755.88	0	360113	ºì¹ÈÌ²Çø	115.7982039	28.4924772
0.356666667	1.3731	90.9062	1.6537	3488	10	112.92	38.3356	1859.15	40.012	17.2715	930.484	0	360113	ºì¹ÈÌ²Çø	115.7685696	28.49311451
0.366666667	1.3757	86.282	1.6208	3522	10	111.777	38.4034	1826.05	40.1812	30.7159	1015.14	0	360113	ºì¹ÈÌ²Çø	115.7695911	28.49312376
0.366666667	1.375	86.282	1.6009	3533	10	111.78	38.4683	1843.8	40.0436	35.4444	1100.64	0	360113	ºì¹ÈÌ²Çø	115.7706126	28.49313301
0.37	1.3382	84.3069	1.6039	3563	10	109.092	38.5521	1907.13	48.4459	35.5556	1215.65	0	360113	ºì¹ÈÌ²Çø	115.7716341	28.49314224
0.34	1.3381	84.3128	1.5755	3564	30	109.064	38.5898	1914.81	48.4692	29.6541	1302.5	0	360113	ºì¹ÈÌ²Çø	115.7726556	28.49315147
0.332380952	1.3543	82.6301	1.5372	3666	30	107.067	38.6341	1932.53	40.0102	25.0151	1389.75	0	360113	ºì¹ÈÌ²Çø	115.7736771	28.49316069
0.306666667	1.3546	82.6467	1.5026	3671	40	107.006	38.6618	1942.17	39.9484	19.8888	1506.59	0	360113	ºì¹ÈÌ²Çø	115.7746987	28.4931699
0.346666667	1.3548	82.6601	1.4776	3673	10	106.958	38.6723	1948.85	39.8779	32.731	1594.52	0	360113	ºì¹ÈÌ²Çø	115.7757202	28.49317911
0.3275	1.3429	79.1304	1.3948	3570	10	99.5076	38.6348	1991.59	52.7686	29.6325	1682.68	0	360113	ºì¹ÈÌ²Çø	115.7767417	28.4931883
0.3275	1.3433	79.1367	1.374	3570	10	99.4386	38.6205	1988.24	52.6704	25.8271	1800.5	0	360113	ºì¹ÈÌ²Çø	115.7777632	28.49319749
0.3175	1.3436	79.14	1.3594	3569	10	99.3843	38.5966	1984.97	52.5683	21.4788	1889.05	0	360113	ºì¹ÈÌ²Çø	115.7787847	28.49320667
0.363214286	1.3548	73.6082	1.3848	3678	10	99.6374	38.5631	1931.87	52.4653	27.0768	1977.73	0	360113	ºì¹ÈÌ²Çø	115.7798062	28.49321585
0.323214286	1.3468	76.0436	1.3315	3488	40	94.9827	38.4749	1909.69	52.3511	17.5556	2096.14	0	360113	ºì¹ÈÌ²Çø	115.7808278	28.49322501
0.360833333	1.3481	69.5875	1.2792	3713	10	93.7792	38.3646	1948.02	52.4298	24.8119	2185.06	0	360113	ºì¹ÈÌ²Çø	115.7818493	28.49323417
0.376547619	1.3489	69.5891	1.2787	3701	10	93.6903	38.2259	1933.46	52.1835	31.5556	2274.07	0	360113	ºì¹ÈÌ²Çø	115.7828708	28.49324332
0.323214286	1.3495	80.1522	1.2767	3481	40	91.1152	37.9914	1882.6	52.0829	13	2392.86	0	360113	ºì¹ÈÌ²Çø	115.7838923	28.49325247
0.319880952	1.3504	80.1619	1.2776	3463	40	91.0063	37.8073	1864.27	51.8907	15	2482.04	0	360113	ºì¹ÈÌ²Çø	115.7849138	28.4932616
0.349880952	1.3513	80.1703	1.2788	3446	10	90.8962	37.614	1845.38	51.6339	21.8271	2571.26	0	360113	ºì¹ÈÌ²Çø	115.7859354	28.49327073
0.453214286	1.3791	63.1757	1.2611	3274	60	83.5698	37.3872	1762.28	42.5868	22.2563	2690.32	0	360113	ºì¹ÈÌ²Çø	115.7869569	28.49327985
0.453214286	1.3798	63.1762	1.266	3260	60	83.4819	37.1828	1738.44	42.3509	33.7654	2779.66	0	360113	ºì¹ÈÌ²Çø	115.7879784	28.49328896
0.473214286	1.3804	63.1768	1.2709	3245	60	83.3941	36.9784	1714.3	42.0409	26.5556	2869.04	0	360113	ºì¹ÈÌ²Çø	115.7889999	28.49329807
0.423214286	1.3686	73.3828	1.2829	3278	60	82.1431	36.709	1669.63	40.4502	18.3675	2988.28	0	360113	ºì¹ÈÌ²Çø	115.7900214	28.49330716
0.363214286	1.3778	72.9102	1.2858	3037	40	80.0312	36.5553	1579.62	40.2712	15	3077.74	0	360113	ºì¹ÈÌ²Çø	115.791043	28.49331625
0.373214286	1.3783	72.9184	1.294	3016	40	79.9565	36.4466	1552.05	21.5004	17	3167.24	0	360113	ºì¹ÈÌ²Çø	115.7920645	28.49332533
0.392380952	1.3979	83.3837	1.29	2977	40	76.2233	36.3782	1477.45	21.4157	16	3286.61	0	360113	ºì¹ÈÌ²Çø	115.793086	28.49333441
0.376666667	1.394	85.1342	1.3116	2836	40	76.8442	36.3616	1426.95	25.3514	12.5556	3376.17	0	360113	ºì¹ÈÌ²Çø	115.7941075	28.49334348
0.376666667	1.3942	85.1543	1.3194	2818	40	76.7788	36.3556	1396.91	25.2824	12.5405	3465.75	0	360113	ºì¹ÈÌ²Çø	115.7951291	28.49335253
0.386666667	1.3944	85.184	1.3295	2792	40	76.6928	36.3551	1356.56	25.2319	14	3585.22	0	360113	ºì¹ÈÌ²Çø	115.7961506	28.49336158
0.364166667	1.3847	94.4061	1.276	2768	40	73.3639	36.3455	1212.4	26.5875	14	3674.85	0	360113	ºì¹ÈÌ²Çø	115.7971721	28.49337063
0.344166667	1.3848	94.4357	1.2794	2745	40	73.3394	36.3506	1180.51	26.5898	14.4444	3764.49	0	360113	ºì¹ÈÌ²Çø	115.7981936	28.49337966
0.2735	0	0	0	0	40	0	0	0	26.5939	12.5405	0	-9999	360113	ºì¹ÈÌ²Çø	115.7992152	28.49338869
0.326666667	1.3724	90.9036	1.6609	3487	40	112.974	38.3201	1846.18	39.964	15.0768	966.075	0	360113	ºì¹ÈÌ²Çø	115.7685591	28.49401697
0.366666667	1.3715	90.8893	1.6271	3502	10	112.975	38.4048	1862.95	40.1476	23.8888	1047.85	0	360113	ºì¹ÈÌ²Çø	115.7695806	28.49402622
0.362380952	1.361	81.3943	1.601	3469	10	109.66	38.4853	1831.24	40.0176	29.2715	1130.88	0	360113	ºì¹ÈÌ²Çø	115.7706021	28.49403546
0.362380952	1.3606	81.3861	1.5644	3476	10	109.631	38.5607	1847.75	40.0738	34.5556	1243.1	0	360113	ºì¹ÈÌ²Çø	115.7716237	28.4940447
0.332380952	1.3535	82.6175	1.5673	3659	30	107.168	38.6048	1912.64	40.036	24.9383	1328.16	0	360113	ºì¹ÈÌ²Çø	115.7726452	28.49405393
0.352380952	1.3537	82.6304	1.5412	3662	10	107.125	38.6353	1920.13	39.9597	18.3827	1413.82	0	360113	ºì¹ÈÌ²Çø	115.7736667	28.49406315
0.322380952	1.3541	82.6489	1.5073	3665	40	107.064	38.6637	1929.47	39.8929	16.3675	1528.82	0	360113	ºì¹ÈÌ²Çø	115.7746882	28.49407236
0.361547619	1.3474	75.7181	1.4567	3491	10	103.882	38.6592	1909.85	43.4644	26.0768	1615.55	0	360113	ºì¹ÈÌ²Çø	115.7757098	28.49408156
0.361547619	1.3478	75.721	1.4354	3491	10	103.814	38.6609	1911.49	43.3662	34	1702.62	0	360113	ºì¹ÈÌ²Çø	115.7767313	28.49409076
0.3475	1.3434	79.125	1.3816	3563	10	99.4732	38.6312	1971.48	52.5623	24.8398	1819.15	0	360113	ºì¹ÈÌ²Çø	115.7777528	28.49409995
0.3075	1.3437	79.1286	1.367	3562	40	99.4185	38.6145	1968.02	52.4581	17.4636	1906.83	0	360113	ºì¹ÈÌ²Çø	115.7787743	28.49410913
0.3475	1.3441	79.1309	1.3533	3561	10	99.3617	38.5873	1963.94	52.3143	23.8271	1994.72	0	360113	ºì¹ÈÌ²Çø	115.7797959	28.49411831
0.323214286	1.3469	76.0424	1.3382	3480	40	95.0146	38.5249	1893.49	52.1877	18.4788	2112.18	0	360113	ºì¹ÈÌ²Çø	115.7808174	28.49412747
0.353214286	1.3475	76.0516	1.3286	3472	10	94.9284	38.4174	1882.54	52.0411	20.1946	2200.45	0	360113	ºì¹ÈÌ²Çø	115.7818389	28.49413663
0.363214286	1.3484	80.1245	1.2836	3495	10	91.2944	38.2595	1888.86	52.1732	28.8271	2288.86	0	360113	ºì¹ÈÌ²Çø	115.7828604	28.49414578
0.323214286	1.3497	80.1364	1.2846	3471	30	91.1503	38.0287	1864.93	51.9903	15.1112	2406.93	0	360113	ºì¹ÈÌ²Çø	115.783882	28.49415493
0.319880952	1.3506	80.1437	1.2857	3453	40	91.0401	37.844	1846.28	51.806	15.6325	2495.6	0	360113	ºì¹ÈÌ²Çø	115.7849035	28.49416406
0.413214286	1.3596	70.4765	1.275	3322	60	89.7199	37.6795	1748.5	42.463	11.0768	2584.36	0	360113	ºì¹ÈÌ²Çø	115.785925	28.49417319
0.423214286	1.3608	70.4719	1.278	3296	60	89.5652	37.4137	1716.52	42.2563	15.3675	2702.83	0	360113	ºì¹ÈÌ²Çø	115.7869466	28.49418231
0.453214286	1.3798	63.1602	1.2733	3240	60	83.4935	37.2139	1714.65	42.3512	29.0217	2791.77	0	360113	ºì¹ÈÌ²Çø	115.7879681	28.49419142
0.463214286	1.3805	63.1583	1.2783	3225	60	83.4046	37.0016	1690.16	42.0414	17.2866	2880.78	0	360113	ºì¹ÈÌ²Çø	115.7889896	28.49420053
0.393214286	1.3813	63.1563	1.2768	3205	40	83.2868	36.7171	1657.25	41.8123	15.9232	2999.55	0	360113	ºì¹ÈÌ²Çø	115.7900112	28.49420963
0.373214286	1.3778	72.8788	1.293	3015	40	80.0425	36.5227	1555.19	31.236	15.3675	3088.69	0	360113	ºì¹ÈÌ²Çø	115.7910327	28.49421872
0.363214286	1.3784	72.8863	1.3011	2994	40	79.9674	36.4139	1527.53	31.0137	13	3177.88	0	360113	ºì¹ÈÌ²Çø	115.7920542	28.4942278
0.396666667	1.3938	85.0836	1.3114	2833	40	76.9259	36.386	1433.82	25.4174	14.1729	3296.86	0	360113	ºì¹ÈÌ²Çø	115.7930758	28.49423687
0.386666667	1.394	85.1025	1.3192	2816	40	76.8602	36.3851	1404.26	25.365	15.4444	3386.15	0	360113	ºì¹ÈÌ²Çø	115.7940973	28.49424594
0.386666667	1.3942	85.1234	1.3268	2798	40	76.7951	36.3862	1374.45	25.2955	13.6325	3475.47	0	360113	ºì¹ÈÌ²Çø	115.7951188	28.494255
0.304166667	1.3842	93.5967	1.2924	2548	40	79.898	36.3771	1247.02	30.8909	13.8271	3594.62	0	360113	ºì¹ÈÌ²Çø	115.7961404	28.49426405
0.304166667	1.3843	93.621	1.2962	2528	40	79.8526	36.3781	1214.3	30.8714	14	3684.02	0	360113	ºì¹ÈÌ²Çø	115.7971619	28.49427309
0.344166667	1.3847	94.3849	1.2871	2729	40	73.3663	36.3793	1158.89	26.6097	14	3773.45	0	360113	ºì¹ÈÌ²Çø	115.7981834	28.49428213
0.294166667	1.3848	94.4263	1.2902	2699	40	73.3364	36.3834	1116.77	26.6124	12.9039	3892.72	0	360113	ºì¹ÈÌ²Çø	115.799205	28.49429116
0.319166667	1.3664	87.0837	1.7206	3518	40	119.756	38.293	1829.55	47.8708	16	1008.46	0	360113	ºì¹ÈÌ²Çø	115.7685486	28.49491942
0.319166667	1.3658	87.0743	1.683	3531	40	119.754	38.3879	1848.06	39.1259	16.3675	1087.06	0	360113	ºì¹ÈÌ²Çø	115.7695701	28.49492868
0.349166667	1.3651	87.0655	1.6449	3544	10	119.75	38.4786	1866.33	39.1465	19.1946	1167.3	0	360113	ºì¹ÈÌ²Çø	115.7705917	28.49493792
0.399880952	1.3568	80.3686	1.6408	3515	60	116.83	38.5591	1890.83	39.1698	26.1946	1276.32	0	360113	ºì¹ÈÌ²Çø	115.7716132	28.49494715
0.319880952	1.357	80.3792	1.6164	3514	40	116.805	38.5914	1897.11	39.1359	20.7285	1359.3	0	360113	ºì¹ÈÌ²Çø	115.7726347	28.49495638
0.336547619	1.3496	73.4618	1.5601	3337	40	113.617	38.6063	1882.98	42.773	16.4595	1443.12	0	360113	ºì¹ÈÌ²Çø	115.7736563	28.4949656
0.321547619	1.3468	75.7134	1.4937	3485	40	103.995	38.6467	1888.32	43.4224	16.6173	1555.96	0	360113	ºì¹ÈÌ²Çø	115.7746778	28.49497482
0.361547619	1.3472	75.7163	1.4714	3485	10	103.929	38.6576	1890.34	43.3579	29.4444	1641.25	0	360113	ºì¹ÈÌ²Çø	115.7756993	28.49498402
0.331547619	1.3477	75.7188	1.4499	3484	30	103.861	38.6611	1891.8	43.2649	36	1727.02	0	360113	ºì¹ÈÌ²Çø	115.7767209	28.49499322
0.361547619	1.3482	75.7212	1.4226	3483	10	103.766	38.6536	1892.84	43.1899	28.7285	1842.01	0	360113	ºì¹ÈÌ²Çø	115.7777424	28.49500241
0.383214286	1.3663	70.2751	1.3939	3393	10	109.09	38.6464	1845.99	47.5254	19.4571	1928.65	0	360113	ºì¹ÈÌ²Çø	115.7787639	28.49501159
0.353214286	1.3622	73.7025	1.3528	3458	10	104.83	38.6096	1897.43	56.6497	17.1946	2015.59	0	360113	ºì¹ÈÌ²Çø	115.7797855	28.49502076
0.323214286	1.3628	73.7217	1.3354	3455	40	104.751	38.5683	1892.3	56.5086	16.3827	2131.9	0	360113	ºì¹ÈÌ²Çø	115.780807	28.49502993
0.349880952	1.3634	76.4602	1.2801	3480	10	100.522	38.4581	1865.19	56.4876	18.8888	2219.39	0	360113	ºì¹ÈÌ²Çø	115.7818286	28.49503909
0.349880952	1.3642	76.4585	1.28	3464	10	100.431	38.2958	1848.45	56.2983	20.4788	2307.08	0	360113	ºì¹ÈÌ²Çø	115.7828501	28.49504824
0.423214286	1.3579	70.466	1.2823	3352	60	89.9843	38.0855	1774.07	47.0525	15.1881	2424.25	0	360113	ºì¹ÈÌ²Çø	115.7838716	28.49505739
0.353214286	1.3588	70.4623	1.2842	3331	40	89.8693	37.9093	1750.83	42.6813	14.4444	2512.31	0	360113	ºì¹ÈÌ²Çø	115.7848932	28.49506652
0.353214286	1.3596	70.4578	1.2863	3311	40	89.7532	37.7247	1727.08	42.4146	13	2600.5	0	360113	ºì¹ÈÌ²Çø	115.7859147	28.49507565
0.353214286	1.3608	70.4506	1.2895	3284	30	89.597	37.4658	1694.75	42.2126	13.9232	2718.27	0	360113	ºì¹ÈÌ²Çø	115.7869362	28.49508477
0.423214286	1.3616	70.4446	1.292	3264	60	89.4796	37.2622	1670.12	42.0095	17.3675	2806.72	0	360113	ºì¹ÈÌ²Çø	115.7879578	28.49509389
0.453214286	1.3764	70.4809	1.2839	3213	60	91.4583	37.045	1572.11	36.2946	16.1112	2895.27	0	360113	ºì¹ÈÌ²Çø	115.7889793	28.49510299
0.403214286	1.3959	63.1293	1.285	3156	40	85.4382	36.7571	1558.59	36.4425	15	3013.47	0	360113	ºì¹ÈÌ²Çø	115.7900009	28.49511209
0.403214286	1.3966	63.1147	1.2906	3140	40	85.3609	36.5296	1534.92	36.2796	14.4444	3102.21	0	360113	ºì¹ÈÌ²Çø	115.7910224	28.49512118
0.393214286	1.4095	72.886	1.3103	2834	40	82.8735	36.4201	1433.96	25.7999	15	3191.02	0	360113	ºì¹ÈÌ²Çø	115.7920439	28.49513026
0.393214286	1.4098	72.8953	1.3217	2814	40	82.7942	36.4319	1399.06	25.7224	15	3309.53	0	360113	ºì¹ÈÌ²Çø	115.7930655	28.49513934
0.312380952	1.3995	81.3787	1.2911	2571	40	85.8578	36.4287	1293.48	31.2108	14.3675	3398.48	0	360113	ºì¹ÈÌ²Çø	115.794087	28.4951484
0.294166667	1.3841	93.5238	1.2937	2559	40	79.9925	36.4316	1268.76	30.9507	12.5556	3487.49	0	360113	ºì¹ÈÌ²Çø	115.7951086	28.49515746
0.294166667	1.3842	93.5543	1.2986	2534	40	79.9313	36.4272	1225.42	30.9296	12.0768	3606.24	0	360113	ºì¹ÈÌ²Çø	115.7961301	28.49516651
0.304166667	1.3842	93.5785	1.3018	2514	40	79.8866	36.4224	1192.86	30.909	15.8271	3695.36	0	360113	ºì¹ÈÌ²Çø	115.7971517	28.49517556
0.304166667	1.3843	93.6038	1.3046	2495	40	79.8429	36.4176	1160.35	30.8828	13.9039	3784.52	0	360113	ºì¹ÈÌ²Çø	115.7981732	28.49518459
0.309166667	1.4007	95.3698	1.2969	2562	40	77.4432	36.4327	974.907	25.5848	13	3903.46	0	360113	ºì¹ÈÌ²Çø	115.7991947	28.49519362
0.329166667	1.3619	87.8408	1.7375	3400	40	119.633	38.2485	1759.19	47.741	16.6173	1020.44	0	360113	ºì¹ÈÌ²Çø	115.7685381	28.49582188
0.329166667	1.3611	87.8331	1.6976	3412	40	119.642	38.346	1783.65	47.8426	16.6325	1110.41	0	360113	ºì¹ÈÌ²Çø	115.7695597	28.49583113
0.329880952	1.3571	80.2554	1.633	3350	40	116.829	38.4509	1846.98	38.9462	15	1200.38	0	360113	ºì¹ÈÌ²Çø	115.7705812	28.49584037
0.329880952	1.3567	80.2484	1.5944	3356	40	116.798	38.535	1863.76	39.004	17.2715	1320.34	0	360113	ºì¹ÈÌ²Çø	115.7716028	28.49584961
0.336547619	1.3495	73.4728	1.6143	3338	40	113.777	38.5657	1858.2	42.6505	17.3675	1408.72	0	360113	ºì¹ÈÌ²Çø	115.7726243	28.49585884
0.336547619	1.3497	73.4692	1.589	3334	40	113.724	38.594	1860.17	42.6268	15.4595	1489.77	0	360113	ºì¹ÈÌ²Çø	115.7736458	28.49586806
0.333214286	1.3501	73.4652	1.5573	3327	40	113.649	38.6194	1861.56	42.601	17.5212	1599.31	0	360113	ºì¹ÈÌ²Çø	115.7746674	28.49587727
0.331547619	1.3471	75.7156	1.4931	3476	40	103.996	38.6509	1863.76	43.2722	24.2715	1682.41	0	360113	ºì¹ÈÌ²Çø	115.7756889	28.49588648
0.361547619	1.3476	75.7165	1.471	3475	10	103.927	38.6558	1865.01	43.1881	29.7159	1766.18	0	360113	ºì¹ÈÌ²Çø	115.7767105	28.49589568
0.353214286	1.3662	70.2718	1.4306	3378	40	109.26	38.6579	1815.95	47.5548	36.0192	1878.78	0	360113	ºì¹ÈÌ²Çø	115.777732	28.49590487
0.383214286	1.3668	70.284	1.4102	3375	10	109.188	38.6406	1816.55	47.4636	24.3827	1963.8	0	360113	ºì¹ÈÌ²Çø	115.7787536	28.49591405
0.353214286	1.3674	70.2941	1.3912	3373	40	109.113	38.6115	1816.34	47.3387	10.7285	2049.24	0	360113	ºì¹ÈÌ²Çø	115.7797751	28.49592322
0.433214286	1.3776	73.3338	1.3392	3308	60	100.843	38.5405	1810.84	47.9994	13.0768	2163.75	0	360113	ºì¹ÈÌ²Çø	115.7807966	28.49593239
0.433214286	1.3782	73.3405	1.3299	3299	60	100.755	38.448	1799.4	47.8634	12.0961	2250	0	360113	ºì¹ÈÌ²Çø	115.7818182	28.49594155
0.363214286	1.3727	66.7913	1.2818	3339	40	99.2692	38.3242	1752.74	47.1961	13.5556	2336.54	0	360113	ºì¹ÈÌ²Çø	115.7828397	28.4959507
0.363214286	1.3737	66.7735	1.283	3316	40	99.1312	38.13	1723.55	47.0198	13	2452.3	0	360113	ºì¹ÈÌ²Çø	115.7838613	28.49595985
0.443214286	1.3744	66.7576	1.2843	3299	60	99.0253	37.9709	1700.81	46.8426	12	2539.39	0	360113	ºì¹ÈÌ²Çø	115.7848828	28.49596898
0.353214286	1.3597	70.4325	1.3019	3296	40	89.7994	37.7995	1698.33	42.3873	12	2626.67	0	360113	ºì¹ÈÌ²Çø	115.7859044	28.49597811
0.433214286	1.375	70.4659	1.2932	3237	60	91.75	37.5518	1586.61	42.1889	11	2743.32	0	360113	ºì¹ÈÌ²Çø	115.7869259	28.49598723
0.443214286	1.3759	70.4451	1.2967	3215	60	91.6431	37.3649	1562.43	36.5222	13.3675	2830.99	0	360113	ºì¹ÈÌ²Çø	115.7879475	28.49599635
0.373214286	1.3768	70.4248	1.3002	3194	40	91.5365	37.1727	1538.13	36.3389	12	2918.8	0	360113	ºì¹ÈÌ²Çø	115.788969	28.49600545
0.463214286	1.378	70.3995	1.3049	3167	60	91.3961	36.9168	1505.76	36.2011	13	3036.08	0	360113	ºì¹ÈÌ²Çø	115.7899906	28.49601455
0.383214286	1.3903	72.1933	1.3027	2809	40	84.304	36.7448	1420	35.5346	14.0768	3124.18	0	360113	ºì¹ÈÌ²Çø	115.7910121	28.49602364
0.383214286	1.3908	72.1989	1.3106	2789	40	84.2287	36.636	1392.32	35.3118	14	3212.38	0	360113	ºì¹ÈÌ²Çø	115.7920337	28.49603272
0.312380952	1.3998	81.3039	1.298	2569	40	85.9734	36.5776	1287.09	31.3331	14.5405	3330.14	0	360113	ºì¹ÈÌ²Çø	115.7930552	28.4960418
0.312380952	1.3998	81.3147	1.3019	2552	40	85.9293	36.5562	1257.57	31.2874	13.1729	3418.55	0	360113	ºì¹ÈÌ²Çø	115.7940768	28.49605087
0.312380952	1.3998	81.3279	1.3054	2534	40	85.8866	36.5375	1227.96	31.2261	13.6325	3507.05	0	360113	ºì¹ÈÌ²Çø	115.7950983	28.49605993
0.304166667	1.3841	93.4995	1.3073	2516	40	79.98	36.5188	1196.75	30.9654	13.5405	3625.16	0	360113	ºì¹ÈÌ²Çø	115.7961199	28.49606898
0.304166667	1.3842	93.5226	1.3128	2497	40	79.9367	36.4995	1164.52	30.9437	13.4595	3713.83	0	360113	ºì¹ÈÌ²Çø	115.7971414	28.49607802
0.304166667	1.4002	94.5289	1.3132	2349	40	83.9722	36.5097	1009.68	25.6132	12.1729	3802.55	0	360113	ºì¹ÈÌ²Çø	115.798163	28.49608706
0.304166667	1.4	94.5693	1.3132	2327	40	83.9344	36.4819	972.531	25.6182	13.9039	3920.94	0	360113	ºì¹ÈÌ²Çø	115.7991845	28.49609609
0.305416667	1.3999	94.6004	1.3129	2310	40	83.9082	36.4626	944.976	25.6255	12	4009.8	0	360113	ºì¹ÈÌ²Çø	115.8002061	28.49610511
0.329166667	1.3631	87.8629	1.8181	3382	40	119.708	38.0873	1707.03	47.5053	20.5556	901.998	0	360113	ºì¹ÈÌ²Çø	115.7675061	28.49671507
0.339166667	1.362	87.8534	1.7655	3399	40	119.725	38.2243	1740.62	47.5987	24.1729	1021.76	0	360113	ºì¹ÈÌ²Çø	115.7685277	28.49672433
0.404166667	1.3377	85.9666	2.1101	3452	60	126.685	38.3386	1818.84	48.4435	22.5405	1111.62	0	360113	ºì¹ÈÌ²Çø	115.7695492	28.49673359
0.35	1.3373	85.9695	2.0493	3461	10	126.675	38.415	1836.92	48.5677	17.1729	1201.5	0	360113	ºì¹ÈÌ²Çø	115.7705708	28.49674283
0.329880952	1.3636	80.4801	1.6421	3296	40	122.004	38.5114	1852.88	43.2231	13.6325	1321.36	0	360113	ºì¹ÈÌ²Çø	115.7715923	28.49675207
0.329880952	1.3639	80.4837	1.6092	3294	40	121.982	38.5593	1859.07	43.2391	13.8271	1411.28	0	360113	ºì¹ÈÌ²Çø	115.7726139	28.4967613
0.333214286	1.35	73.4775	1.6135	3330	40	113.81	38.5815	1842.72	42.4688	12.0961	1501.2	0	360113	ºì¹ÈÌ²Çø	115.7736354	28.49677052
0.333214286	1.3503	73.4709	1.5799	3323	40	113.732	38.6104	1844.27	42.4544	19.6541	1621.11	0	360113	ºì¹ÈÌ²Çø	115.774657	28.49677973
0.353214286	1.3678	67.9886	1.5407	3227	40	119.005	38.6349	1791.63	46.9579	18.4444	1711.05	0	360113	ºì¹ÈÌ²Çø	115.7756785	28.49678894
0.383214286	1.3682	67.9963	1.5164	3219	10	118.941	38.6382	1791.5	47.5654	17.7159	1800.25	0	360113	ºì¹ÈÌ²Çø	115.7767001	28.49679813
0.383214286	1.3666	70.2801	1.4436	3365	10	109.337	38.6488	1793.71	47.4882	18.6693	1910.84	0	360113	ºì¹ÈÌ²Çø	115.7777216	28.49680732
0.369880952	1.3672	70.2896	1.423	3361	40	109.265	38.6294	1793.83	47.4081	7.2715	1994.49	0	360113	ºì¹ÈÌ²Çø	115.7787432	28.49681651
0.383214286	1.3816	69.7542	1.4043	3388	40	112.546	38.5886	1863.36	47.323	13.8271	2078.68	0	360113	ºì¹ÈÌ²Çø	115.7797647	28.49682568
0.383214286	1.3822	69.7586	1.3854	3380	40	112.446	38.5166	1854.58	47.2289	11.8271	2191.64	0	360113	ºì¹ÈÌ²Çø	115.7807863	28.49683485
0.463214286	1.3907	66.212	1.2874	3352	80	103.815	38.4242	1750.72	52.432	14	2276.84	0	360113	ºì¹ÈÌ²Çø	115.7818078	28.49684401
0.463214286	1.3916	66.2094	1.2871	3337	60	103.728	38.3173	1733.03	52.2372	15	2362.39	0	360113	ºì¹ÈÌ²Çø	115.7828294	28.49685316
0.443214286	1.3742	66.7662	1.294	3299	60	99.1932	38.1617	1699.41	46.9972	14	2476.95	0	360113	ºì¹ÈÌ²Çø	115.7838509	28.49686231
0.443214286	1.3749	66.7504	1.2956	3282	60	99.0859	38.0198	1676.77	46.8207	13	2563.2	0	360113	ºì¹ÈÌ²Çø	115.7848725	28.49687144
0.463214286	1.3887	66.7891	1.2866	3243	60	101	37.8609	1581.08	40.9758	12.0768	2649.7	0	360113	ºì¹ÈÌ²Çø	115.785894	28.49688057
0.453214286	1.3898	66.7467	1.2905	3219	60	100.865	37.6457	1549.55	40.8539	11.0961	2765.38	0	360113	ºì¹ÈÌ²Çø	115.7869156	28.49688969
0.453214286	1.3763	70.4044	1.3091	3202	60	91.705	37.4708	1536.89	36.5698	12.2715	2852.37	0	360113	ºì¹ÈÌ²Çø	115.7879372	28.49689881
0.453214286	1.3772	70.3841	1.3128	3181	60	91.599	37.2997	1512.48	36.3912	14	2939.54	0	360113	ºì¹ÈÌ²Çø	115.7889587	28.49690791
0.383214286	1.4106	69.9932	1.2964	2913	40	92.1563	37.079	1460.28	40.6192	14.0961	3056.03	0	360113	ºì¹ÈÌ²Çø	115.7899803	28.49691701
0.393214286	1.4111	69.9819	1.3028	2900	40	92.0699	36.9351	1437.23	40.4627	13	3143.56	0	360113	ºì¹ÈÌ²Çø	115.7910018	28.4969261
0.312380952	1.4109	82.7949	1.3134	2602	40	88.2015	36.8287	1294.83	25.4165	13.5405	3231.24	0	360113	ºì¹ÈÌ²Çø	115.7920234	28.49693519
0.302380952	1.4112	82.7966	1.322	2582	40	88.1329	36.7412	1258.23	25.3232	12.9039	3348.33	0	360113	ºì¹ÈÌ²Çø	115.7930449	28.49694426
0.309880952	1.4001	81.2683	1.3103	2538	40	85.9873	36.6831	1230.48	31.3716	15.8271	3436.28	0	360113	ºì¹ÈÌ²Çø	115.7940665	28.49695333
0.309880952	1.4001	81.2797	1.3131	2520	40	85.9443	36.6443	1201.09	31.3072	15	3524.33	0	360113	ºì¹ÈÌ²Çø	115.7950881	28.49696239
0.322380952	1.4157	82.292	1.3201	2365	40	89.8765	36.6277	1042.44	25.8739	13.6325	3641.88	0	360113	ºì¹ÈÌ²Çø	115.7961096	28.49697144
0.312380952	1.4155	82.3158	1.3202	2349	40	89.8495	36.5928	1016.57	25.8448	12.6325	3730.15	0	360113	ºì¹ÈÌ²Çø	115.7971312	28.49698049
0.300416667	1.4001	94.4954	1.3162	2338	40	84.0512	36.5677	988.373	25.6511	12.4444	3818.49	0	360113	ºì¹ÈÌ²Çø	115.7981527	28.49698952
0.300416667	1.3999	94.5343	1.3153	2316	40	84.0174	36.5234	951.392	25.6554	11.1729	3936.41	0	360113	ºì¹ÈÌ²Çø	115.7991743	28.49699855
0.31125	1.4118	84.9358	1.3198	2376	40	84.0487	36.4825	870.394	25.717	11.1729	4024.92	0	360113	ºì¹ÈÌ²Çø	115.8001959	28.49700757
0.376666667	1.3565	84.5381	2.3162	3361	10	127.002	38.0807	1615	52.1426	24.5405	912.414	0	360113	ºì¹ÈÌ²Çø	115.7674956	28.49761753
0.34	1.338	85.9794	2.2606	3441	50	126.824	38.2323	1782.47	48.1817	29	1030.97	0	360113	ºì¹ÈÌ²Çø	115.7685172	28.49762679
0.33	1.3376	85.9806	2.1948	3451	50	126.814	38.3195	1801.21	48.2787	26.5556	1120.09	0	360113	ºì¹ÈÌ²Çø	115.7695387	28.49763604
0.32	1.3372	85.9856	2.1324	3460	40	126.805	38.3942	1819.1	52.7507	20.6325	1209.34	0	360113	ºì¹ÈÌ²Çø	115.7705603	28.49764529
0.359880952	1.3642	80.5007	1.6671	3290	10	122.127	38.4953	1834.36	42.9859	16.9232	1328.5	0	360113	ºì¹ÈÌ²Çø	115.7715819	28.49765452
0.329880952	1.3644	80.5027	1.6327	3288	40	122.104	38.5461	1840.73	43.0151	14	1417.96	0	360113	ºì¹ÈÌ²Çø	115.7726034	28.49766375
0.329880952	1.3647	80.5076	1.6006	3284	40	122.08	38.5845	1846.14	43.0306	12.1729	1507.48	0	360113	ºì¹ÈÌ²Çø	115.773625	28.49767297
0.353214286	1.3679	68.0017	1.5859	3227	40	119.166	38.6137	1772.69	46.7855	11.8271	1626.93	0	360113	ºì¹ÈÌ²Çø	115.7746465	28.49768219
0.353214286	1.3684	68.008	1.5591	3219	40	119.105	38.626	1773.23	46.7666	14	1716.57	0	360113	ºì¹ÈÌ²Çø	115.7756681	28.49769139
0.343214286	1.3689	68.0136	1.5339	3211	40	119.04	38.6291	1772.88	46.7338	11	1806.24	0	360113	ºì¹ÈÌ²Çø	115.7766897	28.49770059
0.353214286	1.3695	68.019	1.5026	3199	40	118.95	38.6182	1771.03	46.7051	14.4595	1925.85	0	360113	ºì¹ÈÌ²Çø	115.7777112	28.49770978
0.383214286	1.3818	69.7516	1.436	3378	40	112.726	38.6065	1849.35	47.3618	10.6325	2015.59	0	360113	ºì¹ÈÌ²Çø	115.7787328	28.49771897
0.463214286	1.3823	69.7573	1.4197	3372	60	112.653	38.5737	1843.32	47.2503	13.1729	2105.35	0	360113	ºì¹ÈÌ²Çø	115.7797543	28.49772814
0.393214286	1.395	62.6466	1.3468	3427	40	115.498	38.4863	1800.7	51.6855	12.5556	2222.84	0	360113	ºì¹ÈÌ²Çø	115.7807759	28.49773731
0.463214286	1.3915	66.1975	1.2974	3333	80	103.901	38.4172	1724.21	51.5888	15.2715	2306.88	0	360113	ºì¹ÈÌ²Çø	115.7817975	28.49774647
0.463214286	1.3924	66.1948	1.2971	3318	60	103.813	38.3257	1706.58	52.2506	13.1729	2391.36	0	360113	ºì¹ÈÌ²Çø	115.782819	28.49775562
0.463214286	1.3936	66.1853	1.2978	3297	60	103.693	38.1779	1681.56	52.1132	13.1729	2504.6	0	360113	ºì¹ÈÌ²Çø	115.7838406	28.49776477
0.383214286	1.3887	66.7928	1.2955	3241	40	101.182	38.0666	1577.84	41.2037	11	2589.92	0	360113	ºì¹ÈÌ²Çø	115.7848621	28.4977739
0.463214286	1.3895	66.7618	1.2985	3223	60	101.08	37.9335	1554.58	41.0453	12	2675.56	0	360113	ºì¹ÈÌ²Çø	115.7858837	28.49778303
0.393214286	1.3905	66.7191	1.3028	3200	40	100.944	37.7446	1522.91	40.9255	14.5556	2790.16	0	360113	ºì¹ÈÌ²Çø	115.7869053	28.49779216
0.383214286	1.3913	66.6872	1.3062	3183	40	100.841	37.5971	1498.9	40.8049	11	2876.4	0	360113	ºì¹ÈÌ²Çø	115.7879268	28.49780127
0.383214286	1.4107	69.9749	1.2984	2913	40	92.3605	37.4421	1464.32	40.8946	11.8271	2962.87	0	360113	ºì¹ÈÌ²Çø	115.7889484	28.49781038
0.383214286	1.4113	69.955	1.3077	2896	40	92.2418	37.2505	1433.28	40.7373	12.4444	3078.47	0	360113	ºì¹ÈÌ²Çø	115.78997	28.49781947
0.373214286	1.4118	69.9438	1.3062	2884	40	92.156	37.1219	1410.3	40.5842	11	3165.39	0	360113	ºì¹ÈÌ²Çø	115.7909915	28.49782857
0.302380952	1.4113	82.7595	1.3234	2588	40	88.2824	37.0163	1265.44	25.5005	13.9232	3252.48	0	360113	ºì¹ÈÌ²Çø	115.7920131	28.49783765
0.302380952	1.4116	82.7587	1.3314	2568	40	88.2136	36.9073	1229.03	25.4035	11	3368.83	0	360113	ºì¹ÈÌ²Çø	115.7930347	28.49784672
0.312380952	1.4118	82.7634	1.3371	2553	40	88.1651	36.8418	1201.7	25.3059	14	3456.26	0	360113	ºì¹ÈÌ²Çø	115.7940562	28.49785579
0.322380952	1.4161	82.2275	1.3248	2374	40	90.0036	36.7971	1051.67	26.0281	14	3543.81	0	360113	ºì¹ÈÌ²Çø	115.7950778	28.49786485
0.322380952	1.4159	82.2547	1.3247	2354	40	89.9669	36.7236	1017.18	25.9947	14	3660.74	0	360113	ºì¹ÈÌ²Çø	115.7960994	28.49787391
0.308630952	1.4157	82.2772	1.3241	2338	40	89.9413	36.6708	991.381	25.9624	12.9039	3748.56	0	360113	ºì¹ÈÌ²Çø	115.797121	28.49788295
0.308630952	1.4155	82.3012	1.3231	2322	40	89.9174	36.6205	965.763	25.9219	11.4444	3836.48	0	360113	ºì¹ÈÌ²Çø	115.7981425	28.49789199
0.31125	1.4121	84.8426	1.3241	2386	40	84.1579	36.5529	870.373	25.7677	11.0961	3953.86	0	360113	ºì¹ÈÌ²Çø	115.7991641	28.49790102
0.297916667	1.4119	84.8827	1.3215	2368	40	84.1507	36.5121	846.453	25.7896	12	4041.99	0	360113	ºì¹ÈÌ²Çø	115.8001857	28.49791004
0.288333333	1.4116	84.9228	1.3187	2349	40	84.1473	36.4764	822.863	28.4562	14	4130.21	0	360113	ºì¹ÈÌ²Çø	115.8012072	28.49791905
0.366666667	1.3562	84.5566	2.4352	3365	10	127.158	38.0654	1593.49	52.0732	29.5556	939.628	0	360113	ºì¹ÈÌ²Çø	115.7674851	28.49851998
0.366666667	1.3555	84.5493	2.353	3378	10	127.178	38.1966	1623.67	52.1076	25.2715	1055.13	0	360113	ºì¹ÈÌ²Çø	115.7685067	28.49852924
0.36	1.3375	85.9984	2.3126	3451	10	126.992	38.3038	1778.47	48.1597	26.4595	1142.37	0	360113	ºì¹ÈÌ²Çø	115.7695283	28.4985385
0.33	1.3447	86.1982	2.2606	3392	40	132.06	38.3773	1793.65	52.6275	15.9232	1230	0	360113	ºì¹ÈÌ²Çø	115.7705498	28.49854774
0.33	1.345	86.2138	2.1505	3394	40	132.044	38.4562	1808.94	52.6671	16.8271	1347.33	0	360113	ºì¹ÈÌ²Çø	115.7715714	28.49855698
0.329880952	1.3651	80.5275	1.6634	3280	40	122.271	38.5348	1816.85	42.8509	15.9232	1435.62	0	360113	ºì¹ÈÌ²Çø	115.772593	28.49856621
0.353214286	1.3681	68.026	1.653	3226	40	119.388	38.5704	1746.48	46.6301	14.3827	1524.11	0	360113	ºì¹ÈÌ²Çø	115.7736145	28.49857543
0.353214286	1.3687	68.0309	1.6126	3216	40	119.307	38.6029	1748.52	46.6303	13	1642.35	0	360113	ºì¹ÈÌ²Çø	115.7746361	28.49858464
0.353214286	1.3692	68.0344	1.5844	3207	40	119.244	38.6153	1748.84	46.6238	10.9039	1731.18	0	360113	ºì¹ÈÌ²Çø	115.7756577	28.49859385
0.433214286	1.3698	68.0372	1.5579	3198	60	119.177	38.6178	1748.19	46.6073	14.1729	1820.14	0	360113	ºì¹ÈÌ²Çø	115.7766792	28.49860305
0.433214286	1.3705	68.0389	1.5252	3185	60	119.086	38.6058	1745.82	46.5907	10.5556	1938.89	0	360113	ºì¹ÈÌ²Çø	115.7777008	28.49861224
0.353214286	1.371	68.0376	1.5029	3174	40	119.015	38.5844	1742.88	46.5718	12.1729	2028.05	0	360113	ºì¹ÈÌ²Çø	115.7787224	28.49862142
0.383214286	1.3832	69.7638	1.4402	3350	40	112.8	38.5603	1817.14	47.1959	13.7502	2117.29	0	360113	ºì¹ÈÌ²Çø	115.779744	28.4986306
0.463214286	1.3963	62.6369	1.367	3400	60	115.652	38.4783	1767.53	51.6454	16.9039	2236.36	0	360113	ºì¹ÈÌ²Çø	115.7807655	28.49863977
0.393214286	1.397	62.6265	1.361	3388	40	115.572	38.4183	1752.83	51.5564	19.6325	2325.73	0	360113	ºì¹ÈÌ²Çø	115.7817871	28.49864893
0.463214286	1.3935	66.1773	1.3099	3292	60	103.931	38.3477	1671.65	52.2641	20	2415.14	0	360113	ºì¹ÈÌ²Çø	115.7828087	28.49865808
0.393214286	1.389	66.7867	1.3075	3232	30	101.396	38.2442	1565.26	41.3767	21	2534.42	0	360113	ºì¹ÈÌ²Çø	115.7838302	28.49866723
0.393214286	1.3898	66.7571	1.3104	3214	40	101.295	38.1459	1542.56	41.2597	15.1729	2623.93	0	360113	ºì¹ÈÌ²Çø	115.7848518	28.49867636
0.393214286	1.3906	66.7257	1.3139	3197	30	101.192	38.0394	1519.16	41.103	16.5405	2713.47	0	360113	ºì¹ÈÌ²Çø	115.7858734	28.49868549
0.393214286	1.3916	66.6826	1.3189	3175	40	101.053	37.8879	1487.28	40.9848	12.0961	2827.33	0	360113	ºì¹ÈÌ²Çø	115.786895	28.49869462
0.393214286	1.3923	66.6503	1.3228	3158	40	100.949	37.7693	1463.13	40.8664	13.3827	2912.47	0	360113	ºì¹ÈÌ²Çø	115.7879165	28.49870373
0.393214286	1.393	66.6191	1.3267	3142	40	100.847	37.6486	1438.97	40.709	14.4444	2997.9	0	360113	ºì¹ÈÌ²Çø	115.7889381	28.49871284
0.383214286	1.4123	69.9028	1.3229	2873	40	92.3576	37.4834	1397.15	40.8294	13	3112.2	0	360113	ºì¹ÈÌ²Çø	115.7899597	28.49872194
0.299880952	1.4322	80.5417	1.3199	2682	40	96.2152	37.3791	1292.59	30.6787	15	3198.2	0	360113	ºì¹ÈÌ²Çø	115.7909813	28.49873103
0.299880952	1.4323	80.5265	1.3244	2674	40	96.1505	37.2745	1269.27	30.5532	15	3284.42	0	360113	ºì¹ÈÌ²Çø	115.7920028	28.49874011
0.292380952	1.4122	82.707	1.344	2550	40	88.3239	37.1353	1190.06	25.4671	12.0768	3399.68	0	360113	ºì¹ÈÌ²Çø	115.7930244	28.49874919
0.302380952	1.4165	82.1651	1.3329	2374	40	90.1553	37.0584	1043.3	26.174	12.5556	3486.33	0	360113	ºì¹ÈÌ²Çø	115.794046	28.49875826
0.312380952	1.4163	82.1805	1.3324	2359	40	90.1268	36.9715	1017.63	26.1243	11.4636	3573.15	0	360113	ºì¹ÈÌ²Çø	115.7950676	28.49876732
0.308630952	1.4161	82.2052	1.3309	2340	40	90.0922	36.8609	983.293	26.0877	11.8271	3689.15	0	360113	ºì¹ÈÌ²Çø	115.7960891	28.49877637
0.318630952	1.4159	82.2262	1.3293	2324	40	90.0685	36.782	957.613	26.0525	10.8271	3776.31	0	360113	ºì¹ÈÌ²Çø	115.7971107	28.49878542
0.313630952	1.4157	82.2488	1.3273	2309	40	90.047	36.7075	932.141	26.009	11.0768	3863.6	0	360113	ºì¹ÈÌ²Çø	115.7981323	28.49879445
0.313630952	1.4154	82.2806	1.324	2288	40	90.0223	36.6168	898.739	25.9803	13	3980.18	0	360113	ºì¹ÈÌ²Çø	115.7991539	28.49880348
0.288333333	1.412	84.8127	1.3237	2357	40	84.2893	36.5516	814.343	25.8442	14.9232	4067.74	0	360113	ºì¹ÈÌ²Çø	115.8001755	28.49881251
0.3355	1.4134	85.3125	1.2725	2036	40	89.36	36.518	705.378	28.5146	13	4155.41	0	360113	ºì¹ÈÌ²Çø	115.801197	28.49882152
0.366666667	1.356	84.5704	2.5302	3367	10	127.278	38.059	1577.89	52.0064	24.3058	969.33	0	360113	ºì¹ÈÌ²Çø	115.7674747	28.49942244
0.326666667	1.3553	84.5654	2.444	3380	40	127.299	38.1909	1608.35	52.0308	20.0151	1081.67	0	360113	ºì¹ÈÌ²Çø	115.7684962	28.4994317
0.35	1.3448	86.2037	2.4302	3386	10	132.219	38.2988	1761.82	52.448	18.0768	1166.92	0	360113	ºì¹ÈÌ²Çø	115.7695178	28.49944095
0.36	1.345	86.2123	2.3379	3389	10	132.207	38.3739	1774.1	52.5109	16.7134	1252.84	0	360113	ºì¹ÈÌ²Çø	115.7705394	28.4994502
0.33	1.3453	86.2281	2.2227	3390	40	132.19	38.4537	1789.31	52.5504	17	1368.21	0	360113	ºì¹ÈÌ²Çø	115.771561	28.49945943
0.33	1.3457	86.243	2.1782	3389	40	132.177	38.498	1799.79	52.5831	12.9039	1455.23	0	360113	ºì¹ÈÌ²Çø	115.7725825	28.49946866
0.353214286	1.3688	68.05	1.6744	3219	40	119.498	38.5657	1728.99	46.466	15.5556	1542.6	0	360113	ºì¹ÈÌ²Çø	115.7736041	28.49947789
0.353214286	1.3694	68.0525	1.6327	3208	40	119.416	38.5976	1730.79	46.4775	10.1729	1659.52	0	360113	ºì¹ÈÌ²Çø	115.7746257	28.4994871
0.353214286	1.3699	68.0542	1.6035	3199	40	119.351	38.6094	1730.9	46.483	10.5405	1747.48	0	360113	ºì¹ÈÌ²Çø	115.7756473	28.49949631
0.353214286	1.3705	68.0552	1.576	3188	40	119.284	38.6115	1730.01	46.4827	17.3459	1835.65	0	360113	ºì¹ÈÌ²Çø	115.7766688	28.49950551
0.363214286	1.3712	68.0545	1.5421	3174	40	119.19	38.5994	1727.29	46.4781	12.7285	1953.46	0	360113	ºì¹ÈÌ²Çø	115.7776904	28.4995147
0.363214286	1.3718	68.0516	1.519	3162	40	119.118	38.5787	1724.1	46.4707	19.5061	2041.98	0	360113	ºì¹ÈÌ²Çø	115.778712	28.49952388
0.403214286	1.3963	62.6409	1.3924	3398	40	115.877	38.5303	1762.07	51.6888	9.7285	2130.63	0	360113	ºì¹ÈÌ²Çø	115.7797336	28.49953306
0.393214286	1.3973	62.632	1.3818	3380	40	115.771	38.4805	1743.09	51.6047	13.6325	2249	0	360113	ºì¹ÈÌ²Çø	115.7807551	28.49954223
0.473	1.398	62.6202	1.3754	3367	50	115.69	38.4295	1728.05	51.5237	20.3675	2337.88	11	360113	ºì¹ÈÌ²Çø	115.7817767	28.49955139
0.393214286	1.3988	62.6042	1.3703	3355	50	115.608	38.3672	1712.4	40.5823	24.4444	2426.85	0	360113	ºì¹ÈÌ²Çø	115.7827983	28.49956054
0.463214286	1.3898	66.7614	1.3178	3211	60	101.485	38.2898	1539.17	41.4338	29.5405	2545.58	0	360113	ºì¹ÈÌ²Çø	115.7838199	28.49956969
0.423214286	1.3906	66.7312	1.3211	3194	10	101.382	38.2099	1516.3	41.3184	26.9015	2634.71	0	360113	ºì¹ÈÌ²Çø	115.7848415	28.49957882
0.423214286	1.3914	66.6992	1.3249	3177	10	101.278	38.1232	1492.74	41.1638	19.7285	2723.89	0	360113	ºì¹ÈÌ²Çø	115.7858631	28.49958795
0.393214286	1.3924	66.6552	1.3306	3156	40	101.137	37.9997	1460.66	41.0474	17.7285	2842.89	0	360113	ºì¹ÈÌ²Çø	115.7868846	28.49959708
0.393214286	1.3931	66.6224	1.335	3140	40	101.032	37.9025	1436.35	40.9311	11.1729	2932.18	0	360113	ºì¹ÈÌ²Çø	115.7879062	28.49960619
0.463214286	1.3937	66.5907	1.3394	3125	60	100.929	37.8024	1412.09	40.7765	12.4444	3021.52	0	360113	ºì¹ÈÌ²Çø	115.7889278	28.4996153
0.369880952	1.4328	80.5266	1.3247	2672	60	96.393	37.668	1285.98	30.8621	12	3140.27	0	360113	ºì¹ÈÌ²Çø	115.7899494	28.4996244
0.289880952	1.4329	80.5064	1.3301	2665	40	96.3247	37.5652	1262.37	30.768	12.4595	3225.52	0	360113	ºì¹ÈÌ²Çø	115.790971	28.49963349
0.299880952	1.433	80.4906	1.3345	2657	40	96.2603	37.4606	1239.05	30.64	14.6325	3311.03	0	360113	ºì¹ÈÌ²Çø	115.7919926	28.49964257
0.299880952	1.4369	79.9541	1.3225	2474	40	98.0652	37.327	1080.15	30.5427	14	3425.39	0	360113	ºì¹ÈÌ²Çø	115.7930141	28.49965165
0.302380952	1.4167	82.1308	1.3392	2363	40	90.2485	37.2125	1017.7	26.2761	12.5556	3511.41	0	360113	ºì¹ÈÌ²Çø	115.7940357	28.49966072
0.298630952	1.4166	82.1453	1.338	2349	40	90.2213	37.1052	992.103	26.2216	12.0961	3597.62	0	360113	ºì¹ÈÌ²Çø	115.7950573	28.49966978
0.318630952	1.4163	82.1687	1.3354	2329	40	90.1886	36.9663	957.894	26.1815	10.6173	3712.86	0	360113	ºì¹ÈÌ²Çø	115.7960789	28.49967883
0.336964286	1.4161	82.1886	1.333	2315	40	90.1665	36.8668	932.315	26.143	10.5405	3799.47	0	360113	ºì¹ÈÌ²Çø	115.7971005	28.49968788
0.317380952	1.4159	82.2101	1.3302	2300	40	90.1466	36.7729	906.947	26.0958	14.8271	3886.24	0	360113	ºì¹ÈÌ²Çø	115.7981221	28.49969692
0.310714286	1.4156	82.2406	1.3259	2279	40	90.1239	36.659	873.715	26.0648	14	4002.16	0	360113	ºì¹ÈÌ²Çø	115.7991437	28.49970595
0.3405	1.4139	85.2166	1.2778	2040	10	89.4704	36.6004	699.727	28.5514	15.0768	4089.25	0	360113	ºì¹ÈÌ²Çø	115.8001652	28.49971497
0.3405	1.4134	85.2716	1.2675	2024	10	89.4981	36.533	681.046	28.5713	16	4176.47	0	360113	ºì¹ÈÌ²Çø	115.8011868	28.49972399
0.555714286	1.3563	84.5879	2.6977	3360	10	127.382	37.9515	1538.73	0	20.6325	926.607	0	360113	ºì¹ÈÌ²Çø	115.7664426	28.50031562
0.366666667	1.3558	84.5838	2.6305	3370	10	127.4	38.0567	1562.91	51.9243	22.1729	1006.23	0	360113	ºì¹ÈÌ²Çø	115.7674642	28.50032489
0.366666667	1.3633	84.7813	2.5348	3313	10	132.471	38.181	1578.52	56.399	27.3307	1114.85	0	360113	ºì¹ÈÌ²Çø	115.7684857	28.50033415
0.336666667	1.3633	84.7828	2.4483	3317	40	132.486	38.2743	1596.84	56.384	28.3459	1197.75	0	360113	ºì¹ÈÌ²Çø	115.7695073	28.50034341
0.36	1.3453	86.2253	2.4166	3386	10	132.355	38.3779	1755.18	52.3648	27.6325	1281.6	0	360113	ºì¹ÈÌ²Çø	115.7705289	28.50035265
0.36	1.3457	86.2412	2.2959	3386	10	132.338	38.4582	1770.27	52.404	19.5556	1394.6	0	360113	ºì¹ÈÌ²Çø	115.7715505	28.50036189
0.336547619	1.3491	73.7245	2.2447	3327	40	129.361	38.5126	1696.21	56.1124	14.5556	1480.07	0	360113	ºì¹ÈÌ²Çø	115.7725721	28.50037112
0.353214286	1.3694	68.0732	1.6953	3213	40	119.611	38.5648	1712.08	46.2541	13.1729	1566.05	0	360113	ºì¹ÈÌ²Çø	115.7735937	28.50038034
0.353214286	1.3701	68.0736	1.6526	3200	40	119.527	38.595	1713.53	46.2799	15	1681.34	0	360113	ºì¹ÈÌ²Çø	115.7746153	28.50038956
0.353214286	1.3706	68.0737	1.6225	3190	40	119.46	38.6058	1713.39	46.3005	15.9039	1768.22	0	360113	ºì¹ÈÌ²Çø	115.7756368	28.50039876
0.363214286	1.3712	68.0732	1.5941	3178	40	119.391	38.6074	1712.25	46.3208	10.5556	1855.4	0	360113	ºì¹ÈÌ²Çø	115.7766584	28.50040796
0.363214286	1.372	68.0706	1.5589	3162	40	119.297	38.5957	1709.23	46.3315	18.2346	1972.03	0	360113	ºì¹ÈÌ²Çø	115.77768	28.50041715
0.363214286	1.3726	68.0665	1.4879	3150	40	119.224	38.5764	1705.82	46.3388	16.9232	2059.76	0	360113	ºì¹ÈÌ²Çø	115.7787016	28.50042634
0.393214286	1.3857	60.9341	1.4701	3192	40	122.118	38.5404	1648.1	50.762	14	2147.67	0	360113	ºì¹ÈÌ²Çø	115.7797232	28.50043552
0.423214286	1.3983	62.6289	1.3962	3360	10	115.892	38.4879	1719.09	51.5506	16.4444	2265.15	0	360113	ºì¹ÈÌ²Çø	115.7807448	28.50044468
0.393214286	1.399	62.6158	1.3893	3347	40	115.81	38.4458	1703.72	51.4803	24.1729	2353.42	0	360113	ºì¹ÈÌ²Çø	115.7817664	28.50045385
0.463214286	1.3941	63.2142	1.3831	3285	60	113.25	38.4171	1597.79	40.6147	22.5405	2441.82	0	360113	ºì¹ÈÌ²Çø	115.782788	28.500463
0.393214286	1.3907	66.7375	1.3274	3191	40	101.575	38.338	1513.47	41.5119	28.5405	2559.86	0	360113	ºì¹ÈÌ²Çø	115.7838095	28.50047215
0.463214286	1.3915	66.7062	1.3311	3174	60	101.471	38.2755	1490.36	41.399	35.1729	2648.51	0	360113	ºì¹ÈÌ²Çø	115.7848311	28.50048128
0.393214286	1.3922	66.6732	1.3354	3158	40	101.365	38.2079	1466.6	41.2476	29.269	2737.24	0	360113	ºì¹ÈÌ²Çø	115.7858527	28.50049041
0.393214286	1.3932	66.6281	1.3418	3137	40	101.223	38.1118	1434.25	41.1338	21.7285	2855.68	0	360113	ºì¹ÈÌ²Çø	115.7868743	28.50049954
0.463214286	1.3939	66.5944	1.3468	3122	60	101.117	38.0359	1409.77	41.0203	12.4788	2944.59	0	360113	ºì¹ÈÌ²Çø	115.7878959	28.50050865
0.413214286	1.3945	66.5617	1.3518	3107	40	101.012	37.9562	1385.34	30.8498	9.9232	3033.56	0	360113	ºì¹ÈÌ²Çø	115.7889175	28.50051776
0.349880952	1.414	77.179	1.3502	2920	40	104.89	37.8562	1270.39	30.7837	12.4444	3152.28	0	360113	ºì¹ÈÌ²Çø	115.7899391	28.50052686
0.369880952	1.4337	80.47	1.3403	2648	60	96.4344	37.7515	1232.18	30.8901	11.5405	3241.39	0	360113	ºì¹ÈÌ²Çø	115.7909607	28.50053595
0.299880952	1.4337	80.4538	1.3446	2641	40	96.3704	37.6469	1208.87	30.7589	14	3330.54	0	360113	ºì¹ÈÌ²Çø	115.7919823	28.50054504
0.304880952	1.4374	79.9236	1.3302	2460	40	98.179	37.498	1054.01	31.5405	12.9039	3449.48	0	360113	ºì¹ÈÌ²Çø	115.7930039	28.50055411
0.298630952	1.417	82.0964	1.3454	2352	40	90.3425	37.3658	992.221	31.495	11.9039	3538.6	0	360113	ºì¹ÈÌ²Çø	115.7940255	28.50056318
0.298630952	1.4168	82.1104	1.3432	2338	40	90.3172	37.2378	966.732	26.3516	12.5556	3624.17	0	360113	ºì¹ÈÌ²Çø	115.7950471	28.50057224
0.303630952	1.4166	82.1329	1.3395	2320	40	90.2867	37.0702	932.677	26.3064	11.2715	3738.58	0	360113	ºì¹ÈÌ²Çø	115.7960687	28.5005813
0.313630952	1.4163	82.152	1.3363	2305	40	90.2661	36.9498	907.201	26.263	12.6325	3824.62	0	360113	ºì¹ÈÌ²Çø	115.7970902	28.50059034
0.306964286	1.4161	82.1724	1.3328	2291	40	90.2476	36.836	881.92	26.2098	11	3910.83	0	360113	ºì¹ÈÌ²Çø	115.7981118	28.50059938
0.298833333	1.4172	82.6889	1.2774	1963	50	95.3543	36.7109	768.673	28.8701	12.5405	4026.04	0	360113	ºì¹ÈÌ²Çø	115.7991334	28.50060841
0.477166667	1.4167	82.7293	1.2675	1948	50	95.3686	36.6183	746.773	28.833	18	4112.63	13	360113	ºì¹ÈÌ²Çø	115.800155	28.50061744
0.3305	1.4134	85.2319	1.2621	2013	40	89.6369	36.5423	656.819	28.6431	14.8271	4148.79	0	360113	ºì¹ÈÌ²Çø	115.8011766	28.50062645
0.3155	1.4127	85.3067	1.2452	1991	40	89.6806	36.4605	632.725	28.6658	16	4071.72	0	360113	ºì¹ÈÌ²Çø	115.8021982	28.50063546
0.356666667	1.356	84.6029	2.8459	3364	10	127.544	37.9496	1519.5	51.8632	32	990.454	0	360113	ºì¹ÈÌ²Çø	115.7664321	28.50121808
0.356666667	1.3555	84.6005	2.7728	3374	10	127.563	38.0587	1544.09	51.8697	29.5556	1065.32	0	360113	ºì¹ÈÌ²Çø	115.7674537	28.50122735
0.366666667	1.3635	84.8017	2.6522	3313	10	132.647	38.1908	1556.89	56.3296	25.4444	1168.46	0	360113	ºì¹ÈÌ²Çø	115.7684753	28.50123661
0.366666667	1.3636	84.8045	2.5583	3316	10	132.663	38.2892	1575.55	56.3065	25	1247.8	0	360113	ºì¹ÈÌ²Çø	115.7694969	28.50124586
0.336666667	1.3637	84.809	2.4675	3318	40	132.676	38.3748	1592.81	56.2794	22	1328.5	0	360113	ºì¹ÈÌ²Çø	115.7705185	28.50125511
0.316547619	1.3491	73.7441	2.4254	3327	40	129.59	38.4834	1666.31	55.9621	20	1437.81	0	360113	ºì¹ÈÌ²Çø	115.77154	28.50126434
0.336547619	1.3497	73.7516	2.3358	3321	40	129.533	38.5243	1672.38	55.985	16.8271	1520.85	0	360113	ºì¹ÈÌ²Çø	115.7725616	28.50127357
0.333214286	1.3503	73.7594	2.2524	3313	40	129.473	38.5521	1677.22	56.0163	15	1604.65	0	360113	ºì¹ÈÌ²Çø	115.7735832	28.5012828
0.353214286	1.371	68.1005	1.6788	3190	40	119.675	38.5954	1691.41	46.1375	14	1717.35	0	360113	ºì¹ÈÌ²Çø	115.7746048	28.50129201
0.379880952	1.3716	68.0988	1.6477	3178	40	119.607	38.6044	1690.88	46.1687	9	1802.5	0	360113	ºì¹ÈÌ²Çø	115.7756264	28.50130122
0.363214286	1.3722	68.0966	1.6181	3165	40	119.536	38.6053	1689.4	46.2034	10.5556	1888.09	0	360113	ºì¹ÈÌ²Çø	115.776648	28.50131042
0.393214286	1.3866	68.089	1.5793	3101	40	121.417	38.5969	1586.85	46.2248	16.5773	2002.82	0	360113	ºì¹ÈÌ²Çø	115.7776696	28.50131961
0.393214286	1.3863	60.9565	1.5097	3188	40	122.341	38.5698	1628.53	50.6823	11.5556	2089.26	0	360113	ºì¹ÈÌ²Çø	115.7786912	28.5013288
0.393214286	1.3871	60.9437	1.49	3171	40	122.261	38.5471	1618.59	50.6795	17.8888	2175.98	0	360113	ºì¹ÈÌ²Çø	115.7797128	28.50133797
0.423214286	1.3882	60.9205	1.4675	3148	10	122.152	38.5068	1603.66	50.6751	26.6173	2292.01	0	360113	ºì¹ÈÌ²Çø	115.7807344	28.50134714
0.463214286	1.3949	63.2296	1.4057	3271	60	113.507	38.4877	1587.32	40.7205	31.4444	2379.29	0	360113	ºì¹ÈÌ²Çø	115.781756	28.50135631
0.393214286	1.3955	63.1934	1.4014	3256	40	113.403	38.4567	1566.1	40.6387	28.1729	2466.76	0	360113	ºì¹ÈÌ²Çø	115.7827776	28.50136546
0.423214286	1.3964	63.139	1.3982	3238	10	113.261	38.4084	1536.47	40.5742	31.8119	2583.66	0	360113	ºì¹ÈÌ²Çø	115.7837992	28.5013746
0.463214286	1.3927	66.6742	1.3433	3148	60	101.592	38.3614	1456.44	41.4598	39.2715	2671.52	0	360113	ºì¹ÈÌ²Çø	115.7848208	28.50138374
0.423214286	1.3934	66.6396	1.3483	3133	10	101.484	38.3174	1432.36	41.3109	38.5556	2759.51	0	360113	ºì¹ÈÌ²Çø	115.7858424	28.50139287
0.423214286	1.3943	66.5924	1.3557	3113	10	101.339	38.2559	1399.64	41.1993	27.2841	2877.03	0	360113	ºì¹ÈÌ²Çø	115.786864	28.501402
0.463214286	1.395	66.5571	1.3592	3098	60	101.23	38.2078	1374.86	41.088	14.5556	2965.3	0	360113	ºì¹ÈÌ²Çø	115.7878856	28.50141111
0.339880952	1.4145	77.1904	1.3609	2914	40	105.138	38.1708	1265.93	30.9272	11	3053.67	0	360113	ºì¹ÈÌ²Çø	115.7889072	28.50142022
0.349880952	1.415	77.1426	1.3651	2897	40	105.019	38.0903	1231.09	30.8619	12	3171.64	0	360113	ºì¹ÈÌ²Çø	115.7899288	28.50142932
0.419880952	1.4153	77.1117	1.367	2885	60	104.936	38.0101	1205.54	30.7922	12.4595	3260.21	0	360113	ºì¹ÈÌ²Çø	115.7909504	28.50143841
0.294880952	1.4384	79.8841	1.3442	2452	40	98.392	37.9044	1050.33	31.7092	13.3675	3348.87	0	360113	ºì¹ÈÌ²Çø	115.791972	28.5014475
0.294880952	1.438	79.8825	1.3401	2442	40	98.3316	37.7227	1019.45	31.66	12	3467.17	0	360113	ºì¹ÈÌ²Çø	115.7929936	28.50145658
0.304880952	1.4377	79.8863	1.3351	2435	40	98.292	37.5701	996.454	31.6097	14.0961	3555.98	0	360113	ºì¹ÈÌ²Çø	115.7940152	28.50146564
0.303630952	1.4172	82.0652	1.3494	2325	40	90.4466	37.4074	933.412	26.448	12	3644.85	0	360113	ºì¹ÈÌ²Çø	115.7950368	28.50147471
0.303630952	1.4169	82.0873	1.344	2307	40	90.4195	37.2016	899.627	26.3987	11	3763.42	0	360113	ºì¹ÈÌ²Çø	115.7960584	28.50148376
0.296964286	1.4166	82.1055	1.3398	2293	40	90.4009	37.0536	874.302	26.3514	12.4444	3852.4	0	360113	ºì¹ÈÌ²Çø	115.79708	28.50149281
0.280714286	1.4164	82.1246	1.3354	2279	40	90.3839	36.9133	849.113	26.2932	14	3941.43	0	360113	ºì¹ÈÌ²Çø	115.7981016	28.50150185
0.508	1.4172	82.6547	1.2722	1948	60	95.5266	36.7529	735.678	28.9512	17.5405	4060.21	11	360113	ºì¹ÈÌ²Çø	115.7991232	28.50151088
0.507166667	1.4167	82.6936	1.2612	1934	50	95.5422	36.6375	713.64	28.911	17.0151	4118.86	13	360113	ºì¹ÈÌ²Çø	115.8001448	28.5015199
0.3155	1.4161	82.7345	1.2491	1919	40	95.5613	36.5402	692.289	28.8717	14	4058.44	0	360113	ºì¹ÈÌ²Çø	115.8011664	28.50152892
0.31	1.405	87.9789	1.2099	1638	40	97.2345	36.4452	502.907	35.7424	13	3979.61	0	360113	ºì¹ÈÌ²Çø	115.802188	28.50153792
0.349880952	1.3749	79.1339	2.89	3258	10	132.888	37.9595	1433.61	56.2142	29.8271	1033.15	0	360113	ºì¹ÈÌ²Çø	115.7664216	28.50212053
0.349880952	1.3747	79.1384	2.8034	3265	10	132.916	38.0714	1457.54	56.2022	25.8271	1114.85	0	360113	ºì¹ÈÌ²Çø	115.7674432	28.5021298
0.349880952	1.3745	79.1468	2.6826	3274	10	132.951	38.2173	1487.99	56.19	25.2866	1214.91	0	360113	ºì¹ÈÌ²Çø	115.7684648	28.50213906
0.356666667	1.3638	84.8195	2.6443	3316	10	132.796	38.3068	1560.51	56.2357	21.7502	1291.39	0	360113	ºì¹ÈÌ²Çø	115.7694864	28.50214831
0.326666667	1.3639	84.8246	2.5464	3319	40	132.81	38.3982	1578.05	59.9189	15.0961	1369.53	0	360113	ºì¹ÈÌ²Çø	115.770508	28.50215756
0.316547619	1.3495	73.7641	2.4981	3325	40	129.722	38.5008	1649.69	55.8361	14.4595	1475.8	0	360113	ºì¹ÈÌ²Çø	115.7715296	28.5021668
0.383214286	1.3501	73.7703	2.4065	3317	60	129.663	38.5374	1655.33	55.8646	14.3827	1556.82	0	360113	ºì¹ÈÌ²Çø	115.7725512	28.50217603
0.353214286	1.3635	64.772	2.3327	3184	40	127.02	38.59	1588.22	51.0281	12	1638.78	0	360113	ºì¹ÈÌ²Çø	115.7735728	28.50218525
0.353214286	1.3646	64.7622	2.2259	3165	40	126.904	38.6136	1588.53	51.0201	15.3675	1749.29	0	360113	ºì¹ÈÌ²Çø	115.7745944	28.50219447
0.369880952	1.3655	64.755	2.1499	3149	40	126.816	38.6216	1587.64	51.0086	9	1832.95	0	360113	ºì¹ÈÌ²Çø	115.775616	28.50220368
0.393214286	1.3865	68.1077	1.634	3109	40	121.618	38.6078	1576.2	40.5285	12.5556	1917.19	0	360113	ºì¹ÈÌ²Çø	115.7766376	28.50221288
0.393214286	1.3877	68.0844	1.5938	3088	40	121.525	38.5975	1568.51	40.5948	17.0768	2030.27	0	360113	ºì¹ÈÌ²Çø	115.7776592	28.50222207
0.463214286	1.3885	68.0652	1.5654	3073	60	121.455	38.5823	1561.64	40.6583	15	2115.58	0	360113	ºì¹ÈÌ²Çø	115.7786808	28.50223125
0.423214286	1.3882	60.9514	1.5044	3155	10	122.369	38.5542	1597.05	50.5996	20.9039	2201.27	0	360113	ºì¹ÈÌ²Çø	115.7797024	28.50224043
0.393214286	1.3836	61.541	1.4839	3080	30	119.804	38.5331	1491.68	50.6043	28.3675	2316.03	0	360113	ºì¹ÈÌ²Çø	115.780724	28.5022496
0.393214286	1.3959	63.2178	1.4186	3248	40	113.626	38.5066	1564.77	40.7398	28.4661	2402.44	0	360113	ºì¹ÈÌ²Çø	115.7817456	28.50225876
0.393214286	1.3966	63.1796	1.4144	3234	40	113.52	38.4858	1543.04	40.662	31.9232	2489.1	0	360113	ºì¹ÈÌ²Çø	115.7827672	28.50226792
0.453214286	1.3955	64.4836	1.4181	2998	60	111.337	38.4415	1452.37	40.5267	31	2605	0	360113	ºì¹ÈÌ²Çø	115.7837888	28.50227706
0.453214286	1.3961	64.445	1.4177	2982	60	111.205	38.4131	1425.94	40.4499	33	2692.16	0	360113	ºì¹ÈÌ²Çø	115.7848105	28.5022862
0.453214286	1.3967	64.4053	1.4183	2965	60	111.071	38.3837	1399.05	41.3735	31.5556	2779.5	0	360113	ºì¹ÈÌ²Çø	115.7858321	28.50229533
0.363214286	1.4092	67.5778	1.3617	2972	30	105.494	38.3857	1252.77	36.0718	26.5707	2896.2	0	360113	ºì¹ÈÌ²Çø	115.7868537	28.50230446
0.433214286	1.4098	67.5528	1.3666	2956	60	105.399	38.3562	1226.22	35.9521	15	2983.91	0	360113	ºì¹ÈÌ²Çø	115.7878753	28.50231357
0.363214286	1.4104	67.5286	1.3716	2941	40	105.305	38.3248	1199.61	35.793	13	3071.74	0	360113	ºì¹ÈÌ²Çø	115.7888969	28.50232268
0.339880952	1.4158	77.1151	1.3757	2880	40	105.116	38.2612	1201.93	30.9407	11	3189.04	0	360113	ºì¹ÈÌ²Çø	115.7899185	28.50233178
0.419880952	1.4161	77.0826	1.3672	2868	60	105.031	38.1983	1176.04	30.872	12.8271	3277.15	0	360113	ºì¹ÈÌ²Çø	115.7909401	28.50234087
0.374880952	1.4389	79.852	1.3527	2439	60	98.5038	38.0918	1024.62	31.8327	16	3365.35	0	360113	ºì¹ÈÌ²Çø	115.7919617	28.50234996
0.291130952	1.4385	79.8522	1.3469	2430	40	98.4469	37.8846	993.925	31.7788	11.0768	3483.1	0	360113	ºì¹ÈÌ²Çø	115.7929833	28.50235904
0.304880952	1.4324	78.3817	1.3508	2316	40	99.7031	37.7087	919.325	30.8137	15	3571.51	0	360113	ºì¹ÈÌ²Çø	115.7940049	28.50236811
0.298214286	1.432	78.3918	1.3458	2304	40	99.6642	37.5299	893.438	30.7189	15	3660	0	360113	ºì¹ÈÌ²Çø	115.7950265	28.50237717
0.287797619	1.4314	78.4076	1.339	2289	40	99.6146	37.2972	858.815	30.6497	12	3778.09	0	360113	ºì¹ÈÌ²Çø	115.7960482	28.50238622
0.271333333	1.4052	85.3855	1.3005	1897	40	97.8959	37.1171	761.164	28.7061	14	3866.74	0	360113	ºì¹ÈÌ²Çø	115.7970698	28.50239527
0.311333333	1.4048	85.4132	1.29	1882	40	97.901	36.9588	736.096	28.6467	14	3955.45	0	360113	ºì¹ÈÌ²Çø	115.7980914	28.50240431
0.499666667	1.4042	85.4511	1.2754	1861	50	97.9105	36.7632	703.021	28.6071	18.3675	4073.82	13	360113	ºì¹ÈÌ²Çø	115.799113	28.50241334
0.3305	1.4167	82.669	1.2558	1924	40	95.673	36.6441	689.22	28.9858	12.5556	4053.11	0	360113	ºì¹ÈÌ²Çø	115.8001346	28.50242237
0.2855	1.4161	82.7085	1.2432	1909	40	95.6921	36.5303	667.711	36.0269	14.9232	3991.69	0	360113	ºì¹ÈÌ²Çø	115.8011562	28.50243138
0.35	1.405	87.9467	1.2001	1634	40	97.3722	36.426	484.526	35.783	8.5773	3911.52	0	360113	ºì¹ÈÌ²Çø	115.8021778	28.50244039
0.390833333	1.4044	88.0195	1.1745	1618	80	97.4396	36.3822	470.227	35.8619	7	3852.75	0	360113	ºì¹ÈÌ²Çø	115.8031995	28.50244939
0.389880952	1.3687	79.149	3.1295	3159	60	136.438	37.9563	1356.94	45.886	30	1050	0	360113	ºì¹ÈÌ²Çø	115.7664111	28.50302298
0.399880952	1.3748	79.1619	2.9154	3264	60	133.036	38.0738	1445.92	56.1264	25	1140	0	360113	ºì¹ÈÌ²Çø	115.7674327	28.50303225
0.339880952	1.3746	79.1714	2.7849	3274	10	133.072	38.2257	1476.52	56.1022	20.5556	1260	0	360113	ºì¹ÈÌ²Çø	115.7684543	28.50304151
0.309880952	1.3745	79.1804	2.6841	3280	40	133.099	38.3352	1498.24	56.0748	17.1729	1339.63	0	360113	ºì¹ÈÌ²Çø	115.7694759	28.50305077
0.323214286	1.3674	72.3427	2.6451	3263	40	129.953	38.4309	1480.59	59.7737	15	1415.1	0	360113	ºì¹ÈÌ²Çø	115.7704975	28.50306002
0.323214286	1.368	72.3398	2.5194	3256	40	129.91	38.5163	1496.81	59.7422	14.5556	1518.19	0	360113	ºì¹ÈÌ²Çø	115.7715191	28.50306925
0.403214286	1.363	64.8087	2.4904	3195	60	127.231	38.5697	1574.89	50.922	12.6325	1597.06	0	360113	ºì¹ÈÌ²Çø	115.7725407	28.50307849
0.333214286	1.3639	64.7999	2.4038	3180	40	127.144	38.5942	1575.98	50.9298	13.4444	1677.05	0	360113	ºì¹ÈÌ²Çø	115.7735624	28.50308771
0.353214286	1.3651	64.7887	2.2932	3159	40	127.026	38.6146	1575.92	50.9313	12.5556	1785.19	0	360113	ºì¹ÈÌ²Çø	115.774584	28.50309693
0.373214286	1.3797	64.7774	2.2046	3093	40	128.925	38.6331	1467.88	45.2397	11.5405	1867.24	0	360113	ºì¹ÈÌ²Çø	115.7756056	28.50310613
0.383214286	1.3808	64.7565	2.1239	3075	40	128.835	38.633	1462.89	45.2646	13	1950	0	360113	ºì¹ÈÌ²Çø	115.7766272	28.50311533
0.383214286	1.3888	68.0789	1.6086	3076	40	121.633	38.5989	1550.4	40.557	11	2061.29	0	360113	ºì¹ÈÌ²Çø	115.7776488	28.50312453
0.463214286	1.3896	68.0596	1.5789	3059	60	121.562	38.5858	1543.24	40.6317	15	2145.37	0	360113	ºì¹ÈÌ²Çø	115.7786704	28.50313371
0.393214286	1.3905	68.039	1.5509	3043	40	121.49	38.5678	1535.23	40.828	17.4444	2229.91	0	360113	ºì¹ÈÌ²Çø	115.779692	28.50314289
0.423214286	1.3848	61.539	1.4951	3062	10	119.907	38.5415	1472.68	39.818	20.1946	2343.27	0	360113	ºì¹ÈÌ²Çø	115.7807136	28.50315206
0.393214286	1.3855	61.4983	1.4812	3045	40	119.798	38.5249	1455.22	39.8178	22.3675	2428.7	0	360113	ºì¹ÈÌ²Çø	115.7817353	28.50316122
0.383214286	1.3958	64.521	1.4323	3006	40	111.623	38.5057	1467.36	40.6141	28	2514.46	0	360113	ºì¹ÈÌ²Çø	115.7827569	28.50317038
0.453214286	1.3966	64.4697	1.4303	2985	60	111.446	38.4853	1432.61	40.5414	30.0768	2629.24	0	360113	ºì¹ÈÌ²Çø	115.7837785	28.50317952
0.453214286	1.3972	64.4296	1.43	2969	60	111.311	38.4688	1405.95	40.4678	34.2498	2715.62	0	360113	ºì¹ÈÌ²Çø	115.7848001	28.50318866
0.433214286	1.4118	65.3668	1.43	2817	60	115.252	38.4832	1246.31	35.21	32.5556	2802.23	0	360113	ºì¹ÈÌ²Çø	115.7858217	28.50319779
0.363214286	1.4125	65.3279	1.4293	2795	40	115.088	38.4643	1206.79	35.12	24	2918.03	0	360113	ºì¹ÈÌ²Çø	115.7868433	28.50320692
0.363214286	1.4105	67.5428	1.3727	2940	40	105.501	38.4568	1202.58	36.0417	15.5556	3005.1	0	360113	ºì¹ÈÌ²Çø	115.787865	28.50321603
0.433214286	1.4111	67.5173	1.3784	2925	60	105.406	38.4444	1175.58	35.8863	14.6325	3092.33	0	360113	ºì¹ÈÌ²Çø	115.7888866	28.50322514
0.353214286	1.4118	67.4851	1.3863	2905	40	105.281	38.4256	1139.65	35.7706	11	3208.88	0	360113	ºì¹ÈÌ²Çø	115.7899082	28.50323424
0.328214286	1.4198	76.5505	1.3768	2695	40	107.041	38.3898	1036.94	31.8692	9.5556	3296.45	0	360113	ºì¹ÈÌ²Çø	115.7909298	28.50324334
0.294880952	1.4198	76.5347	1.3723	2682	40	106.972	38.2811	1010.58	31.8334	11.3675	3384.15	0	360113	ºì¹ÈÌ²Çø	115.7919514	28.50325242
0.384880952	1.4334	78.3523	1.3607	2316	60	99.848	38.0301	922.595	31.0332	15.5405	3501.27	0	360113	ºì¹ÈÌ²Çø	115.7929731	28.5032615
0.324464286	1.433	78.3618	1.3547	2305	40	99.8097	37.8285	897.16	30.9545	10.4444	3589.23	0	360113	ºì¹ÈÌ²Çø	115.7939947	28.50327057
0.284464286	1.4325	78.3729	1.3487	2294	40	99.7725	37.6299	871.586	33.1437	12.1729	3677.3	0	360113	ºì¹ÈÌ²Çø	115.7950163	28.50327963
0.268833333	1.42	81.6728	1.3017	1885	40	107.146	37.3659	738.918	33.0713	13.4595	3794.85	0	360113	ºì¹ÈÌ²Çø	115.7960379	28.50328869
0.2905	1.4194	81.6965	1.2903	1870	40	107.131	37.1833	712.646	33.0013	12.5405	3883.12	0	360113	ºì¹ÈÌ²Çø	115.7970595	28.50329773
0.308	1.405	85.3949	1.2829	1876	40	98.021	37.0063	715.84	28.7486	14.6325	3971.46	0	360113	ºì¹ÈÌ²Çø	115.7980812	28.50330677
0.338	1.4044	85.4312	1.2677	1856	10	98.0317	36.7887	682.591	28.7041	15.0961	4051.78	0	360113	ºì¹ÈÌ²Çø	115.7991028	28.50331581
0.388833333	1.4039	85.4586	1.2559	1840	60	98.0413	36.6382	657.982	28.6638	14.4444	3988.31	0	360113	ºì¹ÈÌ²Çø	115.8001244	28.50332483
0.438	1.4085	85.4215	1.2121	1568	80	103.211	36.5108	556.554	36.0967	6.0769	3925.88	0	360113	ºì¹ÈÌ²Çø	115.801146	28.50333385
0.426333333	1.4076	85.4977	1.1812	1548	60	103.281	36.3994	531.035	36.1302	7	3844.33	0	360113	ºì¹ÈÌ²Çø	115.8021677	28.50334285
0.418833333	1.3971	76.4402	1.1934	1252	80	100.509	36.3651	439.291	31.0533	7	3784.52	0	360113	ºì¹ÈÌ²Çø	115.8031893	28.50335186
0.309880952	1.369	79.1465	3.312	3154	40	136.586	37.9524	1346.46	45.8958	26.0961	1056.83	0	360113	ºì¹ÈÌ²Çø	115.7664006	28.50392544
0.339880952	1.3689	79.1679	3.1978	3164	10	136.61	38.0692	1370.7	45.8834	24.1729	1146.3	0	360113	ºì¹ÈÌ²Çø	115.7674222	28.50393471
0.339880952	1.3645	79.0854	2.9976	3252	10	144.482	38.2288	1434.59	54.7201	22.5405	1265.7	0	360113	ºì¹ÈÌ²Çø	115.7684438	28.50394397
0.339880952	1.371	79.0805	2.7577	3352	10	141.111	38.3462	1521.69	65.0025	22.6173	1355.32	0	360113	ºì¹ÈÌ²Çø	115.7694654	28.50395322
0.319880952	1.3711	79.0932	2.6371	3357	40	141.125	38.4549	1541.29	64.9077	19.0961	1444.99	0	360113	ºì¹ÈÌ²Çø	115.7704871	28.50396247
0.323214286	1.3675	71.3856	2.567	3301	40	138.153	38.5412	1586.61	59.8071	17.0961	1564.61	0	360113	ºì¹ÈÌ²Çø	115.7715087	28.50397171
0.323214286	1.3684	71.385	2.4729	3288	40	138.092	38.565	1588.83	59.851	15	1654.36	0	360113	ºì¹ÈÌ²Çø	115.7725303	28.50398094
0.343214286	1.3824	71.3977	2.3916	3223	40	139.973	38.5851	1485.51	54.0674	11	1734.04	0	360113	ºì¹ÈÌ²Çø	115.7735519	28.50399016
0.353214286	1.3795	64.805	2.3763	3102	40	129.165	38.6208	1456.34	45.2348	15	1838.83	0	360113	ºì¹ÈÌ²Çø	115.7745735	28.50399938
0.383214286	1.3806	64.7834	2.2869	3084	40	129.075	38.6282	1451.68	45.2598	13	1918.59	0	360113	ºì¹ÈÌ²Çø	115.7755952	28.50400859
0.393214286	1.3818	64.7615	2.2006	3065	40	128.983	38.629	1446.2	45.2906	9.8271	1999.22	0	360113	ºì¹ÈÌ²Çø	115.7766168	28.50401779
0.383214286	1.3834	64.7316	2.0905	3040	40	128.86	38.6202	1437.73	45.3123	13.3675	2107.91	0	360113	ºì¹ÈÌ²Çø	115.7776384	28.50402698
0.463214286	1.4018	65.8946	1.9964	3118	60	134.541	38.6006	1410.31	45.4357	10.4595	2190.21	0	360113	ºì¹ÈÌ²Çø	115.77866	28.50403617
0.393214286	1.4096	69.2402	1.5664	3123	40	127.406	38.573	1493.17	40.7824	13.9039	2273.08	0	360113	ºì¹ÈÌ²Çø	115.7796816	28.50404535
0.383214286	1.4166	60.1751	1.5523	2972	40	125.757	38.556	1348.95	40.838	17.4444	2384.39	0	360113	ºì¹ÈÌ²Çø	115.7807033	28.50405452
0.393214286	1.4146	62.9709	1.4827	3053	40	121.719	38.5449	1454.78	40.85	23.1729	2468.4	0	360113	ºì¹ÈÌ²Çø	115.7817249	28.50406368
0.393214286	1.4152	62.9227	1.4799	3039	40	121.615	38.5415	1430.48	40.7886	25	2552.82	0	360113	ºì¹ÈÌ²Çø	115.7827465	28.50407284
0.433214286	1.4295	63.8092	1.4749	2887	60	125.502	38.5576	1270.03	35.621	28.3332	2665.95	0	360113	ºì¹ÈÌ²Çø	115.7837681	28.50408198
0.433214286	1.4124	65.3962	1.4428	2821	60	115.522	38.5565	1254.15	35.3493	40.0961	2751.18	0	360113	ºì¹ÈÌ²Çø	115.7847898	28.50409112
0.363214286	1.413	65.3666	1.4408	2804	30	115.399	38.555	1224.45	35.233	35.7285	2836.71	0	360113	ºì¹ÈÌ²Çø	115.7858114	28.50410025
0.363214286	1.4137	65.3273	1.4393	2782	40	115.234	38.5529	1184.6	35.1453	26.7285	2951.15	0	360113	ºì¹ÈÌ²Çø	115.786833	28.50410938
0.363214286	1.4142	65.2981	1.4391	2766	40	115.11	38.5525	1154.63	35.0573	14.9232	3037.27	0	360113	ºì¹ÈÌ²Çø	115.7878546	28.50411849
0.338214286	1.4505	65.9332	1.4487	2572	40	120.776	38.5466	1054.13	29.5973	15.4595	3123.6	0	360113	ºì¹ÈÌ²Çø	115.7888763	28.5041276
0.418214286	1.4489	68.1138	1.3995	2717	80	111.22	38.556	1043.51	30.571	13.1729	3239.03	0	360113	ºì¹ÈÌ²Çø	115.7898979	28.5041367
0.328214286	1.4491	68.078	1.4049	2706	40	111.124	38.5612	1018.75	30.5253	12.0768	3325.81	0	360113	ºì¹ÈÌ²Çø	115.7909195	28.5041458
0.314464286	1.4581	69.2304	1.3629	2413	40	108.231	38.4517	924.461	36.2154	12	3412.76	0	360113	ºì¹ÈÌ²Çø	115.7919412	28.50415488
0.297797619	1.4577	69.2338	1.3509	2406	40	108.199	38.1547	894.17	36.1534	12.9039	3528.92	0	360113	ºì¹ÈÌ²Çø	115.7929628	28.50416396
0.3355	1.4452	72.5241	1.3085	2011	80	115.53	37.9308	776.567	38.3612	12.9232	3616.21	0	360113	ºì¹ÈÌ²Çø	115.7939844	28.50417303
0.327166667	1.4215	81.6367	1.3095	1897	80	107.319	37.7228	752.058	33.228	16	3703.63	0	360113	ºì¹ÈÌ²Çø	115.795006	28.5041821
0.2755	1.4206	81.668	1.293	1877	40	107.301	37.4498	717.268	33.1532	13.0961	3820.38	0	360113	ºì¹ÈÌ²Çø	115.7960277	28.50419115
0.457166667	1.42	81.6922	1.2805	1863	50	107.287	37.254	691.226	33.0809	13.3675	3908.07	14	360113	ºì¹ÈÌ²Çø	115.7970493	28.5042002
0.2855	1.4193	81.7166	1.2679	1848	50	107.275	37.0664	665.289	32.9891	15.4444	3995.86	0	360113	ºì¹ÈÌ²Çø	115.7980709	28.50420924
0.283	1.4415	80.7335	1.2686	1784	40	113.852	36.8487	542.653	32.851	16.4595	3968.29	0	360113	ºì¹ÈÌ²Çø	115.7990926	28.50421827
0.318	1.4275	84.4585	1.2609	1803	40	104.821	36.6739	550.405	28.5954	12.1112	3903.46	0	360113	ºì¹ÈÌ²Çø	115.8001142	28.50422729
0.441333333	1.4269	84.4932	1.2475	1793	80	104.833	36.511	530.46	28.5232	7	3839.65	0	360113	ºì¹ÈÌ²Çø	115.8011358	28.50423631
0.418833333	1.4192	86.123	1.188	1711	80	107.272	36.3928	433.209	31.4337	7	3756.23	0	360113	ºì¹ÈÌ²Çø	115.8021575	28.50424532
0.412166667	1.4187	86.1984	1.1571	1693	80	107.352	36.3689	420.763	31.5201	7	3695	0	360113	ºì¹ÈÌ²Çø	115.8031791	28.50425432
0.3955	1.4148	86.3172	1.1515	1772	80	119.684	36.3538	359.305	31.2407	7	3634.96	0	360113	ºì¹ÈÌ²Çø	115.8042007	28.50426332
0.309880952	1.3693	79.1221	3.5747	3140	40	136.67	37.8366	1314.4	45.9258	33.1729	982.7	0	360113	ºì¹ÈÌ²Çø	115.7653685	28.50481861
0.309880952	1.3692	79.1432	3.4584	3149	40	136.695	37.9493	1339.08	45.9147	33.1729	1070.79	0	360113	ºì¹ÈÌ²Çø	115.7663901	28.50482789
0.309880952	1.3648	79.0526	3.2824	3236	40	144.591	38.0725	1397.9	54.7978	33.0961	1159.18	0	360113	ºì¹ÈÌ²Çø	115.7674117	28.50483716
0.309880952	1.3651	79.0854	3.098	3246	40	144.608	38.225	1428.22	54.7652	26	1277.38	0	360113	ºì¹ÈÌ²Çø	115.7684333	28.50484642
0.309880952	1.3653	79.1109	2.9597	3253	40	144.618	38.3342	1449.67	54.7318	24.4595	1366.24	0	360113	ºì¹ÈÌ²Çø	115.769455	28.50485568
0.319880952	1.3743	79.5892	2.7534	3292	40	137.465	38.4359	1437.15	58.5633	22.7285	1455.23	0	360113	ºì¹ÈÌ²Çø	115.7704766	28.50486492
0.319880952	1.3749	79.5857	2.6094	3284	40	137.421	38.5219	1452.74	58.5276	16.9232	1574.07	0	360113	ºì¹ÈÌ²Çø	115.7714982	28.50487416
0.353214286	1.3822	71.4114	2.5519	3231	40	140.162	38.5617	1479.35	54.0659	16	1663.31	0	360113	ºì¹ÈÌ²Çø	115.7725199	28.5048834
0.353214286	1.3833	71.3983	2.4513	3216	40	140.096	38.5831	1476.26	54.1246	13	1752.63	0	360113	ºì¹ÈÌ²Çø	115.7735415	28.50489262
0.383214286	1.3848	71.3805	2.324	3194	40	140.006	38.5997	1470.34	54.1684	12	1871.82	0	360113	ºì¹ÈÌ²Çø	115.7745631	28.50490184
0.363214286	1.3814	64.7855	2.3535	3076	40	129.185	38.6237	1439.24	45.2839	12	1961.05	0	360113	ºì¹ÈÌ²Çø	115.7755847	28.50491105
0.383214286	1.3826	64.7629	2.2626	3058	40	129.093	38.6259	1433.37	45.3183	11.1729	2040	0	360113	ºì¹ÈÌ²Çø	115.7766064	28.50492025
0.393214286	1.4018	65.9221	2.1277	3131	40	134.762	38.6121	1402.28	45.4315	12.6942	2146.63	0	360113	ºì¹ÈÌ²Çø	115.777628	28.50492944
0.393214286	1.403	65.9022	2.0439	3109	40	134.658	38.6031	1394.06	45.4289	12	2227.49	0	360113	ºì¹ÈÌ²Çø	115.7786496	28.50493863
0.383214286	1.4042	65.8808	1.9652	3088	40	134.554	38.5905	1385.12	45.4249	11	2309.03	0	360113	ºì¹ÈÌ²Çø	115.7796713	28.50494781
0.383214286	1.4179	60.1751	1.574	2966	40	125.864	38.5757	1331.02	35.1174	11.9039	2418.68	0	360113	ºì¹ÈÌ²Çø	115.7806929	28.50495698
0.383214286	1.4186	60.1334	1.5581	2949	40	125.755	38.5715	1313.02	35.1268	15.639	2501.54	0	360113	ºì¹ÈÌ²Çø	115.7817145	28.50496614
0.363214286	1.43	63.8695	1.496	2898	40	125.743	38.5778	1289.12	35.664	20.9039	2584.88	0	360113	ºì¹ÈÌ²Çø	115.7827362	28.50497529
0.433214286	1.4307	63.8202	1.4889	2877	60	125.616	38.5862	1251.49	35.6026	29.5405	2696.66	0	360113	ºì¹ÈÌ²Çø	115.7837578	28.50498444
0.433214286	1.4312	63.7818	1.4848	2861	60	125.519	38.5913	1222.76	35.5395	41.5556	2780.95	0	360113	ºì¹ÈÌ²Çø	115.7847794	28.50499358
0.363214286	1.4139	65.3664	1.4484	2795	30	115.511	38.5952	1208.01	35.2514	38.3827	2865.59	0	360113	ºì¹ÈÌ²Çø	115.7858011	28.50500271
0.363214286	1.4146	65.3276	1.4564	2774	40	115.348	38.5986	1168.17	35.1661	35.2866	2978.93	0	360113	ºì¹ÈÌ²Çø	115.7868227	28.50501184
0.328214286	1.4513	65.9574	1.4532	2577	40	121.037	38.5889	1064.51	29.7146	18.3058	3064.26	0	360113	ºì¹ÈÌ²Çø	115.7878443	28.50502096
0.408214286	1.4515	65.9175	1.4508	2565	80	120.912	38.5887	1036.5	29.6866	13	3149.86	0	360113	ºì¹ÈÌ²Çø	115.788866	28.50503006
0.408214286	1.4518	65.8675	1.4481	2548	80	120.749	38.5787	999.58	29.6616	14	3264.35	0	360113	ºì¹ÈÌ²Çø	115.7898876	28.50503917
0.299464286	1.4385	68.6373	1.3892	2429	40	115.34	38.5398	896.701	36.2298	11	3350.48	0	360113	ºì¹ÈÌ²Çø	115.7909092	28.50504826
0.287797619	1.4385	68.6223	1.3845	2416	40	115.273	38.4311	870.471	36.1902	11.9039	3436.8	0	360113	ºì¹ÈÌ²Çø	115.7919309	28.50505735
0.239666667	1.4466	72.4995	1.3182	2013	40	115.672	38.1819	781.986	38.5097	13.5556	3552.18	0	360113	ºì¹ÈÌ²Çø	115.7929525	28.50506642
0.3355	1.446	72.5158	1.304	2002	60	115.667	37.9729	757.547	38.4494	11.2715	3638.91	0	360113	ºì¹ÈÌ²Çø	115.7939741	28.50507549
0.352166667	1.4454	72.5341	1.289	1991	80	115.664	37.7623	733.172	38.3702	13	3725.8	0	360113	ºì¹ÈÌ²Çø	115.7949958	28.50508456
0.2905	1.4211	81.6686	1.2843	1872	40	107.422	37.4954	701.532	33.2334	11	3841.87	0	360113	ºì¹ÈÌ²Çø	115.7960174	28.50509361
0.2855	1.4205	81.6933	1.2711	1857	40	107.409	37.2962	675.779	33.16	14.0768	3929.08	0	360113	ºì¹ÈÌ²Çø	115.7970391	28.50510266
0.278	1.4432	80.7034	1.2774	1800	40	114.019	37.1309	557.75	32.982	13.5949	3996.2	0	360113	ºì¹ÈÌ²Çø	115.7980607	28.5051117
0.413833333	1.442	80.7507	1.2588	1787	80	114.007	36.8857	529.128	32.8962	7	3906.92	0	360113	ºì¹ÈÌ²Çø	115.7990823	28.50512073
0.382166667	1.4412	80.7864	1.2443	1777	40	114	36.7156	508.051	32.8165	6.4444	3841.05	0	360113	ºì¹ÈÌ²Çø	115.800104	28.50512976
0.3455	1.4197	84.5288	1.1941	1674	40	113.915	36.5658	453.686	35.7043	7	3776.19	0	360113	ºì¹ÈÌ²Çø	115.8011256	28.50513878
0.353	1.4188	84.6055	1.1604	1654	40	113.986	36.4383	428.863	35.736	7	3691.34	0	360113	ºì¹ÈÌ²Çø	115.8021473	28.50514778
0.3955	1.4158	86.2566	1.1669	1790	80	119.73	36.3931	358.987	31.1674	7	3629.01	0	360113	ºì¹ÈÌ²Çø	115.8031689	28.50515679
0.4055	1.4152	86.3378	1.1398	1776	60	119.846	36.3667	347.034	31.2617	7	3567.86	0	360113	ºì¹ÈÌ²Çø	115.8041905	28.50516578
0.309880952	1.3643	76.9032	3.9397	3183	40	153.536	37.8332	1345.93	54.4093	30.7502	1005.78	0	360113	ºì¹ÈÌ²Çø	115.765358	28.50572106
0.309880952	1.3646	76.9165	3.7918	3188	40	153.56	37.9445	1367.2	54.418	33.0985	1092.02	0	360113	ºì¹ÈÌ²Çø	115.7663796	28.50573034
0.309880952	1.3654	79.0511	3.3962	3230	40	144.717	38.0706	1392.46	54.8794	30.4939	1178.81	0	360113	ºì¹ÈÌ²Çø	115.7674012	28.50573961
0.339880952	1.3658	79.0839	3.203	3238	10	144.733	38.2175	1422.12	54.8459	22.3827	1295.22	0	360113	ºì¹ÈÌ²Çø	115.7684229	28.50574888
0.319166667	1.3618	88.3018	3.2073	3384	30	149.285	38.3144	1495.2	54.0663	23.9039	1382.93	0	360113	ºì¹ÈÌ²Çø	115.7694445	28.50575813
0.309166667	1.3622	88.3116	3.0654	3384	30	149.283	38.4044	1511.83	54.0181	21.9383	1470.92	0	360113	ºì¹ÈÌ²Çø	115.7704661	28.50576738
0.339880952	1.3882	79.6579	2.7483	3266	40	143.102	38.5092	1488.69	49.9225	13	1588.58	0	360113	ºì¹ÈÌ²Çø	115.7714878	28.50577662
0.349880952	1.3891	79.6597	2.6341	3256	40	143.049	38.547	1490	49.9304	13.8271	1677.05	0	360113	ºì¹ÈÌ²Çø	115.7725094	28.50578585
0.363214286	1.3843	71.3972	2.5136	3207	40	140.219	38.5783	1466.99	54.2174	11.1729	1765.67	0	360113	ºì¹ÈÌ²Çø	115.773531	28.50579508
0.363214286	1.3858	71.3789	2.3777	3187	40	140.128	38.5981	1460.77	54.2572	14	1884.04	0	360113	ºì¹ÈÌ²Çø	115.7745527	28.50580429
0.373214286	1.4037	72.5375	2.2961	3272	40	145.81	38.589	1431.71	54.3654	13	1972.94	0	360113	ºì¹ÈÌ²Çø	115.7755743	28.5058135
0.373214286	1.4049	72.5262	2.2036	3252	40	145.726	38.5902	1423.69	54.3727	12.1729	2061.94	0	360113	ºì¹ÈÌ²Çø	115.776596	28.5058227
0.393214286	1.403	65.9293	2.181	3121	40	134.88	38.6117	1386.15	45.4176	12.5405	2180.73	0	360113	ºì¹ÈÌ²Çø	115.7776176	28.5058319
0.393214286	1.4042	65.908	2.0945	3100	40	134.776	38.6057	1377.31	45.4172	10.5556	2267.73	0	360113	ºì¹ÈÌ²Çø	115.7786392	28.50584108
0.393214286	1.4277	66.8023	1.5919	3086	40	135.739	38.6031	1413.82	44.7828	12	2347.87	0	360113	ºì¹ÈÌ²Çø	115.7796609	28.50585026
0.393214286	1.4289	66.7664	1.5662	3062	40	135.611	38.59	1396.35	44.8103	12.4444	2455.79	0	360113	ºì¹ÈÌ²Çø	115.7806825	28.50585943
0.363214286	1.4471	53.9719	1.5211	2898	40	127.763	38.5785	1303.41	40.3394	14.5556	2537.44	0	360113	ºì¹ÈÌ²Çø	115.7817042	28.5058686
0.363214286	1.4478	53.9256	1.5127	2882	40	127.67	38.5833	1278.75	40.3181	20.2715	2619.64	0	360113	ºì¹ÈÌ²Çø	115.7827258	28.50587775
0.363214286	1.432	63.8303	1.5035	2868	40	125.731	38.6092	1232.58	35.5689	28.2715	2730	0	360113	ºì¹ÈÌ²Çø	115.7837474	28.5058869
0.383214286	1.4325	63.7931	1.498	2853	10	125.635	38.6171	1204.05	35.5122	37.3483	2813.29	0	360113	ºì¹ÈÌ²Çø	115.7847691	28.50589604
0.333214286	1.4687	64.4328	1.4996	2653	40	131.303	38.6167	1103.5	29.9949	39.7285	2896.98	0	360113	ºì¹ÈÌ²Çø	115.7857907	28.50590517
0.343214286	1.4521	65.9813	1.4593	2582	30	121.298	38.6147	1075.02	29.9963	26.3675	3009.14	0	360113	ºì¹ÈÌ²Çø	115.7868124	28.5059143
0.348214286	1.4523	65.9414	1.4551	2570	40	121.176	38.6131	1046.94	29.8281	18.5556	3093.64	0	360113	ºì¹ÈÌ²Çø	115.787834	28.50592342
0.408214286	1.4526	65.9032	1.4515	2558	80	121.055	38.6046	1019.03	29.7974	11.5556	3178.44	0	360113	ºì¹ÈÌ²Çø	115.7888557	28.50593252
0.403214286	1.4664	67.8568	1.4416	2531	80	119.284	38.5713	935.936	30.6969	12	3291.94	0	360113	ºì¹ÈÌ²Çø	115.7898773	28.50594163
0.403214286	1.4664	67.8256	1.4401	2520	60	119.195	38.5118	912.453	30.6447	15.4444	3377.37	0	360113	ºì¹ÈÌ²Çø	115.7908989	28.50595072
0.26	1.4685	71.0515	1.364	2273	40	117.343	38.4054	792.283	35.8839	12.5556	3463.02	0	360113	ºì¹ÈÌ²Çø	115.7919206	28.50595981
0.3275	1.4681	71.0547	1.3573	2268	60	117.314	38.1924	760.603	35.8153	11.9232	3577.55	0	360113	ºì¹ÈÌ²Çø	115.7929422	28.50596889
0.274666667	1.4468	72.5099	1.2973	1993	40	115.811	37.9887	738.788	38.5634	11	3663.69	0	360113	ºì¹ÈÌ²Çø	115.7939639	28.50597796
0.281333333	1.4462	72.5282	1.2826	1983	40	115.806	37.7873	714.606	38.4835	11.9039	3750	0	360113	ºì¹ÈÌ²Çø	115.7949855	28.50598702
0.253	1.4682	71.5364	1.2777	1913	40	122.346	37.5479	589.225	38.3626	17.4444	3865.35	0	360113	ºì¹ÈÌ²Çø	115.7960072	28.50599608
0.3955	1.4673	71.5707	1.2613	1908	80	122.346	37.3493	568.816	38.2801	6.3634	3952.04	0	360113	ºì¹ÈÌ²Çø	115.7970288	28.50600512
0.403833333	1.4437	80.7231	1.2678	1802	80	114.177	37.1656	544.216	33.0413	7	3937.32	0	360113	ºì¹ÈÌ²Çø	115.7980505	28.50601416
0.363	1.4426	80.7727	1.2478	1789	40	114.168	36.9234	516.065	32.9576	7	3846.67	0	360113	ºì¹ÈÌ²Çø	115.7990721	28.5060232
0.3205	1.4459	73.8891	1.2369	1775	40	114.564	36.7478	465.091	32.9346	7	3779.76	0	360113	ºì¹ÈÌ²Çø	115.8000938	28.50603222
0.3205	1.4451	73.9368	1.219	1765	40	114.575	36.6103	447.176	32.8666	7	3713.83	0	360113	ºì¹ÈÌ²Çø	115.8011154	28.50604124
0.375833333	1.4142	86.992	1.7499	1360	40	117.334	36.4862	345.724	30.6282	7	3627.52	0	360113	ºì¹ÈÌ²Çø	115.8021371	28.50605025
0.421666667	1.4136	87.0651	1.7643	1338	80	117.416	36.424	332.861	30.686	7	3564.07	0	360113	ºì¹ÈÌ²Çø	115.8031587	28.50605925
0.402166667	1.4156	86.3628	1.1275	1780	80	120.013	36.3855	335.226	31.2873	7	3501.79	0	360113	ºì¹ÈÌ²Çø	115.8041804	28.50606825
0.309880952	1.3647	76.9169	4.165	3182	40	153.715	37.8362	1347.3	54.4241	23.3827	1047.85	0	360113	ºì¹ÈÌ²Çø	115.7653475	28.50662352
0.309880952	1.3652	76.9307	4.0021	3186	40	153.739	37.9434	1367.96	54.4277	31.6517	1130.88	0	360113	ºì¹ÈÌ²Çø	115.7663691	28.50663279
0.309880952	1.3656	76.9448	3.8361	3189	40	153.762	38.0528	1387.73	54.4345	22.1112	1214.91	0	360113	ºì¹ÈÌ²Çø	115.7673907	28.50664207
0.309166667	1.3623	88.304	3.5336	3377	40	149.486	38.1999	1474.32	54.1566	15.9232	1328.16	0	360113	ºì¹ÈÌ²Çø	115.7684124	28.50665133
0.309166667	1.3627	88.3124	3.3768	3376	40	149.486	38.2971	1491.56	54.1106	17.8271	1413.82	0	360113	ºì¹ÈÌ²Çø	115.769434	28.50666058
0.309166667	1.3632	88.3216	3.2919	3373	40	149.482	38.3819	1507.34	45.3776	13.4595	1500	0	360113	ºì¹ÈÌ²Çø	115.7704557	28.50666983
0.339880952	1.3899	79.6678	2.8512	3253	40	143.281	38.4937	1476.37	49.9788	14	1615.55	0	360113	ºì¹ÈÌ²Çø	115.7714773	28.50667907
0.339880952	1.3908	79.6697	2.7271	3243	40	143.229	38.5351	1477.44	49.9812	14	1702.62	0	360113	ºì¹ÈÌ²Çø	115.772499	28.50668831
0.349880952	1.3918	79.6713	2.6109	3231	40	143.173	38.5636	1477.08	49.9945	16	1789.97	0	360113	ºì¹ÈÌ²Çø	115.7735206	28.50669753
0.353214286	1.4042	72.5531	2.463	3276	40	146.049	38.5785	1422.93	54.3799	16.5405	1906.83	0	360113	ºì¹ÈÌ²Çø	115.7745423	28.50670675
0.353214286	1.4055	72.5417	2.3588	3258	30	145.967	38.5867	1415.24	54.3828	16.361	1994.72	0	360113	ºì¹ÈÌ²Çø	115.7755639	28.50671596
0.373214286	1.4067	72.5293	2.2608	3239	40	145.883	38.5894	1406.52	54.3891	15	2082.79	0	360113	ºì¹ÈÌ²Çø	115.7765855	28.50672516
0.373214286	1.4083	72.5109	2.1396	3213	40	145.768	38.587	1393.45	54.3946	15.2715	2200.45	0	360113	ºì¹ÈÌ²Çø	115.7776072	28.50673435
0.393214286	1.4288	66.836	1.6358	3096	40	136.016	38.6157	1407.2	44.7575	11.9232	2288.86	0	360113	ºì¹ÈÌ²Çø	115.7786288	28.50674354
0.393214286	1.4296	66.8109	1.6133	3078	40	135.922	38.6105	1394.28	44.8034	12	2377.39	0	360113	ºì¹ÈÌ²Çø	115.7796505	28.50675272
0.393214286	1.4578	60.5926	1.5276	3005	40	137.671	38.5888	1375.68	44.8322	12.4444	2495.6	0	360113	ºì¹ÈÌ²Çø	115.7806721	28.50676189
0.363214286	1.4492	53.9631	1.5437	2886	40	127.936	38.5908	1275.84	40.3263	15.3827	2584.36	0	360113	ºì¹ÈÌ²Çø	115.7816938	28.50677105
0.363214286	1.4499	53.918	1.5334	2869	40	127.845	38.5981	1251.38	40.3127	16	2670	0	360113	ºì¹ÈÌ²Çø	115.7827154	28.50678021
0.363214286	1.4507	53.8524	1.5228	2849	40	127.719	38.6085	1217.73	40.2963	23.3483	2778.36	0	360113	ºì¹ÈÌ²Çø	115.7837371	28.50678936
0.353214286	1.4701	64.4741	1.5191	2656	10	131.572	38.6324	1105.67	30.041	36.0985	2860.24	0	360113	ºì¹ÈÌ²Çø	115.7847587	28.5067985
0.363214286	1.4704	64.4253	1.5102	2643	10	131.473	38.6386	1078.35	30.051	40.5556	2942.6	0	360113	ºì¹ÈÌ²Çø	115.7857804	28.50680763
0.373214286	1.4707	64.3603	1.4998	2627	10	131.342	38.6396	1041.67	30.0535	24.7285	3053.08	0	360113	ºì¹ÈÌ²Çø	115.786802	28.50681676
0.348214286	1.4709	64.3126	1.4927	2615	40	131.245	38.6316	1014.23	30.0516	16.1881	3136.4	0	360113	ºì¹ÈÌ²Çø	115.7878237	28.50682587
0.403214286	1.4679	67.893	1.4442	2537	80	119.619	38.6063	942.085	30.8176	13	3220.08	0	360113	ºì¹ÈÌ²Çø	115.7888453	28.50683498
0.403214286	1.4681	67.848	1.4418	2522	60	119.498	38.551	910.504	30.7706	13.4444	3332.16	0	360113	ºì¹ÈÌ²Çø	115.789867	28.50684409
0.275	1.4967	70.2771	1.422	2378	40	121.372	38.4874	823.122	30.7165	14.0961	3416.58	0	360113	ºì¹ÈÌ²Çø	115.7908887	28.50685318
0.26	1.4965	70.2635	1.4196	2377	40	121.327	38.3828	801.875	35.9443	12.0768	3501.27	0	360113	ºì¹ÈÌ²Çø	115.7919103	28.50686227
0.329166667	1.4696	71.0541	1.3508	2265	60	117.541	38.1801	734.233	35.8756	14	3614.6	0	360113	ºì¹ÈÌ²Çø	115.792932	28.50687135
0.329166667	1.4692	71.0612	1.3447	2262	60	117.522	38.0072	711.003	35.804	14	3699.86	0	360113	ºì¹ÈÌ²Çø	115.7939536	28.50688042
0.333833333	1.4703	71.5103	1.2898	1920	80	122.568	37.833	595.481	38.4907	11.0961	3785.35	0	360113	ºì¹ÈÌ²Çø	115.7949753	28.50688948
0.308833333	1.4692	71.5555	1.2691	1913	80	122.567	37.573	568.329	38.4047	13.908	3899.65	0	360113	ºì¹ÈÌ²Çø	115.7959969	28.50689854
0.383833333	1.4684	71.5914	1.2523	1907	80	122.568	37.3784	548.182	38.3218	7	3931.03	0	360113	ºì¹ÈÌ²Çø	115.7970186	28.50690759
0.383833333	1.4675	71.6285	1.2346	1901	80	122.571	37.1895	528.332	38.2188	7	3860.69	0	360113	ºì¹ÈÌ²Çø	115.7980402	28.50691663
0.3205	1.4477	73.8596	1.2388	1788	40	114.797	36.9464	464.543	33.0544	7	3768.2	0	360113	ºì¹ÈÌ²Çø	115.7990619	28.50692566
0.3205	1.4469	73.9082	1.2207	1778	40	114.807	36.7903	446.584	32.9924	7	3699.86	0	360113	ºì¹ÈÌ²Çø	115.8000836	28.50693469
0.3455	1.4462	73.9581	1.8419	1767	40	114.819	36.6568	429.344	27.8455	7	3632.48	0	360113	ºì¹ÈÌ²Çø	115.8011052	28.5069437
0.426666667	1.4148	87.0433	1.8458	1349	80	117.577	36.5313	328.752	30.6386	7	3544.19	0	360113	ºì¹ÈÌ²Çø	115.8021269	28.50695271
0.421666667	1.4141	87.1142	1.8652	1326	60	117.657	36.458	316.156	30.6922	6.9232	3479.22	0	360113	ºì¹ÈÌ²Çø	115.8031485	28.50696172
0.421666667	1.4134	87.1861	1.8857	1303	80	117.738	36.4076	303.916	30.7811	6.6044	3415.39	0	360113	ºì¹ÈÌ²Çø	115.8041702	28.50697071
0.341666667	1.4107	97.9218	1.8163	1381	80	129	36.3469	234.255	30.646	12.4858	3332.16	0	360113	ºì¹ÈÌ²Çø	115.8051919	28.5069797
0.339880952	1.3651	76.9265	4.3396	3181	10	153.851	37.8373	1349.22	54.4452	23.4444	1087.06	0	360113	ºì¹ÈÌ²Çø	115.7653369	28.50752597
0.309880952	1.3656	76.9407	4.164	3184	40	153.874	37.9425	1369.42	54.4434	26.3827	1167.3	0	360113	ºì¹ÈÌ²Çø	115.7663586	28.50753525
0.379880952	1.3661	76.955	3.986	3186	60	153.896	38.0501	1388.74	54.4446	21	1248.88	0	360113	ºì¹ÈÌ²Çø	115.7673802	28.50754452
0.299880952	1.3668	76.974	3.7504	3188	40	153.922	38.1895	1412.7	54.45	14.4636	1359.3	0	360113	ºì¹ÈÌ²Çø	115.7684019	28.50755378
0.309166667	1.3635	88.3197	3.5026	3370	40	149.637	38.2899	1489.95	54.1565	14	1443.12	0	360113	ºì¹ÈÌ²Çø	115.7694236	28.50756304
0.329166667	1.377	88.3786	3.4035	3354	40	155.132	38.3844	1538.35	45.4064	14	1527.65	0	360113	ºì¹ÈÌ²Çø	115.7704452	28.50757229
0.329166667	1.3782	88.3956	3.1794	3345	40	155.097	38.4649	1544.17	45.4133	14.0768	1641.25	0	360113	ºì¹ÈÌ²Çø	115.7714669	28.50758153
0.339880952	1.3921	79.6767	2.7929	3234	40	143.365	38.5297	1468.72	50.0332	15.6173	1727.02	0	360113	ºì¹ÈÌ²Çø	115.7724885	28.50759076
0.343214286	1.4039	72.5706	2.6694	3288	40	146.274	38.5518	1420.43	54.4056	17.1729	1813.2	0	360113	ºì¹ÈÌ²Çø	115.7735102	28.50759999
0.363214286	1.4056	72.5563	2.5133	3265	40	146.168	38.5757	1411.42	54.4029	23.4444	1928.65	0	360113	ºì¹ÈÌ²Çø	115.7745318	28.5076092
0.363214286	1.4068	72.5443	2.4046	3247	40	146.085	38.5846	1403.19	54.404	29.1729	2015.59	0	360113	ºì¹ÈÌ²Çø	115.7755535	28.50761841
0.373214286	1.4081	72.5312	2.3026	3229	30	146.001	38.588	1393.87	54.4089	20.7285	2102.78	0	360113	ºì¹ÈÌ²Çø	115.7765751	28.50762762
0.373214286	1.4097	72.5117	2.1771	3204	40	145.887	38.5866	1379.98	54.4138	13	2219.39	0	360113	ºì¹ÈÌ²Çø	115.7775968	28.50763681
0.373214286	1.4109	72.4952	2.0911	3186	40	145.8	38.5829	1368.58	54.419	13.5556	2307.08	0	360113	ºì¹ÈÌ²Çø	115.7786184	28.507646
0.393214286	1.4311	66.8181	1.6282	3071	40	136.06	38.612	1379.94	44.8267	10.5405	2394.93	0	360113	ºì¹ÈÌ²Çø	115.7796401	28.50765518
0.393214286	1.4595	60.5908	1.5413	2997	40	137.824	38.5923	1356.94	50.0486	12.9039	2512.31	0	360113	ºì¹ÈÌ²Çø	115.7806618	28.50766435
0.453214286	1.4603	60.5551	1.5301	2979	60	137.741	38.5936	1335.43	50.047	13	2600.5	0	360113	ºì¹ÈÌ²Çø	115.7816834	28.50767351
0.363214286	1.4515	53.9132	1.548	2860	40	127.978	38.6035	1231.04	40.3074	14.4444	2688.81	0	360113	ºì¹ÈÌ²Çø	115.7827051	28.50768267
0.333214286	1.4712	64.5144	1.5395	2662	40	131.797	38.6318	1113.49	30.0756	19.4444	2806.72	0	360113	ºì¹ÈÌ²Çø	115.7837267	28.50769182
0.353214286	1.4715	64.4674	1.5282	2649	10	131.701	38.6412	1086.66	30.0915	24.9039	2895.27	0	360113	ºì¹ÈÌ²Çø	115.7847484	28.50770096
0.428214286	1.4718	64.4197	1.5181	2636	60	131.603	38.6471	1059.44	30.1041	34.3675	2979.53	0	360113	ºì¹ÈÌ²Çø	115.7857701	28.50771009
0.418214286	1.4721	64.3563	1.5059	2620	60	131.475	38.6458	1022.9	30.1077	34.6325	3088.69	0	360113	ºì¹ÈÌ²Çø	115.7867917	28.50771922
0.363214286	1.4722	64.3099	1.4976	2608	10	131.38	38.634	995.574	30.1063	20.8398	3171.07	0	360113	ºì¹ÈÌ²Çø	115.7878134	28.50772833
0.408214286	1.4724	64.2653	1.4895	2597	80	131.289	38.6084	968.552	30.0957	14.0768	3253.86	0	360113	ºì¹ÈÌ²Çø	115.788835	28.50773744
0.316547619	1.4694	67.8404	1.4422	2516	40	119.658	38.5387	891.366	30.8438	16.0961	3364.82	0	360113	ºì¹ÈÌ²Çø	115.7898567	28.50774655
0.275	1.4981	70.2804	1.4214	2376	40	121.562	38.4724	802.696	30.4019	13.5405	3448.43	0	360113	ºì¹ÈÌ²Çø	115.7908784	28.50775564
0.281666667	1.4978	70.2678	1.4185	2375	40	121.518	38.3679	781.61	30.2825	13.4595	3532.36	0	360113	ºì¹ÈÌ²Çø	115.7919	28.50776473
0.344166667	1.4707	71.0533	1.3458	2262	60	117.712	38.1715	714.567	35.9354	12.9232	3644.72	0	360113	ºì¹ÈÌ²Çø	115.7929217	28.50777381
0.268	1.472	71.4926	1.2967	1925	40	122.743	38.0188	600.025	38.6495	13.5556	3729.3	0	360113	ºì¹ÈÌ²Çø	115.7939434	28.50778288
0.333833333	1.4712	71.5245	1.2828	1920	60	122.738	37.837	579.697	38.532	13	3814.13	0	360113	ºì¹ÈÌ²Çø	115.794965	28.50779195
0.323	1.4701	71.5712	1.262	1913	40	122.736	37.5827	552.796	38.4454	7.4595	3927.59	0	360113	ºì¹ÈÌ²Çø	115.7959867	28.507801
0.383833333	1.4692	71.6085	1.245	1907	80	122.737	37.3908	532.876	38.3618	7	3876.04	0	360113	ºì¹ÈÌ²Çø	115.7970083	28.50781005
0.323	1.4683	71.6473	1.2268	1900	40	122.741	37.204	513.294	38.258	7	3804.68	0	360113	ºì¹ÈÌ²Çø	115.79803	28.50781909
0.3305	1.4672	71.7006	1.2006	1891	40	122.749	36.9715	487.952	38.1884	7	3710.8	0	360113	ºì¹ÈÌ²Çø	115.7990517	28.50782813
0.3305	1.4477	73.9237	1.2089	1780	40	114.99	36.8085	432.715	33.0454	7	3641.39	0	360113	ºì¹ÈÌ²Çø	115.8000733	28.50783715
0.402166667	1.4416	76.3719	1.9034	1454	80	118.266	36.6763	343.081	27.8828	7	3572.9	0	360113	ºì¹ÈÌ²Çø	115.801095	28.50784617
0.413833333	1.4406	76.4616	1.9661	1428	80	118.319	36.5365	327.655	27.8545	6	3483.1	0	360113	ºì¹ÈÌ²Çø	115.8021167	28.50785518
0.356666667	1.4145	87.1526	1.9483	1317	80	117.838	36.4723	303.797	30.6914	11.0809	3416.97	0	360113	ºì¹ÈÌ²Çø	115.8031383	28.50786418
0.336666667	1.4121	97.8588	1.8891	1397	80	129.039	36.3965	236.396	30.5733	14.7129	3351.95	0	360113	ºì¹ÈÌ²Çø	115.80416	28.50787318
0.341666667	1.4111	97.9479	1.905	1375	80	129.17	36.3525	226.178	30.6171	12.2871	3267.11	0	360113	ºì¹ÈÌ²Çø	115.8051817	28.50788216
0.2685	0	0	0	0	10	0	0	0	54.4907	23.5556	0	0	360113	ºì¹ÈÌ²Çø	115.7643048	28.50841913
0.289880952	1.3654	76.9357	4.5161	3180	40	153.987	37.8367	1351.84	54.4795	19.5556	1132.08	0	360113	ºì¹ÈÌ²Çø	115.7653264	28.50842842
0.299880952	1.366	76.9502	4.3264	3182	40	154.01	37.9417	1371.63	54.4702	17	1209.34	0	360113	ºì¹ÈÌ²Çø	115.7663481	28.5084377
0.299880952	1.3665	76.9647	4.1354	3184	40	154.031	38.0491	1390.55	54.4626	16	1288.25	0	360113	ºì¹ÈÌ²Çø	115.7673698	28.50844697
0.299880952	1.3674	76.9838	3.884	3184	40	154.056	38.188	1413.99	54.4626	14	1395.56	0	360113	ºì¹ÈÌ²Çø	115.7683914	28.50845624
0.329166667	1.3771	88.3756	3.6989	3352	40	155.309	38.3048	1527.75	45.7252	11.7285	1477.33	0	360113	ºì¹ÈÌ²Çø	115.7694131	28.50846549
0.329166667	1.3781	88.3872	3.5107	3347	40	155.285	38.3816	1532.94	45.4429	14.7903	1560	0	360113	ºì¹ÈÌ²Çø	115.7704347	28.50847474
0.329166667	1.3794	88.4037	3.2755	3338	40	155.249	38.4615	1537.98	45.4458	16.5556	1671.41	0	360113	ºì¹ÈÌ²Çø	115.7714564	28.50848398
0.426666667	1.3803	88.4167	3.1175	3329	60	155.22	38.5042	1540.35	45.4562	19.4444	1755.7	0	360113	ºì¹ÈÌ²Çø	115.7724781	28.50849322
0.353214286	1.4053	72.574	2.7231	3277	40	146.392	38.5499	1410.19	54.4423	23.0768	1840.54	0	360113	ºì¹ÈÌ²Çø	115.7734997	28.50850244
0.363214286	1.407	72.5592	2.5609	3254	40	146.286	38.5734	1400.37	54.4374	22.5405	1954.38	0	360113	ºì¹ÈÌ²Çø	115.7745214	28.50851166
0.363214286	1.4082	72.5468	2.4481	3237	40	146.204	38.5821	1391.5	54.4368	27.9232	2040.22	0	360113	ºì¹ÈÌ²Çø	115.7755431	28.50852087
0.353214286	1.4095	72.5332	2.3426	3219	40	146.119	38.5855	1381.54	54.4401	20.5556	2126.41	0	360113	ºì¹ÈÌ²Çø	115.7765647	28.50853007
0.373214286	1.4111	72.5128	2.2129	3195	40	146.005	38.5846	1366.81	54.4441	17.1729	2241.78	0	360113	ºì¹ÈÌ²Çø	115.7775864	28.50853927
0.373214286	1.4123	72.4955	2.1241	3178	30	145.918	38.5815	1354.82	54.4486	16.1729	2328.63	0	360113	ºì¹ÈÌ²Çø	115.778608	28.50854845
0.393214286	1.46	60.633	1.5728	3014	40	138.084	38.5889	1367.09	50.087	14	2415.7	0	360113	ºì¹ÈÌ²Çø	115.7796297	28.50855763
0.393214286	1.4611	60.5901	1.5539	2988	40	137.978	38.5919	1338.43	50.0907	13.1729	2532.11	0	360113	ºì¹ÈÌ²Çø	115.7806514	28.50856681
0.393214286	1.4619	60.5541	1.5419	2971	40	137.896	38.5948	1316.64	50.0917	13.1729	2619.64	0	360113	ºì¹ÈÌ²Çø	115.781673	28.50857597
0.433214286	1.4627	60.5152	1.5318	2955	60	137.812	38.5985	1294.68	39.8341	13.8271	2707.32	0	360113	ºì¹ÈÌ²Çø	115.7826947	28.50858513
0.333214286	1.4726	64.5073	1.5494	2655	40	131.925	38.6352	1094.55	30.1374	16.3483	2824.46	0	360113	ºì¹ÈÌ²Çø	115.7837164	28.50859428
0.408214286	1.4729	64.4611	1.5371	2642	60	131.83	38.6453	1067.78	30.1557	29.2715	2912.47	0	360113	ºì¹ÈÌ²Çø	115.7847381	28.50860342
0.418214286	1.4731	64.4143	1.5258	2630	60	131.734	38.6512	1040.63	30.171	31.8271	3000.6	0	360113	ºì¹ÈÌ²Çø	115.7857597	28.50861255
0.348214286	1.4734	64.3521	1.5121	2613	40	131.608	38.6486	1004.21	30.1763	32.8271	3118.27	0	360113	ºì¹ÈÌ²Çø	115.7867814	28.50862168
0.343214286	1.4736	64.3067	1.5025	2602	30	131.516	38.6346	976.98	30.1763	18.6668	3206.63	0	360113	ºì¹ÈÌ²Çø	115.7878031	28.50863079
0.400714286	1.4737	64.2632	1.4932	2590	80	131.426	38.6061	950.068	30.167	16	3289.76	0	360113	ºì¹ÈÌ²Çø	115.7888247	28.50863991
0.275	1.4997	70.2984	1.4241	2375	40	121.798	38.5431	803.609	30.5549	13.4595	3399.54	0	360113	ºì¹ÈÌ²Çø	115.7898464	28.50864901
0.281666667	1.4994	70.2825	1.4214	2374	40	121.752	38.4654	782.251	30.4738	13.9039	3482.33	0	360113	ºì¹ÈÌ²Çø	115.7908681	28.5086581
0.286666667	1.4991	70.271	1.4179	2373	40	121.709	38.3609	761.35	30.3541	11.9232	3565.46	0	360113	ºì¹ÈÌ²Çø	115.7918897	28.50866719
0.281333333	1.4996	70.7303	1.3578	2029	40	126.735	38.186	637.564	33.1002	17.1729	3676.81	0	360113	ºì¹ÈÌ²Çø	115.7929114	28.50867627
0.278	1.4729	71.5055	1.2896	1925	10	122.914	38.0169	584.175	38.7046	14	3760.66	0	360113	ºì¹ÈÌ²Çø	115.7939331	28.50868534
0.323833333	1.472	71.5386	1.2757	1921	60	122.909	37.8382	564.039	38.5853	12	3844.8	0	360113	ºì¹ÈÌ²Çø	115.7949548	28.50869441
0.3955	1.4709	71.5873	1.2548	1913	80	122.907	37.5869	537.428	38.497	6	3895.5	0	360113	ºì¹ÈÌ²Çø	115.7959764	28.50870346
0.383833333	1.47	71.6263	1.2376	1907	80	122.908	37.3962	517.743	38.4116	7	3822.38	0	360113	ºì¹ÈÌ²Çø	115.7969981	28.50871251
0.323	1.4692	71.6669	1.2191	1901	40	122.912	37.21	498.407	38.3055	7	3750	0	360113	ºì¹ÈÌ²Çø	115.7980198	28.50872155
0.3305	1.468	71.7227	1.1923	1891	40	122.921	36.9776	473.421	38.234	7	3654.71	0	360113	ºì¹ÈÌ²Çø	115.7990415	28.50873059
0.387166667	1.4432	76.3344	1.922	1466	80	118.436	36.8153	341.576	33.1112	7	3584.22	0	360113	ºì¹ÈÌ²Çø	115.8000631	28.50873961
0.402166667	1.4424	76.402	1.9689	1447	80	118.474	36.6811	329.79	27.9226	8.6942	3514.61	0	360113	ºì¹ÈÌ²Çø	115.8010848	28.50874863
0.347166667	1.4413	76.4921	2.0385	1420	80	118.527	36.5398	314.76	27.8911	12	3423.29	0	360113	ºì¹ÈÌ²Çø	115.8021065	28.50875764
0.367166667	1.4404	76.5593	2.0953	1398	80	118.567	36.4623	304.064	27.8684	10.8271	3355.98	0	360113	ºì¹ÈÌ²Çø	115.8031282	28.50876665
0.396666667	1.4125	97.8879	1.9797	1392	80	129.211	36.3992	228.075	30.5311	7.0783	3289.76	0	360113	ºì¹ÈÌ²Çø	115.8041498	28.50877564
0.396666667	1.4115	97.9754	2.0025	1369	80	129.34	36.3537	218.225	30.5703	7	3203.26	0	360113	ºì¹ÈÌ²Çø	115.8051715	28.50878463
0.341666667	1.4107	98.0408	2.0175	1352	80	129.439	36.3364	211.105	30.6158	11.239	3139.84	0	360113	ºì¹ÈÌ²Çø	115.8061932	28.50879361
0.333214286	1.3475	77.8848	5.423	3306	10	158.633	37.552	1314.47	59.167	26.7159	859.069	0	360113	ºì¹ÈÌ²Çø	115.7622509	28.50930299
0.309880952	1.3646	76.9122	5.2192	3172	10	154.107	37.6175	1309.3	54.5489	32.9039	941.541	0	360113	ºì¹ÈÌ²Çø	115.7632726	28.50931229
0.329880952	1.3651	76.9276	5.0236	3175	10	154.134	37.7014	1329.65	54.5252	22.6325	1025.28	0	360113	ºì¹ÈÌ²Çø	115.7642943	28.50932159
0.319880952	1.3659	76.9477	4.7492	3179	10	154.166	37.8332	1356.31	54.508	19.2073	1138.42	0	360113	ºì¹ÈÌ²Çø	115.7653159	28.50933087
0.289880952	1.3665	76.9625	4.5392	3180	40	154.189	37.9404	1375.64	54.4927	16	1224.13	0	360113	ºì¹ÈÌ²Çø	115.7663376	28.50934015
0.299880952	1.3672	76.9771	4.3294	3181	40	154.21	38.05	1394.13	54.4778	16.4595	1310.42	0	360113	ºì¹ÈÌ²Çø	115.7673593	28.50934942
0.329880952	1.3814	77.0267	4.1211	3160	40	159.713	38.1933	1441.57	54.4726	15	1426.18	0	360113	ºì¹ÈÌ²Çø	115.7683809	28.50935869
0.329880952	1.3825	77.0476	3.9052	3158	40	159.71	38.2888	1449.14	45.7248	14	1513.44	0	360113	ºì¹ÈÌ²Çø	115.7694026	28.50936795
0.329166667	1.3795	88.3982	3.6443	3339	40	155.488	38.3873	1527.04	45.4679	15.9039	1601	0	360113	ºì¹ÈÌ²Çø	115.7704243	28.50937719
0.339166667	1.3809	88.4139	3.3951	3329	50	155.452	38.4657	1530.99	45.4679	20	1718.14	0	360113	ºì¹ÈÌ²Çø	115.7714459	28.50938644
0.349880952	1.3933	81.2719	3.2239	3373	40	158.266	38.5	1471.71	49.817	19	1800.25	0	360113	ºì¹ÈÌ²Çø	115.7724676	28.50939567
0.389880952	1.3946	81.2685	3.0577	3359	10	158.206	38.527	1465.53	54.4711	27.4444	1883.08	0	360113	ºì¹ÈÌ²Çø	115.7734893	28.5094049
0.363214286	1.4088	72.563	2.6189	3241	30	146.443	38.57	1386.45	54.4656	27.6325	1994.49	0	360113	ºì¹ÈÌ²Çø	115.774511	28.50941411
0.363214286	1.4101	72.5501	2.5018	3224	30	146.36	38.5769	1376.62	54.4644	28	2078.68	0	360113	ºì¹ÈÌ²Çø	115.7755326	28.50942332
0.363214286	1.4113	72.536	2.3921	3207	40	146.276	38.5794	1365.73	54.4668	23.6173	2163.33	0	360113	ºì¹ÈÌ²Çø	115.7765543	28.50943253
0.383214286	1.4129	72.5149	2.2571	3184	40	146.162	38.5785	1349.85	54.4702	29.8054	2276.84	0	360113	ºì¹ÈÌ²Çø	115.777576	28.50944172
0.393214286	1.4409	66.3017	2.1979	3114	30	148.003	38.5676	1327.53	54.474	25.6517	2362.39	0	360113	ºì¹ÈÌ²Çø	115.7785977	28.50945091
0.373214286	1.4422	66.2757	2.1023	3094	40	147.925	38.5656	1308.09	59.7143	17.5556	2448.26	0	360113	ºì¹ÈÌ²Çø	115.7796193	28.50946009
0.393214286	1.4634	60.5909	1.5686	2976	40	138.183	38.5854	1314.17	50.125	14.4595	2563.2	0	360113	ºì¹ÈÌ²Çø	115.780641	28.50946926
0.373214286	1.4641	60.5546	1.5558	2959	40	138.102	38.5903	1292	50.1274	15.9232	2649.7	0	360113	ºì¹ÈÌ²Çø	115.7816627	28.50947843
0.426547619	1.483	71.1631	1.5446	2766	60	141.907	38.6311	1178.36	39.9201	10.1729	2736.42	0	360113	ºì¹ÈÌ²Çø	115.7826844	28.50948758
0.338214286	1.4745	64.4989	1.5621	2646	40	132.095	38.6336	1069.73	30.1825	14.4444	2852.37	0	360113	ºì¹ÈÌ²Çø	115.783706	28.50949673
0.418214286	1.4747	64.4535	1.5487	2633	60	132.002	38.6452	1043	30.2016	22.3459	2939.54	0	360113	ºì¹ÈÌ²Çø	115.7847277	28.50950588
0.348214286	1.4749	64.4075	1.5363	2621	40	131.908	38.6522	1015.94	30.2183	24	3026.88	0	360113	ºì¹ÈÌ²Çø	115.7857494	28.50951501
0.408214286	1.4752	64.3464	1.5207	2605	60	131.785	38.6502	979.614	30.225	24.9232	3143.56	0	360113	ºì¹ÈÌ²Çø	115.7867711	28.50952414
0.320714286	1.4754	64.3017	1.5096	2593	50	131.695	38.6364	952.444	30.2266	16.4595	3231.24	0	360113	ºì¹ÈÌ²Çø	115.7877927	28.50953325
0.445714286	1.4755	64.259	1.4905	2582	80	131.608	38.608	925.586	29.7594	8	3319.04	0	360113	ºì¹ÈÌ²Çø	115.7888144	28.50954237
0.357083333	1.5038	66.7065	1.4762	2455	80	133.583	38.5546	830.164	29.7197	13	3436.28	0	360113	ºì¹ÈÌ²Çø	115.7898361	28.50955147
0.286666667	1.5012	70.2832	1.4221	2372	40	122.002	38.4693	755.061	30.5279	13	3524.33	0	360113	ºì¹ÈÌ²Çø	115.7908578	28.50956056
0.313333333	1.5009	70.2731	1.4178	2372	40	121.961	38.3648	734.433	30.4083	13.0768	3612.48	0	360113	ºì¹ÈÌ²Çø	115.7918795	28.50956965
0.278833333	1.501	70.7525	1.3544	2031	40	126.98	38.1874	616.116	33.1391	19.1729	3722.54	0	360113	ºì¹ÈÌ²Çø	115.7929011	28.50957873
0.258	1.4741	71.5214	1.2805	1926	40	123.14	38.0181	563.287	38.7453	14	3805.39	0	360113	ºì¹ÈÌ²Çø	115.7939228	28.5095878
0.263	1.4732	71.5568	1.2666	1921	40	123.135	37.839	543.485	38.6236	12.3827	3888.56	0	360113	ºì¹ÈÌ²Çø	115.7949445	28.50959687
0.323	1.4721	71.6087	1.2455	1914	40	123.133	37.5868	517.318	38.5334	7	3827.44	0	360113	ºì¹ÈÌ²Çø	115.7959662	28.50960593
0.383833333	1.4712	71.6502	1.2281	1908	80	123.135	37.3948	497.941	38.4461	7	3753	0	360113	ºì¹ÈÌ²Çø	115.7969879	28.50961498
0.383833333	1.4703	71.6934	1.2092	1901	80	123.14	37.2062	478.887	38.3369	7	3679.25	0	360113	ºì¹ÈÌ²Çø	115.7980095	28.50962402
0.327166667	1.464	74.1749	1.9453	1566	40	126.469	36.9719	386.359	38.263	7	3582.08	0	360113	ºì¹ÈÌ²Çø	115.7990312	28.50963305
0.392166667	1.463	74.2369	1.9975	1548	80	126.5	36.8121	371.884	33.1231	6.1729	3510.13	0	360113	ºì¹ÈÌ²Çø	115.8000529	28.50964208
0.342166667	1.4434	76.4431	2.0624	1437	80	118.752	36.6666	312.199	27.945	13.4444	3439.03	0	360113	ºì¹ÈÌ²Çø	115.8010746	28.5096511
0.347166667	1.4422	76.5338	2.1426	1409	80	118.803	36.5241	297.702	27.9112	15.9039	3345.64	0	360113	ºì¹ÈÌ²Çø	115.8020963	28.50966011
0.418333333	1.4394	87.2432	2.0749	1497	80	130.026	36.4288	237.044	27.7554	6	3276.74	0	360113	ºì¹ÈÌ²Çø	115.803118	28.50966911
0.406666667	1.4385	87.3118	2.1225	1482	80	130.089	36.3761	230.558	30.4929	7	3208.88	0	360113	ºì¹ÈÌ²Çø	115.8041397	28.50967811
0.416666667	1.412	98.0136	2.1479	1360	80	129.565	36.348	207.85	30.5295	6.282	3120.14	0	360113	ºì¹ÈÌ²Çø	115.8051613	28.50968709
0.321666667	1.4113	98.0776	2.1704	1343	80	129.662	36.3324	201.166	30.572	17.3956	3055	0	360113	ºì¹ÈÌ²Çø	115.806183	28.50969608
0.296666667	1.3561	86.3386	5.9083	3304	30	155.687	37.6405	1237.71	44.299	28.2715	450	0	360113	ºì¹ÈÌ²Çø	115.7581537	28.51016815
0.296666667	1.3558	86.3454	5.9171	3316	40	155.79	37.5434	1256.53	44.2978	23.9232	550.727	0	360113	ºì¹ÈÌ²Çø	115.7591754	28.51017748
0.286666667	1.3556	86.3504	5.887	3326	40	155.864	37.5036	1271.52	44.2851	22.5556	630.714	0	360113	ºì¹ÈÌ²Çø	115.760197	28.51018681
0.283214286	1.3469	77.8981	5.8687	3296	50	158.74	37.4802	1298.72	59.3105	20.8271	713.092	0	360113	ºì¹ÈÌ²Çø	115.7612187	28.51019613
0.293214286	1.3475	77.9023	5.6516	3306	40	158.778	37.5318	1321.6	59.2543	19.2715	825.409	0	360113	ºì¹ÈÌ²Çø	115.7622404	28.51020544
0.333214286	1.3481	77.9048	5.4578	3313	10	158.803	37.6025	1339.12	59.1925	22.1137	910.934	0	360113	ºì¹ÈÌ²Çø	115.7632621	28.51021474
0.329880952	1.3654	76.9361	5.2159	3176	10	154.268	37.6925	1334.08	54.5603	23.3827	997.246	0	360113	ºì¹ÈÌ²Çø	115.7642837	28.51022404
0.289880952	1.3662	76.9566	4.918	3178	40	154.299	37.8291	1360.32	54.5372	15	1113.24	0	360113	ºì¹ÈÌ²Çø	115.7653054	28.51023332
0.289880952	1.3669	76.9716	4.6923	3179	40	154.321	37.9391	1379.35	54.5162	14	1200.75	0	360113	ºì¹ÈÌ²Çø	115.7663271	28.5102426
0.289880952	1.3676	76.9862	4.4681	3179	40	154.342	38.0515	1397.59	54.4937	15.3675	1288.6	0	360113	ºì¹ÈÌ²Çø	115.7673488	28.51025188
0.329880952	1.3823	77.0404	4.2329	3158	40	159.842	38.1985	1440.2	45.7024	15.8054	1406.17	0	360113	ºì¹ÈÌ²Çø	115.7683705	28.51026114
0.409880952	1.3834	77.0612	4.0053	3155	60	159.838	38.2983	1447.65	45.7234	17.6173	1494.59	0	360113	ºì¹ÈÌ²Çø	115.7693921	28.5102704
0.458	1.3846	77.0817	3.79	3151	60	159.832	38.3835	1453.5	45.7634	20.1729	1583.19	11	360113	ºì¹ÈÌ²Çø	115.7704138	28.51027965
0.444	1.3932	81.2796	3.4804	3376	50	158.449	38.4698	1470.69	49.8098	21.0768	1701.56	12	360113	ºì¹ÈÌ²Çø	115.7714355	28.51028889
0.429880952	1.3945	81.276	3.2976	3363	60	158.391	38.5057	1465.12	49.8152	22.8246	1790.47	0	360113	ºì¹ÈÌ²Çø	115.7724572	28.51029812
0.389880952	1.3958	81.2722	3.1276	3349	10	158.329	38.5272	1457.91	49.8365	25.2715	1879.49	0	360113	ºì¹ÈÌ²Çø	115.7734788	28.51030735
0.363214286	1.4102	72.5659	2.6579	3232	40	146.558	38.5653	1376.59	54.496	33.5405	1998.32	0	360113	ºì¹ÈÌ²Çø	115.7745005	28.51031657
0.363214286	1.4114	72.5528	2.5384	3215	40	146.475	38.5701	1365.97	54.4947	29.7285	2087.53	0	360113	ºì¹ÈÌ²Çø	115.7755222	28.51032578
0.363214286	1.4127	72.5385	2.4263	3198	40	146.391	38.5717	1354.37	54.4964	29.9849	2176.81	0	360113	ºì¹ÈÌ²Çø	115.7765439	28.51033498
0.453214286	1.4143	72.5172	2.3195	3176	60	146.278	38.5706	1337.63	54.499	36.9232	2295.93	0	360113	ºì¹ÈÌ²Çø	115.7775656	28.51034418
0.393214286	1.4425	66.296	2.2199	3103	30	148.128	38.561	1310.68	59.774	25.4788	2385.33	0	360113	ºì¹ÈÌ²Çø	115.7785873	28.51035337
0.373214286	1.4438	66.2698	2.1216	3083	30	148.051	38.5597	1290.7	59.7314	17.4788	2474.77	0	360113	ºì¹ÈÌ²Çø	115.7796089	28.51036255
0.373214286	1.4454	66.2306	2.0051	3059	40	147.947	38.5586	1263.64	59.701	14.8119	2589.92	0	360113	ºì¹ÈÌ²Çø	115.7806306	28.51037172
0.363214286	1.4839	71.1913	1.5662	2776	40	142.136	38.608	1186.88	39.9989	14.4595	2675.56	0	360113	ºì¹ÈÌ²Çø	115.7816523	28.51038089
0.363214286	1.4844	71.1566	1.5515	2761	40	142.047	38.6235	1161.44	40.0062	12	2761.47	0	360113	ºì¹ÈÌ²Çø	115.782674	28.51039004
0.353214286	1.485	71.108	1.5343	2742	40	141.927	38.6442	1127.14	40.0052	14	2876.4	0	360113	ºì¹ÈÌ²Çø	115.7836957	28.51039919
0.418214286	1.4761	64.4484	1.5575	2627	60	132.129	38.6422	1024.85	30.2449	21.8888	2962.87	0	360113	ºì¹ÈÌ²Çø	115.7847174	28.51040833
0.408214286	1.4763	64.4028	1.5444	2615	60	132.037	38.6508	997.843	30.2627	21.8271	3049.54	0	360113	ºì¹ÈÌ²Çø	115.785739	28.51041747
0.408214286	1.4765	64.3421	1.5276	2599	60	131.916	38.651	961.579	30.2709	26.5556	3165.39	0	360113	ºì¹ÈÌ²Çø	115.7867607	28.51042659
0.405714286	1.4767	64.2977	1.5154	2587	60	131.828	38.6393	934.412	30.2746	14.4595	3252.48	0	360113	ºì¹ÈÌ²Çø	115.7877824	28.51043571
0.292797619	1.5053	66.7478	1.4948	2456	40	133.812	38.6278	845.972	29.7921	11	3339.72	0	360113	ºì¹ÈÌ²Çø	115.7888041	28.51044483
0.28625	1.5051	66.7131	1.479	2453	40	133.74	38.5648	810.575	29.7551	12	3456.26	0	360113	ºì¹ÈÌ²Çø	115.7898258	28.51045393
0.281666667	1.5049	66.692	1.4674	2451	40	133.691	38.489	784.955	29.709	12.5556	3543.81	0	360113	ºì¹ÈÌ²Çø	115.7908475	28.51046302
0.281333333	1.5031	70.744	1.3722	2040	40	127.196	38.3835	625.07	33.2809	13.9039	3631.49	0	360113	ºì¹ÈÌ²Çø	115.7918692	28.51047211
0.271333333	1.502	70.7676	1.3527	2034	40	127.162	38.195	600.225	33.1778	17.8271	3748.56	0	360113	ºì¹ÈÌ²Çø	115.7928909	28.51048119
0.271333333	1.5012	70.7911	1.3366	2029	40	127.141	38.0279	582.021	33.069	16.1729	3836.48	0	360113	ºì¹ÈÌ²Çø	115.7939126	28.51049027
0.383833333	1.4741	71.5698	1.2602	1922	80	123.302	37.84	528.444	38.6604	7.3827	3879.64	0	360113	ºì¹ÈÌ²Çø	115.7949342	28.51049933
0.3955	1.473	71.6244	1.239	1915	80	123.301	37.584	502.656	38.5679	6	3778.09	0	360113	ºì¹ÈÌ²Çø	115.7959559	28.51050839
0.383833333	1.4721	71.6679	1.2214	1909	80	123.304	37.389	483.509	38.478	7	3702.66	0	360113	ºì¹ÈÌ²Çø	115.7969776	28.51051744
0.373833333	1.4712	71.713	1.2024	1902	80	123.309	37.1966	464.629	38.3651	7	3627.89	0	360113	ºì¹ÈÌ²Çø	115.7979993	28.51052648
0.392166667	1.4648	74.2103	2.0104	1557	80	126.658	36.955	372.948	33.201	6.0769	3529.31	0	360113	ºì¹ÈÌ²Çø	115.799021	28.51053552
0.3105	1.4637	74.2742	2.0661	1539	60	126.689	36.7895	358.445	33.1296	11	3456.26	0	360113	ºì¹ÈÌ²Çø	115.8000427	28.51054454
0.3005	1.4627	74.3372	2.1281	1520	80	126.722	36.6471	344.649	33.0496	15.7159	3384.02	0	360113	ºì¹ÈÌ²Çø	115.8010644	28.51055356
0.406666667	1.4411	87.1964	2.1099	1507	80	130.155	36.4811	235.01	27.8033	8.0151	3289.07	0	360113	ºì¹ÈÌ²Çø	115.8020861	28.51056257
0.406666667	1.4401	87.2651	2.1646	1491	80	130.216	36.4093	228.412	27.7529	7	3218.96	0	360113	ºì¹ÈÌ²Çø	115.8031078	28.51057158
0.418333333	1.4392	87.3331	2.2211	1475	80	130.278	36.3612	222.274	27.6973	6.3173	3149.86	0	360113	ºì¹ÈÌ²Çø	115.8041295	28.51058057
0.336666667	1.4125	98.0426	2.27	1354	80	129.731	36.3391	200.302	30.4845	15.6044	3059.41	0	360113	ºì¹ÈÌ²Çø	115.8051512	28.51058956
0.321666667	1.4117	98.1055	2.2992	1336	80	129.827	36.3267	193.96	30.5246	17.6044	2992.94	0	360113	ºì¹ÈÌ²Çø	115.8061729	28.51059854
0.446666667	1.3561	108.953	1.4371	3404	60	67.9658	38.4492	1937.91	28.4036	37.1729	2710.65	0	360113	ºì¹ÈÌ²Çø	115.7244279	28.51075826
0.2585	0	0	1.4987	0	40	0	0	0	29.2727	33	0	0	360113	ºì¹ÈÌ²Çø	115.7254496	28.51076785
0.3375	1.3422	88.3536	5.842	3353	50	150.5	38.0788	1219.04	35.1188	27.0768	182.483	0	360113	ºì¹ÈÌ²Çø	115.7540564	28.51103318
0.3375	1.3417	88.3573	5.9468	3363	40	150.597	37.9667	1226.65	35.1612	30	189.737	0	360113	ºì¹ÈÌ²Çø	115.7550781	28.51104255
0.319166667	1.3525	86.8865	6.0455	3364	30	154.414	37.8311	1225.5	44.2504	33	254.558	0	360113	ºì¹ÈÌ²Çø	115.7560998	28.51105191
0.329166667	1.3522	86.8914	6.1021	3371	10	154.515	37.7231	1238.25	44.2935	30.1729	324.5	0	360113	ºì¹ÈÌ²Çø	115.7571214	28.51106126
0.329166667	1.3518	86.8957	6.1499	3379	10	154.615	37.6213	1251.4	44.3454	30.1729	402.492	0	360113	ºì¹ÈÌ²Çø	115.7581431	28.5110706
0.326666667	1.3552	86.3485	6.1668	3322	10	155.932	37.5147	1269.55	44.5062	32.1729	512.64	0	360113	ºì¹ÈÌ²Çø	115.7591648	28.51107993
0.296666667	1.3551	86.3535	6.1423	3332	40	156.007	37.4623	1283.92	44.5099	31.6325	597.746	0	360113	ºì¹ÈÌ²Çø	115.7601865	28.51108926
0.323214286	1.3468	77.9156	6.1224	3297	10	158.886	37.4424	1306.63	59.4367	24.5556	684.105	0	360113	ºì¹ÈÌ²Çø	115.7612082	28.51109858
0.293214286	1.3475	77.9202	5.8763	3307	40	158.921	37.5065	1329.18	59.3715	17	800.5	0	360113	ºì¹ÈÌ²Çø	115.7622299	28.51110789
0.299166667	1.3669	87.5587	5.6697	3076	40	161.582	37.5951	1312.99	53.8559	17	888.426	0	360113	ºì¹ÈÌ²Çø	115.7632515	28.51111719
0.299166667	1.3677	87.5731	5.4373	3076	40	161.603	37.6919	1329.65	53.7359	16.5556	976.729	0	360113	ºì¹ÈÌ²Çø	115.7642732	28.51112649
0.289880952	1.3666	76.9655	5.0772	3177	40	154.429	37.8251	1364.81	53.6492	14.5405	1094.9	0	360113	ºì¹ÈÌ²Çø	115.7652949	28.51113578
0.329880952	1.386	78.1078	4.8084	3258	40	160.074	37.9168	1328.52	54.6445	15.1729	1183.77	0	360113	ºì¹ÈÌ²Çø	115.7663166	28.51114506
0.329880952	1.3871	78.1262	4.5662	3256	40	160.091	38.0325	1344.21	54.5651	15.5405	1272.79	0	360113	ºì¹ÈÌ²Çø	115.7673383	28.51115433
0.369880952	1.3885	78.1502	4.2511	3252	10	160.11	38.187	1363.54	54.5092	21.4444	1391.69	0	360113	ºì¹ÈÌ²Çø	115.76836	28.51116359
0.453	1.3843	77.0747	4.0971	3152	50	159.966	38.3108	1446.81	45.7208	22.7134	1480.98	14	360113	ºì¹ÈÌ²Çø	115.7693817	28.51117285
0.419880952	1.3856	77.0951	3.871	3148	60	159.96	38.4021	1452.64	50.0176	24.0961	1570.35	0	360113	ºì¹ÈÌ²Çø	115.7704033	28.5111821
0.429880952	1.3944	81.2842	3.5514	3368	60	158.575	38.485	1465.99	49.8029	23.6173	1689.62	0	360113	ºì¹ÈÌ²Çø	115.771425	28.51119134
0.429880952	1.3957	81.2803	3.3661	3355	60	158.514	38.5121	1459.27	49.8124	30.6325	1779.13	0	360113	ºì¹ÈÌ²Çø	115.7724467	28.51120058
0.433214286	1.4082	70.4646	3.2238	3214	60	155.585	38.5248	1381.59	53.8336	27.0961	1868.69	0	360113	ºì¹ÈÌ²Çø	115.7734684	28.51120981
0.393214286	1.4101	70.4357	3.0141	3190	10	155.458	38.5327	1363.77	53.8751	31.4444	1988.17	0	360113	ºì¹ÈÌ²Çø	115.7744901	28.51121902
0.363214286	1.4116	70.4129	2.8674	3172	40	155.361	38.5359	1349.28	53.9181	34.0961	2077.81	0	360113	ºì¹ÈÌ²Çø	115.7755118	28.51122824
0.333214286	1.4489	73.1982	2.4862	3002	40	152.28	38.5635	1252.33	49.1331	34	2167.49	0	360113	ºì¹ÈÌ²Çø	115.7765335	28.51123744
0.353214286	1.4508	73.1588	2.3377	2978	30	152.168	38.5625	1232.41	49.1611	29.5556	2287.09	0	360113	ºì¹ÈÌ²Çø	115.7775552	28.51124664
0.423214286	1.4522	73.1273	2.234	2960	60	152.084	38.5609	1216.65	49.1901	25.9232	2376.83	0	360113	ºì¹ÈÌ²Çø	115.7785769	28.51125582
0.373214286	1.4454	66.2646	2.1386	3073	40	148.176	38.5511	1273.67	59.7573	17.1112	2466.58	0	360113	ºì¹ÈÌ²Çø	115.7795985	28.511265
0.349880952	1.4645	76.8655	2.067	2876	40	151.978	38.5715	1156.64	49.6683	15	2586.27	0	360113	ºì¹ÈÌ²Çø	115.7806202	28.51127418
0.363214286	1.4853	71.1859	1.5722	2770	40	142.275	38.5929	1170.56	49.623	12	2676.06	0	360113	ºì¹ÈÌ²Çø	115.7816419	28.51128334
0.373214286	1.4858	71.1511	1.5579	2755	40	142.186	38.612	1144.96	40.1195	13.8271	2765.86	0	360113	ºì¹ÈÌ²Çø	115.7826636	28.5112925
0.368214286	1.4799	71.0564	1.5521	2735	40	143.07	38.6253	1058.13	39.338	14.8271	2885.62	0	360113	ºì¹ÈÌ²Çø	115.7836853	28.51130165
0.438214286	1.4801	71.0123	1.5413	2721	60	142.966	38.6391	1028.82	39.3108	19.8271	2975.45	0	360113	ºì¹ÈÌ²Çø	115.784707	28.51131079
0.388214286	1.4803	70.9678	1.5308	2708	60	142.863	38.6474	999.287	39.2703	23.4444	3065.29	0	360113	ºì¹ÈÌ²Çø	115.7857287	28.51131993
0.299047619	1.499	63.3971	1.541	2556	50	138.717	38.68	856.34	30.1977	19.5556	3185.09	0	360113	ºì¹ÈÌ²Çø	115.7867504	28.51132905
0.2925	1.4992	63.3658	1.5267	2548	40	138.642	38.6704	828.588	30.1849	11.3675	3274.95	0	360113	ºì¹ÈÌ²Çø	115.7877721	28.51133817
0.2925	1.4993	63.3362	1.5124	2541	40	138.57	38.6479	800.987	30.1608	12.0961	3362.68	0	360113	ºì¹ÈÌ²Çø	115.7887938	28.51134728
0.285	1.5064	66.7186	1.4823	2452	40	133.895	38.5809	791.221	29.8001	11.8271	3478.45	0	360113	ºì¹ÈÌ²Çø	115.7898155	28.51135639
0.281666667	1.5062	66.6974	1.4294	2450	40	133.847	38.5104	765.423	29.7595	12.1729	3565.46	0	360113	ºì¹ÈÌ²Çø	115.7908372	28.51136549
0.271333333	1.5041	70.7548	1.372	2042	40	127.374	38.404	609.034	33.3342	14	3652.62	0	360113	ºì¹ÈÌ²Çø	115.7918589	28.51137457
0.271333333	1.5031	70.7816	1.3517	2037	40	127.341	38.2074	584.638	33.2281	18.0961	3769.03	0	360113	ºì¹ÈÌ²Çø	115.7928806	28.51138365
0.322166667	1.4928	69.9874	1.3205	1983	80	133.375	38.0323	528.133	38.9058	13.4444	3856.49	0	360113	ºì¹ÈÌ²Çø	115.7939023	28.51139273
0.314666667	1.4918	70.0202	1.3012	1976	40	133.369	37.845	508.137	38.8078	6.0769	3833.08	0	360113	ºì¹ÈÌ²Çø	115.794924	28.51140179
0.3955	1.4738	71.6397	1.2329	1916	80	123.466	37.5799	488.503	38.7352	6	3730.27	0	360113	ºì¹ÈÌ²Çø	115.7959457	28.51141085
0.372166667	1.468	83.1433	1.9535	1522	40	132.178	37.3636	414.396	37.7811	6	3653.85	0	360113	ºì¹ÈÌ²Çø	115.7969674	28.5114199
0.3755	1.467	83.1959	2.0053	1507	40	132.192	37.1677	395.996	37.6235	6	3578.06	0	360113	ºì¹ÈÌ²Çø	115.7979891	28.51142894
0.403833333	1.4656	83.2677	2.0783	1485	80	132.214	36.9173	371.988	37.5108	9.6173	3478.06	0	360113	ºì¹ÈÌ²Çø	115.7990108	28.51143798
0.3205	1.4644	74.3114	2.1396	1530	60	126.877	36.7578	345.28	33.1312	11	3403.91	0	360113	ºì¹ÈÌ²Çø	115.8000325	28.51144701
0.3405	1.4634	74.3762	2.2053	1510	60	126.91	36.6072	331.385	32.9359	9.8271	3330.54	0	360113	ºì¹ÈÌ²Çø	115.8010542	28.51145602
0.406666667	1.4418	87.219	2.1968	1502	80	130.344	36.4473	226.131	27.7936	8.3459	3234.02	0	360113	ºì¹ÈÌ²Çø	115.8020759	28.51146504
0.346666667	1.4408	87.287	2.2625	1485	80	130.403	36.3828	219.939	27.7428	20.0961	3162.69	0	360113	ºì¹ÈÌ²Çø	115.8030976	28.51147404
0.326666667	1.438	88.8707	2.2299	1468	80	138.043	36.3429	205.779	35.7074	16.5691	3092.33	0	360113	ºì¹ÈÌ²Çø	115.8041193	28.51148304
0.326666667	1.4366	88.9675	2.2981	1444	80	138.16	36.3142	197.516	35.73	16.3956	3000.15	0	360113	ºì¹ÈÌ²Çø	115.805141	28.51149203
0.296666667	1.4356	89.0399	2.3423	1425	80	138.251	36.3063	191.511	35.7573	15.3224	2932.34	0	360113	ºì¹ÈÌ²Çø	115.8061627	28.51150101
0.436071429	0	0	1.4076	0	10	0	0	0	0	-9999	0	0	360113	ºì¹ÈÌ²Çø	115.7233954	28.5116511
0.323333333	1.3478	109.635	1.4426	3429	40	73.9694	38.4467	2037.3	28.9258	37	2702.67	0	360113	ºì¹ÈÌ²Çø	115.724417	28.5116607
0.368333333	1.3474	109.643	1.4906	3424	10	74.0719	38.4494	2029.12	28.7487	31.7285	2582.79	0	360113	ºì¹ÈÌ²Çø	115.7254387	28.51167029
0.365	1.3684	113.67	1.5426	3396	10	75.0856	38.4507	2024.33	29.0545	25.0768	2492.89	0	360113	ºì¹ÈÌ²Çø	115.7264604	28.51167987
0.365	1.368	113.671	1.5802	3391	10	75.1629	38.4529	2015.98	28.8059	24	2403	0	360113	ºì¹ÈÌ²Çø	115.7274821	28.51168944
0.365	1.3511	111.704	1.6332	3452	10	77.0751	38.4562	2038.6	28.6255	23.5556	2283.16	0	360113	ºì¹ÈÌ²Çø	115.7285037	28.511699
0.311666667	1.3521	102.233	1.8785	3294	40	81.2065	38.4584	1957.56	19.0178	21	2193.29	0	360113	ºì¹ÈÌ²Çø	115.7295254	28.51170856
0.341666667	1.3521	102.215	1.949	3286	40	81.3377	38.4612	1939.7	18.8835	19	2103.43	0	360113	ºì¹ÈÌ²Çø	115.7305471	28.51171811
0.417	1.3506	102.961	2.0274	3266	40	84.9352	38.465	1806.12	18.0163	-9999	1983.63	0	360113	ºì¹ÈÌ²Çø	115.7315688	28.51172765
0.464166667	1.3458	94.6846	5.4386	3162	60	131.331	38.543	1266.32	35.9716	-9999	323.11	0	360113	ºì¹ÈÌ²Çø	115.7489374	28.51188869
0.451	1.3508	89.0557	5.5696	3144	60	141.515	38.5067	1257.09	34.9051	31.9849	216.333	12	360113	ºì¹ÈÌ²Çø	115.749959	28.51189809
0.4865	1.3506	89.0463	5.7307	3145	60	141.653	38.4444	1252.13	34.9877	35.5405	150	13	360113	ºì¹ÈÌ²Çø	115.7509807	28.51190749
0.4765	1.3422	88.3447	5.8182	3331	60	150.422	38.3472	1230.17	35.0544	35.0768	120	15	360113	ºì¹ÈÌ²Çø	115.7520024	28.51191688
0.4865	1.3416	88.3531	5.9672	3343	60	150.549	38.2081	1238.21	35.1038	30.8246	134.164	20	360113	ºì¹ÈÌ²Çø	115.7530241	28.51192626
0.425666667	1.3411	88.3589	5.9636	3353	60	150.645	38.0985	1245.01	35.1471	27.0961	67.082	0	360113	ºì¹ÈÌ²Çø	115.7540458	28.51193563
0.3435	1.3379	88.2589	6.0503	3433	40	158.558	37.9907	1269.14	44.1134	29.1729	84.8528	0	360113	ºì¹ÈÌ²Çø	115.7550675	28.511945
0.3175	1.3376	88.2641	6.1633	3446	40	158.704	37.8406	1280.53	44.194	33.4444	189.737	0	360113	ºì¹ÈÌ²Çø	115.7560892	28.51195436
0.309166667	1.3517	86.8976	6.3431	3376	40	154.684	37.7375	1258.15	44.3989	35.0768	276.586	0	360113	ºì¹ÈÌ²Çø	115.7571109	28.5119637
0.299166667	1.3514	86.9021	6.4079	3385	40	154.785	37.6243	1270.6	44.4651	33.6325	364.966	0	360113	ºì¹ÈÌ²Çø	115.7581325	28.51197305
0.3625	1.3436	88.9674	6.517	3340	10	170.051	37.4779	1362.42	44.5124	34.5556	483.735	0	360113	ºì¹ÈÌ²Çø	115.7591542	28.51198238
0.374166667	1.3624	86.5568	6.4796	3260	60	161.103	37.3901	1278.42	48.94	29.5556	573.149	0	360113	ºì¹ÈÌ²Çø	115.7601759	28.51199171
0.316666667	1.3629	86.5629	6.3738	3264	10	161.163	37.3826	1290.88	48.9099	25	662.722	0	360113	ºì¹ÈÌ²Çø	115.7611976	28.51200103
0.329166667	1.3658	87.5477	6.1543	3083	10	161.719	37.4861	1311.22	54.0767	21.3827	782.304	0	360113	ºì¹ÈÌ²Çø	115.7622193	28.51201034
0.299166667	1.3667	87.5624	5.8992	3083	40	161.738	37.5835	1327.67	53.9782	14.6173	872.067	0	360113	ºì¹ÈÌ²Çø	115.763241	28.51201964
0.386666667	1.3677	87.5766	5.6419	3082	60	161.756	37.6864	1343.89	53.8521	18	961.873	0	360113	ºì¹ÈÌ²Çø	115.7642627	28.51202894
0.349166667	1.388	88.7455	5.2868	3157	10	167.474	37.8086	1301.85	53.7883	19.1729	1081.67	0	360113	ºì¹ÈÌ²Çø	115.7652844	28.51203823
0.416666667	1.3894	88.7602	5.0283	3154	60	167.486	37.9195	1314.61	53.6689	17	1171.54	0	360113	ºì¹ÈÌ²Çø	115.7663061	28.51204751
0.399880952	1.3881	78.1441	4.718	3250	60	160.232	38.0299	1347.09	54.5311	17	1261.43	0	360113	ºì¹ÈÌ²Çø	115.7673278	28.51205678
0.369880952	1.3896	78.168	4.3833	3245	10	160.253	38.1892	1365.98	54.4705	19.2715	1381.3	0	360113	ºì¹ÈÌ²Çø	115.7683495	28.51206605
0.379880952	1.3908	78.1855	4.1489	3240	10	160.267	38.3108	1379.03	54.4121	22.8271	1471.22	0	360113	ºì¹ÈÌ²Çø	115.7693712	28.5120753
0.393214286	1.3981	69.9471	3.9672	3187	10	162.928	38.4288	1393.45	49.978	23.4595	1561.15	0	360113	ºì¹ÈÌ²Çø	115.7703929	28.51208456
0.433214286	1.4001	69.9549	3.5682	3175	60	162.876	38.5029	1389.48	50.0176	28.639	1681.07	0	360113	ºì¹ÈÌ²Çø	115.7714146	28.5120938
0.433214286	1.4082	70.511	3.4753	3224	60	155.828	38.51	1391.16	53.7541	33.9232	1771.02	0	360113	ºì¹ÈÌ²Çø	115.7724363	28.51210303
0.433214286	1.4096	70.4902	3.3052	3208	60	155.732	38.5087	1377.63	53.8092	29.7285	1860.97	0	360113	ºì¹ÈÌ²Çø	115.773458	28.51211226
0.353214286	1.4468	71.1203	3.129	2990	10	161.434	38.5142	1259.59	53.8517	28.2715	1980.91	0	360113	ºì¹ÈÌ²Çø	115.7744797	28.51212148
0.333214286	1.4484	71.0849	2.973	2970	30	161.337	38.5159	1241.83	48.481	33.1112	2070.87	0	360113	ºì¹ÈÌ²Çø	115.7755014	28.51213069
0.333214286	1.4501	71.0483	2.8243	2950	30	161.239	38.5188	1223.44	48.5652	28.2715	2160.83	0	360113	ºì¹ÈÌ²Çø	115.7765231	28.5121399
0.343214286	1.4525	73.1354	2.3614	2970	30	152.298	38.5403	1217.29	49.2545	28.1881	2280.79	0	360113	ºì¹ÈÌ²Çø	115.7775448	28.51214909
0.373214286	1.4539	73.1041	2.255	2952	10	152.216	38.5411	1200.71	49.2812	21.4595	2370.76	0	360113	ºì¹ÈÌ²Çø	115.7785665	28.51215828
0.353214286	1.4553	73.0711	2.1543	2934	40	152.135	38.5412	1183.56	49.3185	14.5556	2460.73	0	360113	ºì¹ÈÌ²Çø	115.7795882	28.51216746
0.349880952	1.4663	76.8455	2.0695	2865	40	152.116	38.5462	1137.16	49.7399	15.0961	2580.7	0	360113	ºì¹ÈÌ²Çø	115.7806099	28.51217663
0.349880952	1.4672	76.8178	1.9882	2848	40	152.027	38.5603	1112.91	49.6923	13.6325	2670.67	0	360113	ºì¹ÈÌ²Çø	115.7816316	28.5121858
0.358214286	1.4813	71.0994	1.5752	2747	40	143.361	38.588	1078.63	39.4346	14.0961	2760.65	0	360113	ºì¹ÈÌ²Çø	115.7826533	28.51219496
0.368214286	1.4816	71.0419	1.5606	2728	40	143.222	38.619	1040.15	39.4072	12.5405	2880.62	0	360113	ºì¹ÈÌ²Çø	115.783675	28.51220411
0.398214286	1.4818	70.9979	1.5603	2715	60	143.119	38.6366	1010.95	39.3777	18.8888	2970.61	0	360113	ºì¹ÈÌ²Çø	115.7846967	28.51221325
0.363214286	1.5034	70.0134	1.5485	2661	60	149.751	38.6664	886.658	39.2531	23.9849	3060.59	0	360113	ºì¹ÈÌ²Çø	115.7857184	28.51222239
0.333214286	1.5037	69.9694	1.5324	2648	60	149.631	38.6713	845.486	39.193	21.6325	3180.57	0	360113	ºì¹ÈÌ²Çø	115.7867401	28.51223151
0.2825	1.5007	63.3881	1.5341	2549	40	138.813	38.6699	808.624	30.1932	15	3270.55	0	360113	ºì¹ÈÌ²Çø	115.7877618	28.51224063
0.289166667	1.5008	63.3583	1.5184	2541	40	138.744	38.653	780.798	30.1741	12.5556	3360.54	0	360113	ºì¹ÈÌ²Çø	115.7887835	28.51224974
0.315833333	1.5342	62.0837	1.4716	2315	40	147.32	38.6081	680.862	30.1549	11.5405	3480.52	0	360113	ºì¹ÈÌ²Çø	115.7898052	28.51225885
0.276333333	1.5081	67.2037	1.4316	2126	40	139.126	38.5535	662.769	32.5565	14	3570.5	0	360113	ºì¹ÈÌ²Çø	115.7908269	28.51226795
0.286333333	1.5074	67.2111	1.41	2120	10	139.089	38.4449	638.432	32.4806	14	3660.49	0	360113	ºì¹ÈÌ²Çø	115.7918486	28.51227703
0.271333333	1.4953	69.984	1.3402	1995	10	133.573	38.2227	530.664	38.9805	14	3780.48	0	360113	ºì¹ÈÌ²Çø	115.7928703	28.51228612
0.322166667	1.4942	70.017	1.3215	1988	80	133.564	38.0377	511.257	38.9049	13.6734	3852.4	0	360113	ºì¹ÈÌ²Çø	115.793892	28.51229519
0.317166667	1.4931	70.0526	1.3017	1981	40	133.558	37.8437	491.819	38.8041	6.4595	3773.45	0	360113	ºì¹ÈÌ²Çø	115.7949137	28.51230426
0.3705	1.4869	81.5534	2.0102	1582	40	142.352	37.5505	405.129	38.0824	6	3668.96	0	360113	ºì¹ÈÌ²Çø	115.7959354	28.51231331
0.3605	1.4857	81.6025	2.0656	1564	40	142.36	37.3476	385.667	37.9803	6	3591.24	0	360113	ºì¹ÈÌ²Çø	115.7969571	28.51232236
0.3755	1.4679	83.2179	2.1044	1498	40	132.397	37.1544	381.626	37.6064	6.0769	3514.1	0	360113	ºì¹ÈÌ²Çø	115.7979789	28.51233141
0.357166667	1.4665	83.2933	2.1845	1476	60	132.421	36.8922	357.578	37.4895	12.5556	3412.23	0	360113	ºì¹ÈÌ²Çø	115.7990006	28.51234044
0.393833333	1.4655	83.351	2.1575	1459	60	132.441	36.7044	339.898	37.3777	9.6173	3336.61	0	360113	ºì¹ÈÌ²Çø	115.8000223	28.51234947
0.312166667	1.4627	85.047	2.206	1608	60	138.301	36.5331	273.392	32.9055	19	3261.73	0	360113	ºì¹ÈÌ²Çø	115.801044	28.51235849
0.337166667	1.4611	85.1367	2.2342	1588	60	138.374	36.393	259.903	32.8251	11.9232	3163.12	0	360113	ºì¹ÈÌ²Çø	115.8020657	28.5123675
0.341666667	1.4399	88.8274	2.3304	1477	80	138.159	36.3466	201.694	35.6355	13	3090.15	0	360113	ºì¹ÈÌ²Çø	115.8030874	28.5123765
0.296666667	1.4388	88.8986	2.4035	1458	80	138.24	36.3196	195.903	35.6556	16.2871	3018.1	0	360113	ºì¹ÈÌ²Çø	115.8041091	28.5123855
0.294166667	1.434	89.291	2.4236	1503	80	152.912	36.2898	176.035	35.6763	17.4309	2923.58	0	360113	ºì¹ÈÌ²Çø	115.8051308	28.51239449
0.348333333	1.3419	110.049	1.25	3296	10	58.8915	38.4346	2043.07	38.963	29.0217	3180.14	0	360113	ºì¹ÈÌ²Çø	115.7192978	28.51251508
0.365	1.3398	107.957	1.282	3365	10	63.9166	38.4366	2002.63	28.7915	34.3483	3090.15	0	360113	ºì¹ÈÌ²Çø	115.7203194	28.51252471
0.323333333	1.3473	109.624	1.4163	3422	40	73.8932	38.4428	2055.71	29.1119	28	2790.16	0	360113	ºì¹ÈÌ²Çø	115.7233845	28.51255354
0.323333333	1.3469	109.63	1.451	3419	40	73.9696	38.4447	2049.9	28.8732	37.9039	2700.17	0	360113	ºì¹ÈÌ²Çø	115.7244062	28.51256313
0.368333333	1.3465	109.638	1.4986	3415	10	74.074	38.4474	2041.99	28.6982	29.3827	2580.17	0	360113	ºì¹ÈÌ²Çø	115.7254279	28.51257272
0.368333333	1.3462	109.643	1.535	3411	10	74.1541	38.4495	2035.84	28.5269	23.3827	2490.18	0	360113	ºì¹ÈÌ²Çø	115.7264495	28.5125823
0.37	1.3292	107.669	1.5732	3479	10	76.0319	38.4518	2067.37	18.9718	24.4595	2400.19	0	360113	ºì¹ÈÌ²Çø	115.7274712	28.51259188
0.36	1.3501	111.7	1.637	3447	10	77.0947	38.4543	2055.14	18.8645	20	2280.2	0	360113	ºì¹ÈÌ²Çø	115.7284929	28.51260144
0.315	1.35	111.703	1.6742	3442	40	77.1776	38.4566	2044.54	18.76	20	2190.21	0	360113	ºì¹ÈÌ²Çø	115.7295146	28.512611
0.3625	1.3366	104.222	1.9371	3324	40	85.0023	38.4593	1945.08	9.0996	20	2100.21	0	360113	ºì¹ÈÌ²Çø	115.7305363	28.51262055
0.4025	1.3368	104.193	2.0384	3317	40	85.1875	38.4634	1920.02	9.089	19	1980.23	0	360113	ºì¹ÈÌ²Çø	115.731558	28.51263009
0.33	1.3193	103.655	2.2418	3389	40	94.2378	38.4668	1919.87	17.7408	20	1890.24	0	360113	ºì¹ÈÌ²Çø	115.7325796	28.51263963
0.33	1.3327	102.408	2.3258	3326	40	94.1922	38.4694	1793.37	26.8504	19.9232	1800.25	0	360113	ºì¹ÈÌ²Çø	115.7336013	28.51264915
0.32	1.333	102.379	2.4548	3319	40	94.4439	38.4736	1758.56	26.9777	18	1680.27	0	360113	ºì¹ÈÌ²Çø	115.734623	28.51265867
0.32	1.3333	102.356	2.5552	3314	40	94.6334	38.4768	1731.87	27.1069	19.8271	1590.28	0	360113	ºì¹ÈÌ²Çø	115.7356447	28.51266818
0.32	1.3336	102.332	2.6589	3309	40	94.8228	38.48	1704.77	27.2816	18	1500.3	0	360113	ºì¹ÈÌ²Çø	115.7366664	28.51267769
0.31	1.341	104.4	2.7685	3188	40	103.097	38.4845	1748.3	27.606	18.4444	1380.33	0	360113	ºì¹ÈÌ²Çø	115.7376881	28.51268718
0.286666667	1.3691	103.559	2.8578	3181	40	108.539	38.4873	1725.47	35.6246	17.4595	1290.35	0	360113	ºì¹ÈÌ²Çø	115.7387098	28.51269667
0.286666667	1.3692	103.533	2.967	3178	40	108.686	38.4905	1696.64	35.7702	18.3675	1200.38	0	360113	ºì¹ÈÌ²Çø	115.7397315	28.51270615
0.29	1.3457	101.5	3.5177	3142	40	119.97	38.5026	1612.64	45.0254	19.4595	1080.42	0	360113	ºì¹ÈÌ²Çø	115.7407532	28.51271563
0.29	1.3456	101.466	3.7132	3138	40	120.106	38.5156	1589.09	45.2488	19	990.454	0	360113	ºì¹ÈÌ²Çø	115.7417749	28.51272509
0.29	1.3237	102.926	4.1211	3225	40	128.882	38.5207	1581.26	35.2423	17	900.5	0	360113	ºì¹ÈÌ²Çø	115.7427965	28.51273455
0.29	1.3177	99.2295	4.371	3190	40	127.634	38.5385	1466.18	35.4101	17	780.577	0	360113	ºì¹ÈÌ²Çø	115.7438182	28.512744
0.28	1.3174	99.1933	4.5906	3187	40	127.817	38.5453	1443.67	35.5753	16	690.652	0	360113	ºì¹ÈÌ²Çø	115.7448399	28.51275344
0.3	1.3171	99.1564	4.8161	3184	40	128	38.5495	1421.48	35.7893	14.0961	600.75	0	360113	ºì¹ÈÌ²Çø	115.7458616	28.51276288
0.3	1.3167	99.1064	5.1251	3179	40	128.242	38.5504	1392.54	35.9436	17.5405	480.937	0	360113	ºì¹ÈÌ²Çø	115.7468833	28.5127723
0.386666667	1.3142	88.3024	5.2183	3180	60	142.124	38.5481	1402.68	35.0483	19.6173	391.152	0	360113	ºì¹ÈÌ²Çø	115.747905	28.51278172
0.4805	1.3432	83.9071	5.3807	3168	60	145.171	38.5465	1327.03	34.8599	25.7134	301.496	16	360113	ºì¹ÈÌ²Çø	115.7489267	28.51279114
0.4905	1.3426	83.8744	5.6957	3163	60	145.335	38.5244	1308.89	34.9561	32.3675	182.483	16	360113	ºì¹ÈÌ²Çø	115.7499484	28.51280054
0.413880952	1.357	81.5342	5.733	3189	60	156.732	38.4609	1293.2	34.0151	35.2715	94.8683	0	360113	ºì¹ÈÌ²Çø	115.7509701	28.51280994
0.423880952	1.3568	81.5416	5.8586	3194	60	156.822	38.3665	1296.62	34.1192	34.9039	30	0	360113	ºì¹ÈÌ²Çø	115.7519918	28.51281932
0.497	1.3532	81.4647	5.9431	3270	60	164.704	38.2371	1310.93	43.0863	35.1729	123.693	20	360113	ºì¹ÈÌ²Çø	115.7530135	28.51282871
0.415666667	1.3378	88.2623	6.0848	3422	60	158.543	38.1248	1281.86	44.0434	31.1729	42.4264	0	360113	ºì¹ÈÌ²Çø	115.7540352	28.51283808
0.346833333	1.3376	88.2674	6.1744	3432	40	158.653	38.0174	1289.59	44.1617	32.9039	67.082	0	360113	ºì¹ÈÌ²Çø	115.7550569	28.51284744
0.3175	1.3373	88.2728	6.2914	3445	40	158.799	37.8706	1300.47	44.2462	37.2715	182.483	0	360113	ºì¹ÈÌ²Çø	115.7560786	28.5128568
0.3125	1.3371	88.2757	6.3766	3455	30	158.908	37.7585	1309	44.3284	34.9232	271.662	0	360113	ºì¹ÈÌ²Çø	115.7571003	28.51286615
0.36	1.3293	90.335	6.5035	3415	10	174.189	37.641	1390.42	44.661	28.2097	361.248	0	360113	ºì¹ÈÌ²Çø	115.758122	28.5128755
0.3325	1.3435	88.9813	6.6671	3343	40	170.214	37.4951	1382.51	44.6913	30.3827	480.937	0	360113	ºì¹ÈÌ²Çø	115.7591437	28.51288483
0.396666667	1.3434	88.9853	6.7174	3353	60	170.285	37.381	1394.21	44.7246	21.4595	570.789	0	360113	ºì¹ÈÌ²Çø	115.7601654	28.51289416
0.329166667	1.3611	87.8623	6.6434	3185	10	173.391	37.3704	1366.15	49.9636	21.3827	660.681	0	360113	ºì¹ÈÌ²Çø	115.7611871	28.51290348
0.299166667	1.3623	87.8758	6.2999	3190	40	173.431	37.4959	1386.4	49.8496	18	780.577	0	360113	ºì¹ÈÌ²Çø	115.7622088	28.51291279
0.416666667	1.3816	89.0248	6.0391	3274	60	179.105	37.5783	1334.33	49.8844	19.9039	870.517	0	360113	ºì¹ÈÌ²Çø	115.7632305	28.51292209
0.349166667	1.3865	88.7301	5.7516	3160	10	167.538	37.6776	1294.5	53.9681	18.7903	960.469	0	360113	ºì¹ÈÌ²Çø	115.7642522	28.51293139
0.349166667	1.3883	88.75	5.3931	3157	40	167.555	37.8108	1311.27	53.8455	26.1729	1080.42	0	360113	ºì¹ÈÌ²Çø	115.7652739	28.51294068
0.369166667	1.3897	88.7643	5.1272	3154	10	167.567	37.9151	1323.29	53.7264	20.7285	1170.38	0	360113	ºì¹ÈÌ²Çø	115.7662956	28.51294996
0.379166667	1.3911	88.7781	4.8651	3150	10	167.578	38.0237	1334.78	53.5721	22.0768	1260.36	0	360113	ºì¹ÈÌ²Çø	115.7673173	28.51295923
0.359166667	1.3774	87.6447	4.5457	3122	10	181.228	38.1781	1437.93	44.77	22.1729	1380.33	0	360113	ºì¹ÈÌ²Çø	115.768339	28.5129685
0.349880952	1.3757	77.0294	4.2133	3218	10	174.004	38.2941	1469.96	45.7804	28.6173	1470.31	0	360113	ºì¹ÈÌ²Çø	115.7693607	28.51297776
0.359880952	1.3771	77.05	3.958	3212	10	173.993	38.4202	1476.69	45.7586	29.9015	1560.29	0	360113	ºì¹ÈÌ²Çø	115.7703824	28.51298701
0.409880952	1.3974	77.0442	3.6194	3253	60	172.507	38.4889	1449.99	50.2114	21.7285	1680.27	0	360113	ºì¹ÈÌ²Çø	115.7714041	28.51299625
0.379880952	1.3987	77.0349	3.4368	3239	10	172.45	38.4771	1438.34	50.2544	25.639	1770.25	0	360113	ºì¹ÈÌ²Çø	115.7724258	28.51300549
0.369880952	1.4357	77.6967	3.3125	3030	10	178.169	38.4753	1325.44	48.409	36.6325	1860.24	0	360113	ºì¹ÈÌ²Çø	115.7734475	28.51301471
0.353214286	1.4476	71.1195	3.1729	2989	10	161.515	38.481	1256.94	48.4684	31.6173	1980.23	0	360113	ºì¹ÈÌ²Çø	115.7744692	28.51302393
0.333214286	1.4493	71.0839	3.0145	2969	40	161.418	38.4845	1238.52	48.5279	28.6517	2070.22	0	360113	ºì¹ÈÌ²Çø	115.7754909	28.51303315
0.353214286	1.4509	71.0472	2.8636	2950	10	161.32	38.4903	1219.51	48.6075	23.9232	2160.21	0	360113	ºì¹ÈÌ²Çø	115.7765126	28.51304235
0.343214286	1.4531	70.9963	2.6736	2923	30	161.19	38.5001	1193.38	48.6677	27.2907	2280.2	0	360113	ºì¹ÈÌ²Çø	115.7775344	28.51305155
0.343214286	1.4722	72.0122	2.5696	2901	40	168.867	38.4986	1191.82	49.2824	18.8271	2370.19	0	360113	ºì¹ÈÌ²Çø	115.7785561	28.51306074
0.353214286	1.4737	74.1348	2.186	2931	40	160.022	38.5184	1191.32	49.8156	15	2460.18	0	360113	ºì¹ÈÌ²Çø	115.7795778	28.51306992
0.353214286	1.4753	74.0911	2.0476	2905	40	159.915	38.5263	1163.8	49.808	13.5556	2580.17	0	360113	ºì¹ÈÌ²Çø	115.7805995	28.51307909
0.349880952	1.4966	78.3808	1.5858	2779	40	156.76	38.545	1111.15	39.8897	12.0768	2670.17	0	360113	ºì¹ÈÌ²Çø	115.7816212	28.51308826
0.349880952	1.4969	78.3497	1.5745	2767	40	156.683	38.5699	1085.11	39.8879	12.5405	2760.16	0	360113	ºì¹ÈÌ²Çø	115.7826429	28.51309742
0.294880952	1.5188	77.3394	1.5705	2705	40	163.252	38.6101	956.587	39.897	14	2880.16	0	360113	ºì¹ÈÌ²Çø	115.7836646	28.51310657
0.383214286	1.5042	70.0545	1.5654	2673	60	149.943	38.6516	907.855	39.3531	18.3675	2970.15	0	360113	ºì¹ÈÌ²Çø	115.7846863	28.51311571
0.363214286	1.5044	70.0217	1.553	2663	60	149.853	38.6662	877.059	39.2753	27.5405	3060.15	0	360113	ºì¹ÈÌ²Çø	115.785708	28.51312484
0.260833333	1.5047	69.9784	1.5358	2649	40	149.735	38.6725	835.92	39.2148	20.1112	3180.14	0	360113	ºì¹ÈÌ²Çø	115.7867297	28.51313397
0.26	1.5049	69.9467	1.5226	2639	40	149.649	38.6662	805.116	39.1524	16.4788	3270.14	0	360113	ºì¹ÈÌ²Çø	115.7877515	28.51314309
0.278333333	1.5387	68.6893	1.4841	2408	40	158.254	38.6403	706.301	34.2916	13.1729	3360.13	0	360113	ºì¹ÈÌ²Çø	115.7887732	28.5131522
0.280833333	1.5353	62.1082	1.4722	2319	40	147.512	38.6064	665.189	34.2629	14.3675	3480.13	0	360113	ºì¹ÈÌ²Çø	115.7897949	28.51316131
0.280833333	1.535	62.0882	1.4558	2319	30	147.46	38.5656	640.114	34.2314	13.6173	3570.13	0	360113	ºì¹ÈÌ²Çø	115.7908166	28.51317041
0.251333333	1.521	67.601	1.3512	2062	40	145.289	38.4563	536.834	37.5217	14.0768	3660.12	0	360113	ºì¹ÈÌ²Çø	115.7918383	28.5131795
0.312166667	1.5199	67.6342	1.3288	2055	80	145.279	38.2184	513.826	37.414	16.1729	3780.12	0	360113	ºì¹ÈÌ²Çø	115.79286	28.51318858
0.4055	1.5142	79.1042	1.9319	1673	80	153.996	38.0122	437.463	36.6917	6	3810.47	0	360113	ºì¹ÈÌ²Çø	115.7938817	28.51319765
0.367166667	1.4893	81.5111	2.0042	1603	40	142.461	37.8194	423.108	38.1399	6	3730.63	0	360113	ºì¹ÈÌ²Çø	115.7949035	28.51320672
0.3705	1.4877	81.5753	2.0816	1579	40	142.469	37.5495	397.308	38.0356	6	3624.91	0	360113	ºì¹ÈÌ²Çø	115.7959252	28.51321577
0.3605	1.4865	81.6256	2.1426	1561	40	142.477	37.3458	378.077	37.9324	6	3546.22	0	360113	ºì¹ÈÌ²Çø	115.7969469	28.51322483
0.382166667	1.4852	81.6776	2.2058	1542	90	142.488	37.1434	359.006	37.7974	7.8119	3468.08	0	360113	ºì¹ÈÌ²Çø	115.7979686	28.51323387
0.332166667	1.4941	81.8344	2.202	1521	60	152.141	36.8621	258.062	36.7975	11.9232	3364.82	0	360113	ºì¹ÈÌ²Çø	115.7989903	28.5132429
0.322166667	1.4768	83.4801	2.2403	1458	60	142.244	36.6784	260.668	36.4547	13.4595	3288.11	0	360113	ºì¹ÈÌ²Çø	115.8000121	28.51325193
0.322166667	1.4757	83.5457	2.3106	1439	60	142.269	36.5005	247.633	36.3307	16.8271	3212.1	0	360113	ºì¹ÈÌ²Çø	115.8010338	28.51326095
0.326666667	1.458	87.3557	2.3356	1552	60	145.559	36.3613	201.364	31.7763	14	3111.91	0	360113	ºì¹ÈÌ²Çø	115.8020555	28.51326996
0.296666667	1.4571	87.4175	2.4349	1536	80	145.625	36.3224	196.738	31.7397	15	3037.71	0	360113	ºì¹ÈÌ²Çø	115.8030772	28.51327897
0.296666667	1.4525	87.7614	2.4796	1589	80	160.194	36.2895	178.76	35.509	18	2964.39	0	360113	ºì¹ÈÌ²Çø	115.8040989	28.51328797
0.294166667	1.4346	89.3176	2.5819	1499	80	153.03	36.287	174.087	35.5041	18.3956	2868.1	0	360113	ºì¹ÈÌ²Çø	115.8051207	28.51329696
0.293333333	1.3466	110.89	1.2852	3404	40	63.1293	38.4327	2077.82	38.6361	21.6517	3180.57	0	360113	ºì¹ÈÌ²Çø	115.7192869	28.51341751
0.348333333	1.3462	110.896	1.3014	3405	10	63.1511	38.4348	2078.66	38.3842	29.7159	3090.58	0	360113	ºì¹ÈÌ²Çø	115.7203085	28.51342714
0.32	1.3304	108.68	1.3895	3383	40	70.0707	38.4415	2079.78	28.7492	26	2790.65	0	360113	ºì¹ÈÌ²Çø	115.7233736	28.51345598
0.4	1.3459	109.626	1.4601	3409	60	73.9725	38.4428	2061.5	28.8055	28.3827	2700.67	0	360113	ºì¹ÈÌ²Çø	115.7243953	28.51346557
0.323333333	1.3455	109.634	1.5068	3405	40	74.0787	38.4455	2054.05	28.6339	23.3827	2580.7	0	360113	ºì¹ÈÌ²Çø	115.725417	28.51347516
0.315	1.3283	107.66	1.5435	3474	40	75.9667	38.4479	2087.47	18.6484	21	2490.72	0	360113	ºì¹ÈÌ²Çø	115.7264387	28.51348474
0.315	1.3283	107.669	1.5794	3471	40	76.0541	38.45	2079.82	18.5158	19	2400.75	0	360113	ºì¹ÈÌ²Çø	115.7274604	28.51349432
0.315	1.3283	107.68	1.6278	3466	40	76.1732	38.4529	2068.91	18.42	18.4595	2280.79	0	360113	ºì¹ÈÌ²Çø	115.7284821	28.51350388
0.285	1.3393	100.554	1.8718	3396	40	83.1753	38.455	2021.44	18.7444	19.3675	2190.82	0	360113	ºì¹ÈÌ²Çø	115.7295038	28.51351344
0.285	1.3392	100.536	1.9414	3389	40	83.3092	38.4577	2003.93	18.6098	18	2100.86	0	360113	ºì¹ÈÌ²Çø	115.7305255	28.51352299
0.295	1.3184	103.68	2.157	3388	50	94.1019	38.4617	1954.05	17.724	20	1980.91	0	360113	ºì¹ÈÌ²Çø	115.7315472	28.51353253
0.401666667	1.3184	103.661	2.2521	3383	60	94.2849	38.4649	1934.99	17.7881	19.5556	1890.95	0	360113	ºì¹ÈÌ²Çø	115.7325689	28.51354207
0.32	1.3185	103.64	2.3512	3378	40	94.4706	38.4681	1915.23	17.8765	17	1801	0	360113	ºì¹ÈÌ²Çø	115.7335906	28.51355159
0.32	1.3321	102.383	2.4766	3312	40	94.4887	38.4716	1777.34	26.9862	18	1681.07	0	360113	ºì¹ÈÌ²Çø	115.7346122	28.51356111
0.441666667	1.3323	102.36	2.5781	3307	50	94.6797	38.4748	1751.06	27.1155	18.9232	1591.13	13	360113	ºì¹ÈÌ²Çø	115.7356339	28.51357063
0.32	1.3398	104.441	2.6424	3185	40	102.925	38.4784	1809.54	27.4693	18.6173	1501.2	0	360113	ºì¹ÈÌ²Çø	115.7366556	28.51358013
0.31	1.34	104.409	2.7816	3184	40	103.169	38.4825	1772.99	27.5888	20	1381.3	0	360113	ºì¹ÈÌ²Çø	115.7376773	28.51358963
0.31	1.3403	104.384	2.8911	3182	40	103.348	38.4856	1745.38	27.7113	20.4444	1291.39	0	360113	ºì¹ÈÌ²Çø	115.738699	28.51359912
0.29	1.3382	102.142	3.3224	3266	40	115.666	38.4939	1704.06	37.0147	18.9232	1201.5	0	360113	ºì¹ÈÌ²Çø	115.7397207	28.5136086
0.29	1.3379	102.1	3.5595	3260	40	115.898	38.5044	1667.21	37.2258	19	1081.67	0	360113	ºì¹ÈÌ²Çø	115.7407424	28.51361807
0.29	1.323	102.97	3.9281	3225	40	128.812	38.5093	1630.77	36.0753	17.5405	991.817	0	360113	ºì¹ÈÌ²Çø	115.7417641	28.51362754
0.366666667	1.3228	102.938	4.152	3223	60	128.985	38.5182	1608.65	36.3313	16.5556	901.998	0	360113	ºì¹ÈÌ²Çø	115.7427858	28.51363699
0.28	1.3225	102.893	4.4647	3220	40	129.216	38.5283	1579.4	36.5252	19	782.304	0	360113	ºì¹ÈÌ²Çø	115.7438075	28.51364644
0.28	1.3165	99.2036	4.6618	3186	40	127.9	38.5411	1467.22	35.5837	18	692.604	0	360113	ºì¹ÈÌ²Çø	115.7448292	28.51365589
0.3	1.3162	99.1675	4.8908	3183	40	128.083	38.5453	1445.33	34.7446	18.1729	602.993	0	360113	ºì¹ÈÌ²Çø	115.7458509	28.51366532
0.3125	1.3137	88.3384	5.034	3184	40	142.075	38.5479	1451.95	34.88	18.5405	483.735	0	360113	ºì¹ÈÌ²Çø	115.7468726	28.51367475
0.3225	1.3135	88.3066	5.2667	3182	40	142.236	38.544	1433.6	35.0102	22.2715	394.588	0	360113	ºì¹ÈÌ²Çø	115.7478943	28.51368417
0.396666667	1.3133	88.2752	5.5023	3180	60	142.396	38.5347	1415.91	35.1757	26.3675	305.941	0	360113	ºì¹ÈÌ²Çø	115.7489161	28.51369358
0.419880952	1.3391	82.8724	5.6597	3206	60	152.375	38.5004	1378.57	34.0942	28.0768	189.737	0	360113	ºì¹ÈÌ²Çø	115.7499378	28.51370299
0.433880952	1.3389	82.8627	5.8314	3207	60	152.513	38.4452	1373.5	34.1763	33	108.167	0	360113	ºì¹ÈÌ²Çø	115.7509595	28.51371238
0.433880952	1.3529	81.4582	5.8561	3267	60	164.693	38.3741	1335.09	42.9656	31.8271	60	0	360113	ºì¹ÈÌ²Çø	115.7519812	28.51372177
0.497	1.3528	81.4661	6.0045	3274	60	164.832	38.2548	1339.98	43.0882	32.8271	134.164	19	360113	ºì¹ÈÌ²Çø	115.7530029	28.51373115
0.423880952	1.3528	81.472	6.1129	3279	60	164.937	38.1591	1344.22	43.2075	33.4595	123.693	0	360113	ºì¹ÈÌ²Çø	115.7540246	28.51374053
0.420666667	1.3372	88.2793	6.2756	3431	60	158.747	38.05	1310.82	44.2235	31	134.164	0	360113	ºì¹ÈÌ²Çø	115.7550463	28.51374989
0.3225	1.337	88.2841	6.3926	3444	40	158.892	37.9121	1321.14	44.307	34.3675	216.333	0	360113	ºì¹ÈÌ²Çø	115.756068	28.51375925
0.34	1.3292	90.3483	6.5181	3403	40	174.225	37.8008	1406.68	44.5343	33.4595	295.466	0	360113	ºì¹ÈÌ²Çø	115.7570897	28.5137686
0.33	1.3292	90.3521	6.5864	3413	30	174.31	37.6961	1415.24	44.603	26.7285	379.473	0	360113	ºì¹ÈÌ²Çø	115.7581114	28.51377795
0.36	1.3293	90.3561	6.6574	3427	10	174.422	37.5633	1427.09	44.6501	22	494.773	0	360113	ºì¹ÈÌ²Çø	115.7591331	28.51378728
0.316666667	1.3597	89.413	6.6723	3347	40	175.715	37.4852	1371.02	49.0256	19.4444	582.495	0	360113	ºì¹ÈÌ²Çø	115.7601548	28.51379661
0.296666667	1.3602	89.4187	6.564	3350	40	175.773	37.4719	1382.5	49.0055	17.7285	670.82	0	360113	ºì¹ÈÌ²Çø	115.7611765	28.51380593
0.359166667	1.3807	89.0298	6.3702	3269	10	179.201	37.5392	1343.14	50.0224	15.5405	789.177	0	360113	ºì¹ÈÌ²Çø	115.7621982	28.51381524
0.369166667	1.3819	89.0402	6.1159	3271	10	179.224	37.6143	1353.43	49.9007	24.5405	878.237	0	360113	ºì¹ÈÌ²Çø	115.7632199	28.51382454
0.369166667	1.3832	89.05	5.8544	3273	10	179.244	37.696	1363.23	49.7394	30.3459	967.471	0	360113	ºì¹ÈÌ²Çø	115.7642417	28.51383384
0.349166667	1.3886	88.7557	5.4809	3157	40	167.634	37.8165	1320.6	53.9141	31.0961	1086.65	0	360113	ºì¹ÈÌ²Çø	115.7652634	28.51384313
0.349166667	1.39	88.7695	5.2122	3154	40	167.645	37.9085	1331.68	53.8011	24.6517	1176.14	0	360113	ºì¹ÈÌ²Çø	115.7662851	28.51385241
0.319166667	1.3757	87.6304	4.9633	3128	40	181.344	38.0053	1434.9	44.9272	26.3483	1265.7	0	360113	ºì¹ÈÌ²Çø	115.7673068	28.51386169
0.359166667	1.3778	87.6497	4.5986	3121	10	181.328	38.1388	1442.24	44.8588	31	1385.21	0	360113	ºì¹ÈÌ²Çø	115.7683285	28.51387095
0.369166667	1.3793	87.6637	4.3356	3115	10	181.314	38.2414	1446.85	44.7935	26	1474.89	0	360113	ºì¹ÈÌ²Çø	115.7693502	28.51388021
0.419880952	1.4071	77.0357	4.0747	3047	60	176.847	38.336	1370.69	40.3983	33.2715	1564.61	0	360113	ºì¹ÈÌ²Çø	115.7703719	28.51388946
0.369880952	1.4091	77.0429	3.7766	3036	10	176.795	38.4031	1365.31	40.4332	34.7285	1684.28	0	360113	ºì¹ÈÌ²Çø	115.7713936	28.5138987
0.409880952	1.4346	77.7144	3.5301	3044	60	178.328	38.4164	1340.51	44.862	21.2073	1774.06	0	360113	ºì¹ÈÌ²Çø	115.7724154	28.51390794
0.369880952	1.4363	77.6913	3.3486	3028	10	178.266	38.4194	1324.35	44.9269	29.37	1863.87	0	360113	ºì¹ÈÌ²Çø	115.7734371	28.51391717
0.339880952	1.4385	77.6589	3.1224	3004	10	178.181	38.4262	1301.22	44.9781	32.9232	1983.63	0	360113	ºì¹ÈÌ²Çø	115.7744588	28.51392639
0.333214286	1.4501	71.083	3.0572	2969	40	161.497	38.4438	1234.78	48.5952	27.4595	2073.48	0	360113	ºì¹ÈÌ²Çø	115.7754805	28.5139356
0.333214286	1.4517	71.046	2.9047	2950	40	161.4	38.4548	1215.34	49.2228	19.9232	2163.33	0	360113	ºì¹ÈÌ²Çø	115.7765022	28.51394481
0.333214286	1.4715	72.0533	2.7358	2922	40	169.077	38.4597	1206.53	49.2385	16.8271	2283.16	0	360113	ºì¹ÈÌ²Çø	115.7775239	28.513954
0.343214286	1.473	72.016	2.5882	2901	40	168.98	38.4748	1183.65	49.2559	13.8271	2373.04	0	360113	ºì¹ÈÌ²Çø	115.7785457	28.51396319
0.343214286	1.4745	71.9772	2.4491	2881	40	168.883	38.4901	1160.59	49.2815	12.2498	2462.93	0	360113	ºì¹ÈÌ²Çø	115.7795674	28.51397237
0.348214286	1.488	73.3757	2.0959	2744	40	163.963	38.5259	1049.45	49.7726	13.3675	2582.79	0	360113	ºì¹ÈÌ²Çø	115.7805891	28.51398155
0.348214286	1.489	73.3481	2.014	2727	40	163.877	38.5451	1024.9	49.7187	14.5405	2672.7	0	360113	ºì¹ÈÌ²Çø	115.7816108	28.51399071
0.404880952	1.5192	77.3736	1.5946	2720	60	163.459	38.5746	984.054	39.8919	14.6173	2762.61	0	360113	ºì¹ÈÌ²Çø	115.7826325	28.51399987
0.369880952	1.5197	77.3437	1.5774	2706	60	163.369	38.6077	945.55	39.8658	15.9232	2882.5	0	360113	ºì¹ÈÌ²Çø	115.7836543	28.51400902
0.369880952	1.5201	77.3211	1.5643	2696	60	163.302	38.6265	916.51	39.838	19	2972.42	0	360113	ºì¹ÈÌ²Çø	115.784676	28.51401817
0.363214286	1.5054	70.0306	1.5588	2664	60	149.953	38.6655	867.783	39.2986	27	3062.35	0	360113	ºì¹ÈÌ²Çø	115.7856977	28.5140273
0.330833333	1.5057	69.9885	1.5405	2651	60	149.839	38.671	826.843	39.2377	18.5556	3182.26	0	360113	ºì¹ÈÌ²Çø	115.7867194	28.51403643
0.336666667	1.5397	68.7315	1.498	2417	40	158.485	38.6489	724.939	43.3158	8.6325	3272.2	0	360113	ºì¹ÈÌ²Çø	115.7877411	28.51404555
0.278333333	1.5395	68.7066	1.4836	2414	40	158.414	38.6308	696.161	43.2058	13.9039	3362.14	0	360113	ºì¹ÈÌ²Çø	115.7887629	28.51405466
0.278333333	1.5393	68.6766	1.4645	2409	40	158.322	38.5854	658.421	43.1196	14	3482.07	0	360113	ºì¹ÈÌ²Çø	115.7897846	28.51406377
0.256333333	1.5255	73.2687	1.4185	2131	10	155.398	38.5157	569.909	36.7879	15	3572.02	0	360113	ºì¹ÈÌ²Çø	115.7908063	28.51407287
0.251333333	1.5248	73.2777	1.3955	2124	10	155.363	38.4071	545.954	36.7173	15	3661.97	0	360113	ºì¹ÈÌ²Çø	115.791828	28.51408195
0.323833333	1.5161	79.0903	1.9076	1690	80	154.156	38.1875	444.89	36.8057	12.5707	3781.9	0	360113	ºì¹ÈÌ²Çø	115.7928498	28.51409104
0.403833333	1.5151	79.1288	1.9737	1673	80	154.159	38.0009	426.889	36.675	6.5556	3770.23	0	360113	ºì¹ÈÌ²Çø	115.7938715	28.51410011
0.348833333	1.514	79.1702	2.0443	1656	40	154.163	37.8056	409.026	36.4961	6	3689.51	0	360113	ºì¹ÈÌ²Çø	115.7948932	28.51410918
0.413833333	1.4885	81.5974	2.159	1577	80	142.585	37.5474	389.97	37.972	6	3582.58	0	360113	ºì¹ÈÌ²Çø	115.7959149	28.51411824
0.402166667	1.4873	81.6482	2.2262	1558	90	142.594	37.3455	371.024	37.869	7	3502.94	0	360113	ºì¹ÈÌ²Çø	115.7969367	28.51412729
0.322166667	1.4967	81.7872	2.1916	1544	60	152.282	37.118	273.121	36.8434	12.7159	3423.81	0	360113	ºì¹ÈÌ²Çø	115.7979584	28.51413633
0.317166667	1.495	81.8678	2.2876	1517	90	152.303	36.862	253.651	36.7632	17.3827	3319.17	0	360113	ºì¹ÈÌ²Çø	115.7989801	28.51414537
0.287166667	1.4937	81.9287	2.3652	1495	60	152.32	36.6826	239.404	36.6871	15.6173	3241.39	0	360113	ºì¹ÈÌ²Çø	115.8000018	28.5141544
0.322166667	1.4739	85.0099	2.3309	1541	60	155.349	36.5218	216.9	36.2663	15	3164.25	0	360113	ºì¹ÈÌ²Çø	115.8010236	28.51416342
0.292166667	1.4723	85.1001	2.453	1520	80	155.42	36.3803	203.756	36.18	14.4444	3062.5	0	360113	ºì¹ÈÌ²Çø	115.8020453	28.51417243
0.316666667	1.4543	87.7269	2.5173	1595	80	160.266	36.3234	178.237	31.6412	15.4595	2987.07	0	360113	ºì¹ÈÌ²Çø	115.803067	28.51418143
0.316666667	1.4532	87.796	2.6153	1582	80	160.359	36.2888	175.532	31.5624	16	2912.47	0	360113	ºì¹ÈÌ²Çø	115.8040888	28.51419043
0.316666667	1.4518	87.8878	2.7404	1564	80	160.486	36.2643	172.394	31.507	16.5691	2814.41	0	360113	ºì¹ÈÌ²Çø	115.8051105	28.51419942
0.303333333	1.344	109.486	1.2425	3402	40	57.6174	38.4306	2054.13	39.2454	29.5556	3185.09	0	360113	ºì¹ÈÌ²Çø	115.719276	28.51431995
0.368333333	1.336	109.619	1.2978	3454	10	66.0882	38.4321	2097.03	28.9464	24.2715	3095.24	0	360113	ºì¹ÈÌ²Çø	115.7202976	28.51432958
0.368333333	1.3357	109.631	1.3211	3454	10	66.1235	38.4343	2097.95	28.7192	34	3005.4	0	360113	ºì¹ÈÌ²Çø	115.7213193	28.5143392
0.32	1.3295	108.656	1.3709	3371	40	69.9881	38.4369	2085.32	28.8339	29.0961	2885.62	0	360113	ºì¹ÈÌ²Çø	115.722341	28.51434881
0.32	1.329	108.666	1.4012	3368	40	70.061	38.4389	2084.81	28.671	27.5556	2795.8	0	360113	ºì¹ÈÌ²Çø	115.7233627	28.51435841
0.35	1.3114	106.697	1.4385	3438	10	71.952	38.4412	2131.9	18.5832	23.5556	2705.99	0	360113	ºì¹ÈÌ²Çø	115.7243844	28.51436801
0.295	1.3111	106.716	1.4817	3434	40	72.0678	38.4439	2129.24	18.4867	20	2586.27	0	360113	ºì¹ÈÌ²Çø	115.7254061	28.5143776
0.315	1.3272	107.661	1.5525	3463	40	75.9982	38.4456	2102.84	18.6374	19.5556	2496.5	0	360113	ºì¹ÈÌ²Çø	115.7264278	28.51438718
0.315	1.3271	107.671	1.5872	3460	40	76.0889	38.4477	2095.65	18.5064	19	2406.74	0	360113	ºì¹ÈÌ²Çø	115.7274495	28.51439675
0.305	1.3343	107.488	1.6156	3485	40	74.0249	38.4507	2065.81	18.5001	19.9232	2287.09	0	360113	ºì¹ÈÌ²Çø	115.7284713	28.51440632
0.305	1.3342	107.493	1.6521	3482	40	74.1261	38.4533	2056.47	18.4046	16.9232	2197.38	0	360113	ºì¹ÈÌ²Çø	115.729493	28.51441588
0.411666667	1.3279	103.621	1.9169	3381	60	92.0665	38.4555	2050.45	9.1411	20	2107.7	0	360113	ºì¹ÈÌ²Çø	115.7305147	28.51442543
0.411666667	1.3281	103.595	2.0108	3373	60	92.2614	38.4595	2030.7	9.1321	18	1988.17	0	360113	ºì¹ÈÌ²Çø	115.7315364	28.51443497
0.295	1.3173	103.669	2.2662	3375	50	94.3531	38.4625	1954.92	17.8258	18	1898.55	0	360113	ºì¹ÈÌ²Çø	115.7325581	28.51444451
0.32	1.3174	103.649	2.3651	3370	40	94.538	38.4657	1935.71	17.916	19	1808.98	0	360113	ºì¹ÈÌ²Çø	115.7335798	28.51445404
0.27	1.3247	105.718	2.4814	3239	40	102.823	38.47	1991.56	18.2018	18.4444	1689.62	0	360113	ºì¹ÈÌ²Çø	115.7346015	28.51446355
0.3	1.3247	105.696	2.584	3237	40	103.01	38.4732	1971.01	18.2658	18	1600.16	0	360113	ºì¹ÈÌ²Çø	115.7356232	28.51447307
0.32	1.3384	104.454	2.6541	3179	40	103.019	38.4758	1842.25	27.4607	21	1510.76	0	360113	ºì¹ÈÌ²Çø	115.7366449	28.51448257
0.31	1.3387	104.423	2.7967	3177	40	103.264	38.48	1807.02	27.5828	19	1391.69	0	360113	ºì¹ÈÌ²Çø	115.7376666	28.51449207
0.32	1.3472	105.28	2.898	3267	40	108.802	38.4832	1791.57	27.3353	19	1302.5	0	360113	ºì¹ÈÌ²Çø	115.7386883	28.51450156
0.32	1.3472	105.254	3.0181	3262	40	108.948	38.4862	1764.85	27.5089	18.6325	1213.42	0	360113	ºì¹ÈÌ²Çø	115.73971	28.51451104
0.3075	1.3304	94.9427	3.5008	3199	40	130.849	38.505	1719.43	36.0178	17.5405	1094.9	0	360113	ºì¹ÈÌ²Çø	115.7407317	28.51452051
0.3075	1.3303	94.9037	3.6813	3197	40	131.01	38.5139	1697.13	36.211	17.8271	1006.23	0	360113	ºì¹ÈÌ²Çø	115.7417534	28.51452998
0.29	1.3216	102.956	4.189	3219	40	129.122	38.515	1646.63	36.3127	18.1729	917.823	0	360113	ºì¹ÈÌ²Çø	115.7427751	28.51453944
0.28	1.3213	102.913	4.5021	3217	40	129.354	38.5237	1617.5	36.5042	18	800.5	0	360113	ºì¹ÈÌ²Çø	115.7437968	28.51454889
0.3	1.3185	92.095	4.6285	3219	40	143.24	38.529	1616.12	35.7336	16	713.092	0	360113	ºì¹ÈÌ²Çø	115.7448186	28.51455833
0.32	1.3184	92.0637	4.8692	3218	40	143.402	38.5317	1597.41	35.957	17	626.418	0	360113	ºì¹ÈÌ²Çø	115.7458403	28.51456777
0.3225	1.3128	88.3468	5.0758	3186	30	142.224	38.5391	1494.23	34.8582	24.0768	512.64	0	360113	ºì¹ÈÌ²Çø	115.746862	28.5145772
0.3225	1.3126	88.3176	5.3071	3185	40	142.386	38.5329	1476.79	34.9906	23	429.535	0	360113	ºì¹ÈÌ²Çø	115.7478837	28.51458661
0.3125	1.3288	87.137	5.5029	3217	40	150.458	38.5197	1466.23	35.0712	21.1729	349.857	0	360113	ºì¹ÈÌ²Çø	115.7489054	28.51459603
0.416666667	1.3283	87.1134	5.8023	3216	60	150.617	38.485	1449.27	35.1879	25.4444	254.558	0	360113	ºì¹ÈÌ²Çø	115.7499271	28.51460543
0.424166667	1.3449	84.1989	5.9042	3224	60	170.949	38.4272	1422.19	34.2907	30	201.246	0	360113	ºì¹ÈÌ²Çø	115.7509488	28.51461483
0.424166667	1.3447	84.2006	6.0603	3225	60	171.056	38.3633	1424.57	34.3633	33.5405	180	0	360113	ºì¹ÈÌ²Çø	115.7519705	28.51462422
0.409880952	1.3522	81.4733	6.0518	3279	60	165.005	38.2783	1380.54	43.0947	30.0961	216.333	0	360113	ºì¹ÈÌ²Çø	115.7529923	28.5146336
0.409880952	1.3522	81.4773	6.1651	3284	60	165.107	38.1967	1383.88	43.2089	29.2715	241.868	0	360113	ºì¹ÈÌ²Çø	115.754014	28.51464297
0.419880952	1.3442	83.5584	6.3664	3236	60	180.37	38.1062	1452.05	43.641	29.9232	247.386	0	360113	ºì¹ÈÌ²Çø	115.7550357	28.51465234
0.355714286	1.3445	83.5689	6.4924	3243	10	180.486	37.9875	1458.55	43.7218	28.2715	300	0	360113	ºì¹ÈÌ²Çø	115.7560574	28.5146617
0.36	1.3292	90.3752	6.595	3401	10	174.388	37.8853	1441.73	44.5278	31.4595	361.248	0	360113	ºì¹ÈÌ²Çø	115.7570791	28.51467105
0.33	1.3292	90.3787	6.6465	3411	40	174.473	37.7986	1450.11	44.5869	23.9232	432.666	0	360113	ºì¹ÈÌ²Çø	115.7581008	28.51468039
0.315714286	1.3411	83.0388	6.6225	3468	40	181.374	37.698	1483.39	43.786	24.8271	536.656	0	360113	ºì¹ÈÌ²Çø	115.7591225	28.51468973
0.305714286	1.3412	83.0491	6.5956	3476	40	181.43	37.6467	1493.8	43.7997	18.8271	618.466	0	360113	ºì¹ÈÌ²Çø	115.7601443	28.51469906
0.376666667	1.3527	87.8446	6.6106	3257	60	187.356	37.6167	1403.56	50.0197	20.4595	702.282	0	360113	ºì¹ÈÌ²Çø	115.761166	28.51470838
0.339166667	1.3537	87.8548	6.3509	3262	10	187.417	37.6427	1419.9	49.935	25.4444	816.088	0	360113	ºì¹ÈÌ²Çø	115.7621877	28.51471769
0.369166667	1.3824	89.0634	6.1735	3268	10	179.382	37.6864	1379.94	49.8956	31.4444	902.497	0	360113	ºì¹ÈÌ²Çø	115.7632094	28.514727
0.349166667	1.3837	89.0722	5.9244	3270	40	179.4	37.7405	1388.23	49.7497	35.1729	989.545	0	360113	ºì¹ÈÌ²Çø	115.7642311	28.51473629
0.396666667	1.3696	87.9163	5.6257	3252	60	193.025	37.8279	1484.12	40.9183	31	1106.35	0	360113	ºì¹ÈÌ²Çø	115.7652529	28.51474558
0.319166667	1.3711	87.9251	5.349	3251	40	193.022	37.8948	1486.83	40.8464	24.5556	1194.36	0	360113	ºì¹ÈÌ²Çø	115.7662746	28.51475486
0.329166667	1.3761	87.6392	5.0202	3127	40	181.48	37.966	1442.01	44.9904	28.2715	1282.65	0	360113	ºì¹ÈÌ²Çø	115.7672963	28.51476414
0.329166667	1.3782	87.6578	4.6572	3120	30	181.463	38.065	1447.38	44.9284	31.5405	1400.71	0	360113	ºì¹ÈÌ²Çø	115.768318	28.51477341
0.389166667	1.3913	87.0071	4.3947	3092	10	188.436	38.1384	1502.04	36.3273	29.0961	1489.46	0	360113	ºì¹ÈÌ²Çø	115.7693397	28.51478266
0.389166667	1.3926	87.0252	4.1494	3086	10	188.404	38.2041	1502.25	36.342	31.6942	1578.35	0	360113	ºì¹ÈÌ²Çø	115.7703615	28.51479191
0.444166667	1.4253	84.9135	3.7556	3106	60	184.289	38.2748	1370.26	40.3586	38.6173	1697.06	0	360113	ºì¹ÈÌ²Çø	115.7713832	28.51480116
0.396666667	1.4268	84.9036	3.552	3092	10	184.245	38.3006	1358.84	40.3658	32.4571	1786.2	0	360113	ºì¹ÈÌ²Çø	115.7724049	28.51481039
0.399880952	1.437	77.6849	3.3936	3025	60	178.395	38.3204	1322.02	44.9704	21.8246	1875.42	0	360113	ºì¹ÈÌ²Çø	115.7734266	28.51481962
0.339880952	1.4393	77.6516	3.1626	3003	10	178.31	38.3448	1298.68	45.0141	24.7502	1994.49	0	360113	ºì¹ÈÌ²Çø	115.7744484	28.51482884
0.319880952	1.459	78.6769	3.066	2986	40	185.955	38.3556	1298.67	45.7307	20.8271	2083.87	0	360113	ºì¹ÈÌ²Çø	115.7754701	28.51483806
0.339880952	1.4606	78.6513	2.9017	2967	10	185.887	38.378	1276.56	45.746	18.9232	2173.29	0	360113	ºì¹ÈÌ²Çø	115.7764918	28.51484726
0.393214286	1.4725	72.059	2.763	2922	60	169.226	38.415	1195.95	49.2213	14.1729	2292.6	0	360113	ºì¹ÈÌ²Çø	115.7775135	28.51485646
0.403214286	1.474	72.0212	2.6177	2902	60	169.131	38.4386	1172.82	49.2325	16.4595	2382.12	0	360113	ºì¹ÈÌ²Çø	115.7785353	28.51486565
0.433214286	1.4766	69.8662	2.2286	2821	60	173.901	38.4668	1151.9	50.245	16.9039	2471.68	0	360113	ºì¹ÈÌ²Çø	115.779557	28.51487483
0.433214286	1.4783	69.8176	2.1077	2799	60	173.772	38.4913	1122.65	50.2364	15.5405	2591.14	0	360113	ºì¹ÈÌ²Çø	115.7805787	28.514884
0.298214286	1.5248	73.7589	1.6044	2654	40	170.29	38.534	988.539	44.3012	13.8271	2680.76	0	360113	ºì¹ÈÌ²Çø	115.7816004	28.51489317
0.298214286	1.5253	73.731	1.5877	2640	40	170.236	38.5589	960.851	44.3134	18.5212	2770.42	0	360113	ºì¹ÈÌ²Çø	115.7826222	28.51490233
0.309880952	1.5209	77.3506	1.5887	2708	40	163.525	38.6058	931.154	39.8356	24.1729	2889.98	0	360113	ºì¹ÈÌ²Çø	115.7836439	28.51491148
0.304880952	1.5213	77.3288	1.5741	2698	30	163.461	38.6241	902.241	39.8083	18.5339	2979.68	0	360113	ºì¹ÈÌ²Çø	115.7846656	28.51492062
0.274166667	1.5559	76.0689	1.5335	2456	40	172.009	38.6278	802.549	43.979	26.1754	3069.4	0	360113	ºì¹ÈÌ²Çø	115.7856874	28.51492976
0.314166667	1.556	76.0452	1.5125	2451	60	171.94	38.6282	765.392	43.9354	20.0344	3189.04	0	360113	ºì¹ÈÌ²Çø	115.7867091	28.51493889
0.293333333	1.5408	68.7548	1.4994	2425	40	158.697	38.6349	711.613	43.3316	14	3278.8	0	360113	ºì¹ÈÌ²Çø	115.7877308	28.51494801
0.308333333	1.5407	68.7324	1.484	2421	40	158.631	38.6091	683.27	43.221	12.5405	3368.56	0	360113	ºì¹ÈÌ²Çø	115.7887525	28.51495712
0.288333333	1.5458	69.3299	1.4818	2340	10	162.017	38.5338	610.058	34.0809	13.8888	3488.27	0	360113	ºì¹ÈÌ²Çø	115.7897743	28.51496623
0.288333333	1.5456	69.3175	1.4649	2339	10	161.959	38.4604	586.559	34.0498	15.4444	3578.06	0	360113	ºì¹ÈÌ²Çø	115.790796	28.51497533
0.2955	1.5331	76.7841	1.393	1983	10	160.618	38.332	452.907	40.846	13.4595	3667.86	0	360113	ºì¹ÈÌ²Çø	115.7918177	28.51498442
0.407166667	1.532	76.8133	1.3728	1976	80	160.628	38.1343	428.906	40.7562	9.1112	3787.61	0	360113	ºì¹ÈÌ²Çø	115.7928395	28.5149935
0.3455	1.5162	79.1638	2.0351	1672	40	154.38	37.9762	413.367	36.6594	6	3719.27	0	360113	ºì¹ÈÌ²Çø	115.7938612	28.51500257
0.348833333	1.5152	79.2043	2.1108	1655	40	154.383	37.7901	395.721	36.4848	6	3637.43	0	360113	ºì¹ÈÌ²Çø	115.7948829	28.51501164
0.358833333	1.5242	79.333	2.1504	1633	90	163.93	37.5125	292.704	35.3687	6	3528.92	0	360113	ºì¹ÈÌ²Çø	115.7959047	28.5150207
0.358833333	1.523	79.3866	2.2349	1613	60	163.941	37.3151	279.091	35.2534	6	3448.04	0	360113	ºì¹ÈÌ²Çø	115.7969264	28.51502975
0.307166667	1.4978	81.8304	2.297	1539	90	152.499	37.1167	267.369	36.8197	15.3675	3367.63	0	360113	ºì¹ÈÌ²Çø	115.7979481	28.51503879
0.302166667	1.4961	81.9098	2.411	1511	60	152.521	36.8705	248.426	36.7412	13	3261.18	0	360113	ºì¹ÈÌ²Çø	115.7989699	28.51504783
0.277166667	1.4932	80.3518	2.4138	1466	90	160.159	36.702	201.001	40.6584	17.8271	3181.98	0	360113	ºì¹ÈÌ²Çø	115.7999916	28.51505686
0.282166667	1.4921	80.4126	2.527	1444	90	160.163	36.5581	189.997	40.5415	14.1729	3103.37	0	360113	ºì¹ÈÌ²Çø	115.8010134	28.51506588
0.292166667	1.4396	77.4724	2.9449	1195	80	158.931	36.4186	149.176	31.1514	14.1729	2999.55	0	360113	ºì¹ÈÌ²Çø	115.8020351	28.51507489
0.287166667	1.4385	77.5318	3.0815	1174	80	159.001	36.3516	143.811	31.0854	16	2922.5	0	360113	ºì¹ÈÌ²Çø	115.8030568	28.5150839
0.316666667	1.4542	87.8388	2.8108	1573	80	160.582	36.2961	171.867	31.5311	15.2871	2846.21	0	360113	ºì¹ÈÌ²Çø	115.8040786	28.5150929
0.348333333	1.3436	109.459	1.2422	3393	10	57.6151	38.4258	2037.08	39.3482	36.4788	3311.03	0	360113	ºì¹ÈÌ²Çø	115.7182433	28.51521275
0.345	1.3344	108.21	1.2365	3460	10	60.6179	38.4286	2062.87	39.1339	32	3191.44	0	360113	ºì¹ÈÌ²Çø	115.719265	28.51522238
0.323333333	1.3349	109.61	1.3099	3443	40	66.0811	38.4302	2098.15	28.8501	23.7285	3101.77	0	360113	ºì¹ÈÌ²Çø	115.7202868	28.51523201
0.358333333	1.3346	109.622	1.3322	3444	10	66.1163	38.4324	2099.85	28.6268	21.5581	3012.13	0	360113	ºì¹ÈÌ²Çø	115.7213085	28.51524163
0.323333333	1.3341	109.639	1.3652	3444	40	66.1691	38.4353	2101.09	28.4667	29.1137	2892.63	0	360113	ºì¹ÈÌ²Çø	115.7223302	28.51525124
0.305	1.3108	106.678	1.4159	3431	40	71.8781	38.4372	2136.09	18.6878	25.7502	2803.03	0	360113	ºì¹ÈÌ²Çø	115.7233519	28.51526085
0.305	1.3106	106.693	1.4463	3428	40	71.9633	38.4393	2135	18.5557	24.5556	2713.47	0	360113	ºì¹ÈÌ²Çø	115.7243736	28.51527045
0.295	1.3103	106.712	1.4883	3425	40	72.0813	38.4421	2133.19	18.4603	20	2594.09	0	360113	ºì¹ÈÌ²Çø	115.7253953	28.51528004
0.295	1.3101	106.726	1.5208	3422	40	72.1728	38.4443	2131.47	18.368	20.0768	2504.6	0	360113	ºì¹ÈÌ²Çø	115.726417	28.51528962
0.305	1.3337	107.478	1.5699	3482	40	73.9098	38.4459	2085.89	18.5855	15.4595	2415.14	0	360113	ºì¹ÈÌ²Çø	115.7274387	28.51529919
0.305	1.3335	107.487	1.6174	3478	40	74.0424	38.4491	2075.33	18.487	17.0768	2295.93	0	360113	ºì¹ÈÌ²Çø	115.7284604	28.51530876
0.305	1.3333	107.493	1.6483	3475	40	74.1459	38.4517	2066.35	18.3929	20	2206.58	0	360113	ºì¹ÈÌ²Çø	115.7294821	28.51531832
0.3425	1.3271	103.63	1.9153	3375	40	92.1347	38.4539	2068.38	9.1442	18	2117.29	0	360113	ºì¹ÈÌ²Çø	115.7305038	28.51532787
0.3425	1.3274	103.605	2.0074	3367	40	92.3286	38.4578	2049.46	9.1355	19.9232	1998.32	0	360113	ºì¹ÈÌ²Çø	115.7315256	28.51533741
0.411666667	1.3276	103.583	2.0804	3361	60	92.4802	38.4608	2033.88	9.1263	19.0768	1909.19	0	360113	ºì¹ÈÌ²Çø	115.7325473	28.51534695
0.28	1.3237	105.756	2.3492	3239	40	102.644	38.4639	2036.4	18.1689	23	1820.14	0	360113	ºì¹ÈÌ²Çø	115.733569	28.51535648
0.27	1.3238	105.729	2.4788	3236	40	102.892	38.4681	2010.45	18.2328	20.4444	1701.56	0	360113	ºì¹ÈÌ²Çø	115.7345907	28.515366
0.27	1.3239	105.707	2.5818	3234	40	103.08	38.4713	1990.42	18.2994	19.5556	1612.76	0	360113	ºì¹ÈÌ²Çø	115.7356124	28.51537551
0.305	1.3239	105.685	2.6898	3232	40	103.268	38.4744	1970.11	18.3922	19.1729	1524.11	0	360113	ºì¹ÈÌ²Çø	115.7366341	28.51538501
0.32	1.3462	105.318	2.7902	3268	40	108.736	38.4783	1845.24	27.2009	19.9039	1406.17	0	360113	ºì¹ÈÌ²Çø	115.7376558	28.51539451
0.32	1.3462	105.293	2.9054	3264	40	108.886	38.4813	1818.92	27.326	20.5556	1317.95	0	360113	ºì¹ÈÌ²Çø	115.7386776	28.515404
0.32	1.3462	105.267	3.027	3259	40	109.032	38.4843	1792.86	26.381	20	1230	0	360113	ºì¹ÈÌ²Çø	115.7396993	28.51541348
0.3075	1.3296	94.9412	3.4966	3195	40	130.981	38.5053	1751.17	35.9957	18.6325	1113.24	0	360113	ºì¹ÈÌ²Çø	115.740721	28.51542296
0.3075	1.3295	94.9027	3.675	3194	40	131.143	38.5133	1729.09	36.186	16.0961	1026.16	0	360113	ºì¹ÈÌ²Çø	115.7417427	28.51543242
0.3075	1.3295	94.8635	3.8641	3192	40	131.304	38.5212	1707.31	36.4534	16.8271	939.628	0	360113	ºì¹ÈÌ²Çø	115.7427644	28.51544188
0.31	1.3179	92.1352	4.39	3220	40	143.198	38.5205	1669.19	35.5097	17.8271	825.409	0	360113	ºì¹ÈÌ²Çø	115.7437861	28.51545133
0.3	1.3179	92.1051	4.6224	3219	40	143.362	38.5244	1650.42	35.678	16.6325	740.945	0	360113	ºì¹ÈÌ²Çø	115.7448079	28.51546078
0.3	1.3178	92.075	4.8624	3219	40	143.525	38.526	1632	35.902	18	657.951	0	360113	ºì¹ÈÌ²Çø	115.7458296	28.51547021
0.33	1.3176	92.0356	5.1912	3219	40	143.739	38.523	1608.23	36.0677	22.2715	550.727	0	360113	ºì¹ÈÌ²Çø	115.7468513	28.51547964
0.3225	1.3287	87.1715	5.2813	3223	40	150.473	38.5241	1516.39	34.8883	29.5405	474.342	0	360113	ºì¹ÈÌ²Çø	115.747873	28.51548906
0.3225	1.3283	87.1525	5.5097	3222	30	150.595	38.5096	1502.67	35.0504	29	403.609	0	360113	ºì¹ÈÌ²Çø	115.7488947	28.51549847
0.3325	1.3348	88.4535	5.8193	3230	40	169.024	38.4743	1497.46	35.168	26.1729	324.5	0	360113	ºì¹ÈÌ²Çø	115.7499165	28.51550788
0.414166667	1.3444	84.2162	5.9199	3228	60	171.123	38.4205	1458.51	34.27	31	284.605	0	360113	ºì¹ÈÌ²Çø	115.7509382	28.51551728
0.414166667	1.3442	84.2166	6.0812	3230	60	171.23	38.3661	1460.46	34.3349	35.1729	270	0	360113	ºì¹ÈÌ²Çø	115.7519599	28.51552667
0.414166667	1.344	84.2207	6.2837	3233	60	171.373	38.2792	1464.87	34.3784	30.1729	295.466	0	360113	ºì¹ÈÌ²Çø	115.7529816	28.51553605
0.325714286	1.3439	83.5642	6.2781	3234	50	180.425	38.2238	1481.33	43.4909	25	331.361	0	360113	ºì¹ÈÌ²Çø	115.7540034	28.51554542
0.427333333	1.3441	83.5713	6.3801	3240	50	180.513	38.1496	1485.38	43.5933	27.6541	335.41	12	360113	ºì¹ÈÌ²Çø	115.7550251	28.51555479
0.399880952	1.3443	83.5808	6.5023	3247	60	180.628	38.0475	1491.4	43.6673	23.8271	375.899	0	360113	ºì¹ÈÌ²Çø	115.7560468	28.51556415
0.325714286	1.3446	83.5876	6.5799	3252	40	180.712	37.9714	1496.3	43.7386	26.2715	426.38	0	360113	ºì¹ÈÌ²Çø	115.7570685	28.5155735
0.315714286	1.3413	83.0322	6.6061	3456	40	181.449	37.8866	1500.6	43.7144	26.0961	488.365	0	360113	ºì¹ÈÌ²Çø	115.7580903	28.51558284
0.335714286	1.3413	83.0467	6.6125	3467	10	181.526	37.8037	1513.18	43.7328	19.3827	582.495	0	360113	ºì¹ÈÌ²Çø	115.759112	28.51559218
0.295714286	1.3414	83.0568	6.6108	3475	40	181.58	37.7603	1523.24	43.7409	16.5405	658.635	0	360113	ºì¹ÈÌ²Çø	115.7601337	28.51560151
0.299166667	1.3529	87.864	6.6003	3254	40	187.517	37.7231	1428.14	49.9671	19	737.902	0	360113	ºì¹ÈÌ²Çø	115.7611554	28.51561083
0.339166667	1.3538	87.8732	6.3542	3259	10	187.578	37.7266	1443.24	49.893	22.3675	846.936	0	360113	ºì¹ÈÌ²Çø	115.7621772	28.51562014
0.309166667	1.3546	87.8795	6.1329	3262	40	187.62	37.748	1454.53	49.813	27.1946	930.484	0	360113	ºì¹ÈÌ²Çø	115.7631989	28.51562945
0.309166667	1.3681	87.9226	6.0022	3248	30	193.152	37.7852	1494.91	41.0131	32.2715	1015.14	0	360113	ºì¹ÈÌ²Çø	115.7642206	28.51563874
0.309166667	1.37	87.9343	5.6424	3248	30	193.149	37.8374	1498.05	40.9494	32.8271	1129.29	0	360113	ºì¹ÈÌ²Çø	115.7652423	28.51564803
0.319166667	1.3714	87.9425	5.3686	3248	40	193.145	37.8825	1499.71	40.8865	31.6325	1215.65	0	360113	ºì¹ÈÌ²Çø	115.7662641	28.51565732
0.319166667	1.3729	87.9503	5.0969	3247	40	193.139	37.9319	1500.63	40.8051	27.6173	1302.5	0	360113	ºì¹ÈÌ²Çø	115.7672858	28.51566659
0.349166667	1.3903	86.9984	4.6857	3097	40	188.608	38.0024	1509.05	36.3452	33	1418.91	0	360113	ºì¹ÈÌ²Çø	115.7683075	28.51567586
0.426666667	1.3916	87.0163	4.4271	3092	60	188.577	38.0561	1509.56	36.3587	34.0961	1506.59	0	360113	ºì¹ÈÌ²Çø	115.7693293	28.51568512
0.359166667	1.393	87.034	4.1832	3086	40	188.544	38.1064	1508.62	36.2579	31.0768	1594.52	0	360113	ºì¹ÈÌ²Çø	115.770351	28.51569437
0.366666667	1.4258	84.9177	3.7828	3104	40	184.415	38.1742	1368.27	40.3873	34.4444	1712.1	0	360113	ºì¹ÈÌ²Çø	115.7713727	28.51570361
0.396666667	1.4273	84.9075	3.5765	3091	10	184.372	38.2063	1356.76	40.3887	37.9039	1800.5	0	360113	ºì¹ÈÌ²Çø	115.7723945	28.51571285
0.366666667	1.4288	84.8968	3.3858	3077	40	184.326	38.2354	1343.58	40.3966	29.5556	1889.05	0	360113	ºì¹ÈÌ²Çø	115.7734162	28.51572208
0.369880952	1.4579	78.7	3.2481	3002	10	186.135	38.2657	1314.3	45.706	24.6325	2007.31	0	360113	ºì¹ÈÌ²Çø	115.7744379	28.5157313
0.349880952	1.4595	78.6751	3.0738	2984	10	186.068	38.2968	1292.63	45.7079	24.1729	2096.14	0	360113	ºì¹ÈÌ²Çø	115.7754597	28.51574051
0.339880952	1.4611	78.649	2.9105	2966	10	185.999	38.3291	1270.27	45.7138	20.0961	2185.06	0	360113	ºì¹ÈÌ²Çø	115.7764814	28.51574972
0.319880952	1.4633	78.6123	2.7089	2941	40	185.907	38.3727	1239.78	45.7207	14.5556	2303.76	0	360113	ºì¹ÈÌ²Çø	115.7775031	28.51575891
0.373214286	1.4759	69.904	2.331	2838	40	174.148	38.4177	1167.23	50.2219	13.4595	2392.86	0	360113	ºì¹ÈÌ²Çø	115.7785249	28.5157681
0.373214286	1.4772	69.87	2.2337	2821	40	174.052	38.4453	1145.2	50.1994	14.5405	2482.04	0	360113	ºì¹ÈÌ²Çø	115.7795466	28.51577729
0.353214286	1.5133	70.2496	1.6775	2724	40	180.189	38.4664	1085.97	50.1859	16	2601.02	0	360113	ºì¹ÈÌ²Çø	115.7805683	28.51578646
0.298214286	1.5257	73.7609	1.6128	2655	40	170.444	38.5283	975.876	44.2927	16.6325	2690.32	0	360113	ºì¹ÈÌ²Çø	115.7815901	28.51579563
0.293214286	1.5262	73.7335	1.5954	2641	40	170.392	38.555	948.218	44.3042	21.4444	2779.66	0	360113	ºì¹ÈÌ²Çø	115.7826118	28.51580479
0.303214286	1.5268	73.6951	1.5726	2623	40	170.323	38.5843	911.298	44.311	29	2898.84	0	360113	ºì¹ÈÌ²Çø	115.7836335	28.51581394
0.274166667	1.5564	76.0976	1.5545	2467	40	172.219	38.615	819.253	43.9982	28.5556	2988.28	0	360113	ºì¹ÈÌ²Çø	115.7846553	28.51582308
0.3175	1.5565	76.0797	1.5377	2462	60	172.168	38.6242	791.35	43.9432	18.8246	3077.74	0	360113	ºì¹ÈÌ²Çø	115.785677	28.51583222
0.314166667	1.5566	76.057	1.5153	2457	60	172.102	38.6215	754.372	43.9002	15.8271	3197.08	0	360113	ºì¹ÈÌ²Çø	115.7866988	28.51584135
0.29	1.5567	76.0417	1.4985	2453	40	172.054	38.6056	726.999	43.8552	14	3286.61	0	360113	ºì¹ÈÌ²Çø	115.7877205	28.51585047
0.288333333	1.5471	69.3765	1.5074	2345	40	162.294	38.5746	632.103	34.0689	13.4444	3376.17	0	360113	ºì¹ÈÌ²Çø	115.7887422	28.51585958
0.303333333	1.5467	69.3553	1.4826	2344	10	162.214	38.5071	600.191	34.0476	11.3675	3495.61	0	360113	ºì¹ÈÌ²Çø	115.789764	28.51586869
0.278333333	1.5464	69.3445	1.4575	2344	40	162.158	38.4285	577.147	34.0169	17.3675	3585.22	0	360113	ºì¹ÈÌ²Çø	115.7907857	28.51587779
0.2805	1.534	76.8141	1.3983	1985	40	160.823	38.295	442.1	40.8424	14.7285	3674.85	0	360113	ºì¹ÈÌ²Çø	115.7918075	28.51588688
0.403833333	1.533	76.8423	1.3778	1978	80	160.834	38.1063	418.3	40.7567	6.9232	3766.17	0	360113	ºì¹ÈÌ²Çø	115.7928292	28.51589596
0.408833333	1.5322	76.8693	1.3619	1973	80	160.845	37.9391	400.891	40.6651	6	3683.16	0	360113	ºì¹ÈÌ²Çø	115.7938509	28.51590503
0.3255	1.5265	79.3016	2.0873	1657	40	164.113	37.76	304.487	35.4969	6	3600.5	0	360113	ºì¹ÈÌ²Çø	115.7948727	28.5159141
0.347166667	1.525	79.3695	2.1973	1631	60	164.127	37.5055	286.215	35.3846	7.6942	3490.85	0	360113	ºì¹ÈÌ²Çø	115.7958944	28.51592316
0.287166667	1.5238	79.4227	2.2881	1611	90	164.138	37.3117	272.764	35.2711	15.4444	3409.06	0	360113	ºì¹ÈÌ²Çø	115.7969162	28.51593221
0.272166667	1.5227	79.4771	2.3866	1590	90	164.149	37.1211	259.608	35.1207	14.0961	3327.7	0	360113	ºì¹ÈÌ²Çø	115.7979379	28.51594126
0.282166667	1.4953	80.3186	2.3931	1483	90	160.366	36.8754	207.102	40.7613	13.9232	3219.94	0	360113	ºì¹ÈÌ²Çø	115.7989597	28.51595029
0.282166667	1.4942	80.3801	2.5081	1462	90	160.368	36.7139	195.872	40.6633	14.2498	3139.7	0	360113	ºì¹ÈÌ²Çø	115.7999814	28.51595932
0.282166667	1.493	80.4399	2.6342	1440	90	160.371	36.5748	185.244	35.4965	14.5556	3060	0	360113	ºì¹ÈÌ²Çø	115.8010031	28.51596834
0.287166667	1.4401	77.4848	3.1198	1179	80	159.111	36.4359	145.296	31.1186	16.5556	2954.66	0	360113	ºì¹ÈÌ²Çø	115.8020249	28.51597736
0.287166667	1.4389	77.5445	3.2697	1156	80	159.179	36.3644	139.929	31.0479	17.2715	2876.4	0	360113	ºì¹ÈÌ²Çø	115.8030466	28.51598636
0.292166667	1.4378	77.602	3.4268	1134	80	159.248	36.3165	135.03	30.9642	14	2798.86	0	360113	ºì¹ÈÌ²Çø	115.8040684	28.51599536
0.315	1.3448	104.589	1.2178	3367	10	58.47	38.4218	1993.09	38.9433	30.4444	3409.06	0	360113	ºì¹ÈÌ²Çø	115.7172107	28.51610554
0.38	1.3426	109.444	1.2496	3384	60	57.5924	38.4238	2030.22	39.181	34	3319.58	0	360113	ºì¹ÈÌ²Çø	115.7182324	28.51611518
0.365	1.3333	108.197	1.2465	3451	10	60.6137	38.4268	2057.98	29.6136	27.1112	3200.31	0	360113	ºì¹ÈÌ²Çø	115.7192541	28.51612482
0.32	1.3329	108.212	1.2617	3450	30	60.6175	38.4291	2067.99	29.4733	22.731	3110.9	0	360113	ºì¹ÈÌ²Çø	115.7202759	28.51613445
0.323333333	1.3335	109.614	1.3425	3433	40	66.109	38.4305	2101.17	28.5	25.0768	3021.52	0	360113	ºì¹ÈÌ²Çø	115.7212976	28.51614407
0.305	1.3102	106.658	1.3965	3423	40	71.8061	38.4332	2137.78	18.7466	25.2841	2902.41	0	360113	ºì¹ÈÌ²Çø	115.7223193	28.51615368
0.295	1.31	106.673	1.4244	3421	40	71.8888	38.4353	2137.77	18.6459	21.4444	2813.13	0	360113	ºì¹ÈÌ²Çø	115.723341	28.51616329
0.295	1.3098	106.689	1.4537	3418	40	71.9753	38.4374	2137.48	18.5164	21	2723.89	0	360113	ºì¹ÈÌ²Çø	115.7243627	28.51617288
0.295	1.3095	106.709	1.4945	3415	40	72.0955	38.4403	2136.64	18.423	19.4444	2605	0	360113	ºì¹ÈÌ²Çø	115.7253844	28.51618247
0.29	1.3093	106.723	1.526	3413	40	72.189	38.4425	2135.59	18.3326	22	2515.89	0	360113	ºì¹ÈÌ²Çø	115.7264062	28.51619206
0.29	1.3091	106.736	1.5581	3411	40	72.2851	38.4447	2134.02	18.2173	23.1729	2426.85	0	360113	ºì¹ÈÌ²Çø	115.7274279	28.51620163
0.305	1.3325	107.488	1.6188	3470	40	74.0594	38.4474	2084.72	18.4678	19.4444	2308.25	0	360113	ºì¹ÈÌ²Çø	115.7284496	28.5162112
0.368833333	1.3224	110.546	1.6482	3461	40	82.9606	38.4499	2104.74	8.9447	17.2841	2219.39	0	360113	ºì¹ÈÌ²Çø	115.7294713	28.51622076
0.453	1.3226	110.55	1.6824	3459	60	83.0842	38.4527	2100.45	8.9362	19.8271	2130.63	0	360113	ºì¹ÈÌ²Çø	115.730493	28.51623031
0.411666667	1.3266	103.615	2.0027	3361	60	92.3958	38.456	2068.6	9.1406	19	2012.46	0	360113	ºì¹ÈÌ²Çø	115.7315148	28.51623985
0.28	1.3228	105.786	2.2543	3238	40	102.53	38.4589	2073.02	18.1238	19.9232	1923.98	0	360113	ºì¹ÈÌ²Çø	115.7325365	28.51624939
0.341666667	1.3229	105.767	2.3453	3236	60	102.714	38.462	2054.93	18.2079	17.5556	1835.65	0	360113	ºì¹ÈÌ²Çø	115.7335582	28.51625892
0.27	1.3229	105.741	2.4746	3233	30	102.963	38.4662	2029.7	18.2747	19.4444	1718.14	0	360113	ºì¹ÈÌ²Çø	115.7345799	28.51626844
0.285	1.323	105.719	2.5775	3231	30	103.151	38.4694	2010.21	18.3445	17.8271	1630.25	0	360113	ºì¹ÈÌ²Çø	115.7356017	28.51627795
0.275	1.3231	105.697	2.6857	3229	40	103.339	38.4725	1990.44	18.4425	18.8271	1542.6	0	360113	ºì¹ÈÌ²Çø	115.7366234	28.51628745
0.305	1.3231	105.667	2.8388	3225	40	103.586	38.4767	1964.01	18.5201	17.8271	1426.18	0	360113	ºì¹ÈÌ²Çø	115.7376451	28.51629695
0.32	1.3453	105.307	2.908	3261	40	108.971	38.4795	1846.33	27.3132	21.2715	1339.29	0	360113	ºì¹ÈÌ²Çø	115.7386668	28.51630644
0.39	1.3388	98.0866	2.9743	3204	60	124.043	38.4824	1837.71	26.3447	19.4595	1252.84	0	360113	ºì¹ÈÌ²Çø	115.7396885	28.51631592
0.431666667	1.3391	98.0393	3.1288	3201	50	124.235	38.4862	1810.6	26.4649	18.8271	1138.42	13	360113	ºì¹ÈÌ²Çø	115.7407103	28.5163254
0.3075	1.3287	94.9025	3.6609	3191	40	131.277	38.512	1761.38	36.1508	17.9232	1053.42	0	360113	ºì¹ÈÌ²Çø	115.741732	28.51633487
0.31	1.3173	92.1836	4.0831	3218	40	143.098	38.5101	1728.91	35.274	17	969.33	0	360113	ºì¹ÈÌ²Çø	115.7427537	28.51634432
0.31	1.3173	92.145	4.377	3219	40	143.319	38.5166	1703.75	35.4394	16	859.069	0	360113	ºì¹ÈÌ²Çø	115.7437755	28.51635378
0.374166667	1.3172	92.1159	4.6083	3219	60	143.485	38.5197	1685.23	35.6078	18.4595	778.267	0	360113	ºì¹ÈÌ²Çø	115.7447972	28.51636322
0.3	1.3171	92.0871	4.8471	3220	40	143.649	38.5205	1667.11	35.8336	17	699.714	0	360113	ºì¹ÈÌ²Çø	115.7458189	28.51637266
0.394166667	1.317	92.0498	5.1738	3220	60	143.865	38.5164	1643.84	36.0015	19.0768	600	0	360113	ºì¹ÈÌ²Çø	115.7468406	28.51638209
0.404166667	1.3169	92.0232	5.4225	3221	60	144.023	38.508	1627.3	36.1663	26.5212	530.754	0	360113	ºì¹ÈÌ²Çø	115.7478624	28.51639151
0.3225	1.3278	87.168	5.5077	3226	40	150.732	38.5023	1539.23	35.0259	31.0768	468.615	0	360113	ºì¹ÈÌ²Çø	115.7488841	28.51640092
0.406666667	1.3344	88.4763	5.8128	3234	60	169.198	38.4696	1538.04	35.1847	33.4444	402.492	0	360113	ºì¹ÈÌ²Çø	115.7499058	28.51641032
0.406666667	1.334	88.471	6.0204	3234	60	169.297	38.4361	1533.15	35.2691	39.2715	371.079	0	360113	ºì¹ÈÌ²Çø	115.7509276	28.51641972
0.404166667	1.3438	84.2328	6.0916	3234	60	171.404	38.3735	1496.46	34.2977	34.3058	360	0	360113	ºì¹ÈÌ²Çø	115.7519493	28.51642911
0.399880952	1.3435	83.5739	6.1663	3235	60	180.484	38.3171	1512.56	43.3683	23.4939	379.473	0	360113	ºì¹ÈÌ²Çø	115.752971	28.51643849
0.389880952	1.3437	83.5793	6.2773	3239	60	180.571	38.2584	1515.63	43.4377	19.3675	416.773	0	360113	ºì¹ÈÌ²Çø	115.7539927	28.51644787
0.345714286	1.3439	83.5852	6.3792	3244	10	180.658	38.1964	1519.28	43.5257	20.2498	424.264	0	360113	ºì¹ÈÌ²Çø	115.7550145	28.51645724
0.325714286	1.3442	83.5937	6.4982	3251	50	180.772	38.1115	1524.84	43.5886	23.269	456.946	0	360113	ºì¹ÈÌ²Çø	115.7560362	28.5164666
0.315714286	1.3445	83.6	6.5708	3256	40	180.855	38.0487	1529.45	43.6488	21.6173	499.299	0	360113	ºì¹ÈÌ²Çø	115.7570579	28.51647595
0.389880952	1.3448	83.6061	6.6236	3261	60	180.936	37.9891	1534.41	43.7237	20.7285	553.173	0	360113	ºì¹ÈÌ²Çø	115.7580797	28.51648529
0.295714286	1.3415	83.0554	6.6015	3466	40	181.679	37.9079	1543.33	43.6571	18.0768	637.809	0	360113	ºì¹ÈÌ²Çø	115.7591014	28.51649463
0.305714286	1.3344	81.4728	6.5834	3376	40	193.159	37.8563	1537.96	44.6719	19.4444	708.025	0	360113	ºì¹ÈÌ²Çø	115.7601232	28.51650396
0.345714286	1.3346	81.4863	6.4766	3384	10	193.205	37.8303	1547.69	44.6045	23.0768	782.304	0	360113	ºì¹ÈÌ²Çø	115.7611449	28.51651328
0.339166667	1.354	87.8924	6.3555	3256	10	187.741	37.8104	1466.8	49.8308	27.269	885.889	0	360113	ºì¹ÈÌ²Çø	115.7621666	28.51652259
0.309166667	1.3672	87.934	6.2538	3243	30	193.278	37.8176	1508.81	41.0953	22	966.075	0	360113	ºì¹ÈÌ²Çø	115.7631884	28.5165319
0.339166667	1.3685	87.9425	6.0024	3244	10	193.278	37.8266	1510.69	41.03	28.0961	1047.85	0	360113	ºì¹ÈÌ²Çø	115.7642101	28.51654119
0.339166667	1.3704	87.9531	5.6484	3245	10	193.275	37.8481	1512.44	40.9803	26.9039	1158.79	0	360113	ºì¹ÈÌ²Çø	115.7652318	28.51655048
0.319166667	1.3718	87.9606	5.3773	3244	40	193.27	37.8701	1513.03	40.9311	31.9039	1243.1	0	360113	ºì¹ÈÌ²Çø	115.7662536	28.51655977
0.319166667	1.3732	87.9677	5.1073	3243	40	193.263	37.8967	1512.85	40.8669	34.5405	1328.16	0	360113	ºì¹ÈÌ²Çø	115.7672753	28.51656904
0.349166667	1.3752	87.977	4.7571	3241	10	193.251	37.9383	1511.18	40.82	33.0768	1442.5	0	360113	ºì¹ÈÌ²Çø	115.768297	28.51657831
0.379166667	1.392	87.026	4.4469	3091	10	188.719	37.9733	1517.81	36.3952	38.1729	1528.82	0	360113	ºì¹ÈÌ²Çø	115.7693188	28.51658757
0.354166667	1.4095	94.8792	4.1089	3152	40	196.024	38.0256	1512.22	36.2727	37.2498	1615.55	0	360113	ºì¹ÈÌ²Çø	115.7703405	28.51659682
0.354166667	1.4113	94.8818	3.8103	3138	40	195.972	38.0717	1499.72	36.2605	34	1731.7	0	360113	ºì¹ÈÌ²Çø	115.7713623	28.51660607
0.366666667	1.4278	84.9117	3.5914	3090	40	184.501	38.1096	1355.14	40.4146	33.0768	1819.15	0	360113	ºì¹ÈÌ²Çø	115.772384	28.5166153
0.409880952	1.4562	78.7311	3.5019	3024	60	186.337	38.1386	1336.31	45.6938	29.5556	1906.83	0	360113	ºì¹ÈÌ²Çø	115.7734057	28.51662453
0.329880952	1.4584	78.6991	3.2512	3001	40	186.25	38.1926	1308.68	45.6832	28.0768	2024.06	0	360113	ºì¹ÈÌ²Çø	115.7744275	28.51663375
0.349880952	1.46	78.6738	3.0783	2983	10	186.182	38.235	1286.78	45.6746	30.5556	2112.18	0	360113	ºì¹ÈÌ²Çø	115.7754492	28.51664297
0.319880952	1.4616	78.6474	2.917	2965	40	186.113	38.2782	1264.17	45.6668	16.5556	2200.45	0	360113	ºì¹ÈÌ²Çø	115.776471	28.51665217
0.319880952	1.4637	78.6103	2.7185	2941	40	186.022	38.3349	1233.32	45.6641	13.8271	2318.36	0	360113	ºì¹ÈÌ²Çø	115.7774927	28.51666137
0.329880952	1.4653	78.5809	2.5815	2923	40	185.953	38.3752	1209.96	45.6642	15.0961	2406.93	0	360113	ºì¹ÈÌ²Çø	115.7785145	28.51667056
0.373214286	1.4778	69.8749	2.2373	2822	40	174.204	38.4248	1138.61	50.1335	12	2495.6	0	360113	ºì¹ÈÌ²Çø	115.7795362	28.51667974
0.358214286	1.514	70.2566	1.6891	2724	40	180.378	38.4527	1075.62	44.741	13.0768	2613.96	0	360113	ºì¹ÈÌ²Çø	115.7805579	28.51668892
0.353214286	1.5148	70.2198	1.6698	2711	10	180.313	38.4794	1049.23	44.7913	21.4444	2702.83	0	360113	ºì¹ÈÌ²Çø	115.7815797	28.51669808
0.303214286	1.5271	73.7372	1.6031	2642	40	170.55	38.5515	935.623	44.289	28	2791.77	0	360113	ºì¹ÈÌ²Çø	115.7826014	28.51670724
0.2675	1.5569	76.126	1.5779	2479	40	172.427	38.597	835.866	43.9844	31.0768	2910.46	0	360113	ºì¹ÈÌ²Çø	115.7836232	28.5167164
0.274166667	1.557	76.1084	1.56	2474	40	172.378	38.6138	808.034	43.9461	33.6325	2999.55	0	360113	ºì¹ÈÌ²Çø	115.7846449	28.51672554
0.324166667	1.5571	76.091	1.542	2469	60	172.329	38.622	780.242	43.8934	25.1112	3088.69	0	360113	ºì¹ÈÌ²Çø	115.7856667	28.51673468
0.334166667	1.5573	76.0692	1.518	2463	60	172.266	38.6169	743.473	43.852	14.5556	3207.62	0	360113	ºì¹ÈÌ²Çø	115.7866884	28.51674381
0.305	1.5573	76.0548	1.5002	2459	40	172.22	38.5981	716.313	43.8082	13	3296.86	0	360113	ºì¹ÈÌ²Çø	115.7877102	28.51675293
0.340833333	1.5574	76.0427	1.4828	2455	60	172.176	38.5635	689.712	43.7446	13.4444	3386.15	0	360113	ºì¹ÈÌ²Çø	115.7887319	28.51676204
0.293333333	1.5476	69.3794	1.4831	2349	40	162.411	38.489	590.273	34.006	11	3505.25	0	360113	ºì¹ÈÌ²Çø	115.7897537	28.51677115
0.250833333	1.5539	72.8723	1.4623	2191	40	167.451	38.3867	486.487	38.1254	15	3594.62	0	360113	ºì¹ÈÌ²Çø	115.7907754	28.51678024
0.265833333	1.5535	72.8732	1.4552	2191	40	167.435	38.279	468.647	38.0469	10.5556	3684.02	0	360113	ºì¹ÈÌ²Çø	115.7917972	28.51678934
0.412166667	1.5339	76.87	1.3833	1981	80	161.041	38.0875	407.745	40.7616	6	3732.68	0	360113	ºì¹ÈÌ²Çø	115.7928189	28.51679842
0.3255	1.5284	79.2909	2.0493	1673	40	164.304	37.9279	311.667	35.6575	6	3648.92	0	360113	ºì¹ÈÌ²Çø	115.7938407	28.51680749
0.378833333	1.5273	79.338	2.1276	1655	90	164.313	37.751	297.868	35.5168	6	3565.46	0	360113	ºì¹ÈÌ²Çø	115.7948624	28.51681656
0.347166667	1.5258	79.4054	2.2441	1630	90	164.326	37.5009	279.773	35.4071	6.8888	3454.69	0	360113	ºì¹ÈÌ²Çø	115.7958842	28.51682562
0.257166667	1.5246	79.4583	2.341	1610	90	164.336	37.3096	266.498	35.2957	15.3675	3372.03	0	360113	ºì¹ÈÌ²Çø	115.7969059	28.51683467
0.267166667	1.5235	79.5123	2.4468	1589	90	164.347	37.1212	253.557	35.1477	16.0768	3289.76	0	360113	ºì¹ÈÌ²Çø	115.7979277	28.51684372
0.282166667	1.522	79.5846	2.6037	1559	90	164.363	36.8844	236.997	35.0397	14.1729	3180.71	0	360113	ºì¹ÈÌ²Çø	115.7989494	28.51685275
0.277166667	1.4951	80.4085	2.5986	1459	90	160.578	36.7198	190.665	40.6681	16.2715	3099.45	0	360113	ºì¹ÈÌ²Çø	115.7999712	28.51686178
0.2405	1.4598	72.8076	3.08	1121	90	163.933	36.5902	131.366	35.4719	14.9039	3018.69	0	360113	ºì¹ÈÌ²Çø	115.8009929	28.5168708
0.2405	1.4582	72.8751	3.3271	1081	80	163.955	36.4524	123.102	35.3955	15.4444	2911.85	0	360113	ºì¹ÈÌ²Çø	115.8020147	28.51687982
0.287166667	1.4394	77.5563	3.4587	1139	80	159.358	36.3715	136.045	30.9957	15.8271	2832.42	0	360113	ºì¹ÈÌ²Çø	115.8030364	28.51688883
0.301666667	1.4352	87.289	3.494	1184	80	172.495	36.3351	119.268	27.0562	16	2753.63	0	360113	ºì¹ÈÌ²Çø	115.8040582	28.51689782
0.396666667	1.3477	104.533	1.2116	3350	80	58.6108	38.4048	1911.31	39.7185	29	3929.43	0	360113	ºì¹ÈÌ²Çø	115.7120912	28.51695964
0.376666667	1.3444	104.565	1.2215	3355	80	58.4717	38.4165	1968.5	38.9521	26.0768	3512.95	0	360113	ºì¹ÈÌ²Çø	115.7161781	28.51699832
0.315	1.3436	104.573	1.2266	3355	10	58.4446	38.419	1980.85	38.7782	31.9039	3423.81	0	360113	ºì¹ÈÌ²Çø	115.7171998	28.51700797
0.335	1.3347	103.322	1.2213	3422	10	61.4878	38.4214	2006.25	29.6284	30.8271	3334.73	0	360113	ºì¹ÈÌ²Çø	115.7182215	28.51701762
0.32	1.332	108.18	1.2584	3440	40	60.6078	38.4243	2050.46	29.4881	24.5556	3216.02	0	360113	ºì¹ÈÌ²Çø	115.7192432	28.51702725
0.31	1.3315	108.195	1.2735	3439	40	60.6126	38.4267	2061.28	29.3532	18.5556	3127.06	0	360113	ºì¹ÈÌ²Çø	115.720265	28.51703688
0.31	1.3311	108.211	1.3235	3437	40	60.6204	38.429	2071.68	19.5647	21.4444	3038.16	0	360113	ºì¹ÈÌ²Çø	115.7212867	28.5170465
0.295	1.309	106.652	1.4081	3408	40	71.8186	38.4307	2138.04	18.7106	20.5556	2919.73	0	360113	ºì¹ÈÌ²Çø	115.7223084	28.51705612
0.295	1.3088	106.668	1.4348	3407	40	71.9031	38.4328	2139.11	18.612	17.5556	2830.99	0	360113	ºì¹ÈÌ²Çø	115.7233301	28.51706572
0.295	1.3086	106.684	1.4628	3406	40	71.9917	38.4349	2139.92	18.4851	20.1729	2742.33	0	360113	ºì¹ÈÌ²Çø	115.7243519	28.51707532
0.295	1.3084	106.704	1.5019	3403	40	72.1149	38.4377	2140.54	18.3934	20	2624.27	0	360113	ºì¹ÈÌ²Çø	115.7253736	28.51708491
0.28	1.3082	106.719	1.5322	3402	40	72.2106	38.44	2140.54	18.3048	19.5556	2535.84	0	360113	ºì¹ÈÌ²Çø	115.7263953	28.51709449
0.28	1.308	106.733	1.5632	3400	40	72.309	38.4423	2139.97	18.1916	18	2447.53	0	360113	ºì¹ÈÌ²Çø	115.727417	28.51710407
0.368833333	1.3212	110.545	1.6142	3454	40	82.906	38.4448	2125.53	8.9518	20	2329.98	0	360113	ºì¹ÈÌ²Çø	115.7284388	28.51711364
0.368833333	1.3213	110.55	1.6473	3451	40	83.0279	38.4475	2123.39	8.9464	19	2241.99	0	360113	ºì¹ÈÌ²Çø	115.7294605	28.51712319
0.368833333	1.3215	110.554	1.6806	3449	40	83.1539	38.4502	2120.03	8.9383	20	2154.16	0	360113	ºì¹ÈÌ²Çø	115.7304822	28.51713275
0.368833333	1.3175	112.716	1.9782	3325	40	93.4111	38.4539	2119.7	8.9316	21.3675	2037.35	0	360113	ºì¹ÈÌ²Çø	115.731504	28.51714229
0.28	1.3217	105.803	2.2475	3235	40	102.623	38.4564	2097.47	18.1505	20.3675	1950	0	360113	ºì¹ÈÌ²Çø	115.7325257	28.51715183
0.28	1.3217	105.784	2.3377	3233	40	102.807	38.4595	2080.04	18.2369	21.8271	1862.9	0	360113	ºì¹ÈÌ²Çø	115.7335474	28.51716136
0.27	1.3218	105.757	2.466	3230	40	103.058	38.4636	2055.69	18.3056	21.9232	1747.23	0	360113	ºì¹ÈÌ²Çø	115.7345692	28.51717088
0.285	1.3219	105.736	2.5681	3227	40	103.247	38.4668	2036.88	18.3776	19.0768	1660.87	0	360113	ºì¹ÈÌ²Çø	115.7355909	28.51718039
0.275	1.322	105.715	2.6756	3225	40	103.436	38.47	2017.82	18.479	20	1574.93	0	360113	ºì¹ÈÌ²Çø	115.7366126	28.5171899
0.275	1.322	105.685	2.8278	3221	40	103.685	38.4742	1992.31	18.5595	21.0151	1461.1	0	360113	ºì¹ÈÌ²Çø	115.7376343	28.51719939
0.313333333	1.3375	98.1228	2.8477	3205	40	124.064	38.4769	1899.15	26.164	21.0768	1376.41	0	360113	ºì¹ÈÌ²Çø	115.7386561	28.51720888
0.39	1.3377	98.0884	2.9554	3203	60	124.213	38.4799	1879.41	26.3148	19.1729	1292.44	0	360113	ºì¹ÈÌ²Çø	115.7396778	28.51721837
0.313333333	1.338	98.0416	3.1086	3199	30	124.409	38.4838	1853.23	26.4358	17.1729	1181.86	0	360113	ºì¹ÈÌ²Çø	115.7406995	28.51722784
0.3275	1.3264	95.3303	3.576	3231	30	136.281	38.4858	1821.56	26.5627	20.4444	1100.23	0	360113	ºì¹ÈÌ²Çø	115.7417213	28.51723731
0.384166667	1.3164	92.1957	4.0552	3217	60	143.259	38.5058	1774.87	35.2214	18.1729	1020	0	360113	ºì¹ÈÌ²Çø	115.742743	28.51724677
0.384166667	1.3164	92.1584	4.3472	3218	60	143.482	38.5114	1750.18	35.387	14	915.86	0	360113	ºì¹ÈÌ²Çø	115.7437648	28.51725622
0.374166667	1.3164	92.1307	4.577	3219	60	143.649	38.5138	1732.01	35.5562	12.0768	840.536	0	360113	ºì¹ÈÌ²Çø	115.7447865	28.51726566
0.374166667	1.3163	92.1036	4.8142	3221	60	143.815	38.5141	1714.27	35.7841	18.2715	768.375	0	360113	ºì¹ÈÌ²Çø	115.7458082	28.5172751
0.384166667	1.3162	92.0688	5.1385	3223	60	144.032	38.5096	1691.52	35.9542	23	678.823	0	360113	ºì¹ÈÌ²Çø	115.74683	28.51728453
0.36	1.3161	92.0441	5.3852	3224	10	144.191	38.5016	1675.35	36.1212	23.1946	618.466	0	360113	ºì¹ÈÌ²Çø	115.7478517	28.51729395
0.3575	1.3226	93.3715	5.6225	3231	10	162.57	38.4877	1685.04	35.0605	28.6541	566.039	0	360113	ºì¹ÈÌ²Çø	115.7488734	28.51730336
0.3325	1.3339	88.5057	5.792	3239	40	169.43	38.4694	1591.99	35.1497	22.2715	512.64	0	360113	ºì¹ÈÌ²Çø	115.7498952	28.51731277
0.396666667	1.3335	88.5006	6.0001	3240	60	169.53	38.4428	1587.1	35.2306	21.6173	488.365	0	360113	ºì¹ÈÌ²Çø	115.7509169	28.51732217
0.3625	1.3332	88.4971	6.0038	3241	10	169.629	38.41	1583.09	44.3699	24.6173	480	0	360113	ºì¹ÈÌ²Çø	115.7519387	28.51733156
0.399880952	1.3433	83.5957	6.1467	3241	60	180.681	38.3519	1559.03	43.3357	30.1729	494.773	0	360113	ºì¹ÈÌ²Çø	115.7529604	28.51734094
0.325714286	1.3435	83.5997	6.2582	3245	50	180.767	38.3079	1561.68	43.3964	31.1729	523.927	0	360113	ºì¹ÈÌ²Çø	115.7539821	28.51735032
0.436333333	1.3438	83.6044	6.3597	3250	50	180.853	38.2617	1564.9	43.4722	32.6173	543.323	16	360113	ºì¹ÈÌ²Çø	115.7550039	28.51735968
0.355714286	1.3441	83.6115	6.4767	3256	10	180.966	38.199	1569.9	43.5261	32.5556	569.21	0	360113	ºì¹ÈÌ²Çø	115.7560256	28.51736904
0.355714286	1.3444	83.6172	6.5465	3261	10	181.048	38.1528	1574.09	43.5777	26.7285	603.738	0	360113	ºì¹ÈÌ²Çø	115.7570474	28.5173784
0.305714286	1.3447	83.6229	6.5959	3265	40	181.128	38.1087	1578.61	43.6425	19.3827	648.999	0	360113	ºì¹ÈÌ²Çø	115.7580691	28.51738774
0.305714286	1.3344	81.4729	6.6251	3366	40	193.353	38.0297	1568.32	44.6287	19.3675	722.496	0	360113	ºì¹ÈÌ²Çø	115.7590909	28.51739708
0.315714286	1.3346	81.4869	6.554	3374	40	193.4	37.9939	1576.85	44.5827	23.0768	785.175	0	360113	ºì¹ÈÌ²Çø	115.7601126	28.51740641
0.345714286	1.3349	81.4999	6.4475	3381	10	193.446	37.9623	1585.5	44.5192	24	852.76	0	360113	ºì¹ÈÌ²Çø	115.7611343	28.51741573
0.345714286	1.3491	81.5558	6.3276	3365	10	198.938	37.9279	1616.91	44.4701	32.3675	948.683	0	360113	ºì¹ÈÌ²Çø	115.7621561	28.51742504
0.309166667	1.3676	87.9627	6.2426	3239	30	193.451	37.9025	1531.7	41.088	30.6173	1023.96	0	360113	ºì¹ÈÌ²Çø	115.7631778	28.51743435
0.309166667	1.369	87.9699	5.9946	3240	40	193.451	37.8832	1532.29	41.0356	33.0961	1101.45	0	360113	ºì¹ÈÌ²Çø	115.7641996	28.51744365
0.309166667	1.3708	87.979	5.644	3240	30	193.446	37.864	1532.23	40.9965	29.6325	1207.48	0	360113	ºì¹ÈÌ²Çø	115.7652213	28.51745294
0.349166667	1.3722	87.9854	5.3743	3240	10	193.44	37.8545	1531.43	40.958	34.4444	1288.6	0	360113	ºì¹ÈÌ²Çø	115.7662431	28.51746222
0.349166667	1.3737	87.9916	5.1049	3239	10	193.432	37.8498	1529.89	40.9076	40.3675	1370.84	0	360113	ºì¹ÈÌ²Çø	115.7672648	28.51747149
0.349166667	1.3756	87.9997	4.755	3236	10	193.418	37.8523	1526.43	40.87	42.5556	1481.89	0	360113	ºì¹ÈÌ²Çø	115.7682866	28.51748076
0.384166667	1.4088	94.8876	4.351	3160	10	196.277	37.8816	1527.6	36.2889	38.4444	1566.05	0	360113	ºì¹ÈÌ²Çø	115.7693083	28.51749002
0.354166667	1.4101	94.8881	4.1087	3150	40	196.238	37.898	1518.45	36.2796	37.0961	1650.82	0	360113	ºì¹ÈÌ²Çø	115.7703301	28.51749927
0.354166667	1.4119	94.8899	3.8116	3136	40	196.185	37.9361	1504.46	36.2676	31.8271	1764.65	0	360113	ºì¹ÈÌ²Çø	115.7713518	28.51750852
0.359166667	1.4408	88.6735	3.6971	3065	40	197.962	37.9699	1473.8	36.2514	36.3483	1850.54	0	360113	ºì¹ÈÌ²Çø	115.7723736	28.51751775
0.349880952	1.4568	78.7311	3.4928	3021	40	186.492	38.0198	1329.96	45.6814	33.1881	1936.8	0	360113	ºì¹ÈÌ²Çø	115.7733953	28.51752698
0.349880952	1.459	78.6986	3.2472	2998	10	186.405	38.094	1301.78	45.6631	30.9039	2052.32	0	360113	ºì¹ÈÌ²Çø	115.7744171	28.51753621
0.349880952	1.4606	78.673	3.0783	2981	10	186.337	38.1526	1279.45	45.6465	24.4939	2139.28	0	360113	ºì¹ÈÌ²Çø	115.7754388	28.51754542
0.319880952	1.4622	78.6463	2.9211	2963	40	186.269	38.2114	1256.41	45.628	14.1112	2226.48	0	360113	ºì¹ÈÌ²Çø	115.7764606	28.51755463
0.319880952	1.4643	78.609	2.7278	2940	40	186.177	38.2871	1225.01	45.6177	13.4444	2343.07	0	360113	ºì¹ÈÌ²Çø	115.7774823	28.51756382
0.329880952	1.4659	78.5794	2.5944	2923	40	186.108	38.3398	1201.26	45.6109	13.5405	2430.74	0	360113	ºì¹ÈÌ²Çø	115.7785041	28.51757301
0.349880952	1.5013	78.9875	2.1214	2834	40	192.367	38.3738	1144.17	44.6608	16.0768	2518.57	0	360113	ºì¹ÈÌ²Çø	115.7795258	28.5175822
0.368214286	1.5148	70.2681	1.7044	2725	40	180.631	38.4399	1061.79	44.7046	18	2635.91	0	360113	ºì¹ÈÌ²Çø	115.7805476	28.51759137
0.353214286	1.5157	70.2318	1.6852	2712	10	180.568	38.472	1035.23	44.7518	21.8119	2724.06	0	360113	ºì¹ÈÌ²Çø	115.7815693	28.51760054
0.328214286	1.5164	70.1934	1.6621	2699	40	180.507	38.4968	1009.09	44.3971	27.8271	2812.33	0	360113	ºì¹ÈÌ²Çø	115.7825911	28.5176097
0.274166667	1.5576	76.141	1.5866	2488	40	172.638	38.5974	820.908	43.9428	31.8119	2930.19	0	360113	ºì¹ÈÌ²Çø	115.7836128	28.51761885
0.274166667	1.5578	76.1238	1.5671	2482	40	172.592	38.6144	793.214	43.9058	32.5556	3018.69	0	360113	ºì¹ÈÌ²Çø	115.7846346	28.517628
0.295833333	1.5579	76.1069	1.5473	2477	10	172.546	38.6223	765.596	43.8553	23.1112	3107.28	0	360113	ºì¹ÈÌ²Çø	115.7856563	28.51763714
0.360833333	1.5581	76.0857	1.5212	2470	80	172.487	38.6159	729.105	43.8157	13	3225.52	0	360113	ºì¹ÈÌ²Çø	115.7866781	28.51764626
0.374166667	1.5582	76.0718	1.502	2466	80	172.443	38.5957	702.184	43.7736	10.3675	3314.29	0	360113	ºì¹ÈÌ²Çø	115.7876999	28.51765539
0.340833333	1.5582	76.0603	1.4834	2462	60	172.401	38.5594	675.849	43.7121	14.8271	3403.12	0	360113	ºì¹ÈÌ²Çø	115.7887216	28.5176645
0.3025	1.5554	72.9158	1.477	2194	40	167.782	38.4576	491.185	38.1505	8.0961	3521.65	0	360113	ºì¹ÈÌ²Çø	115.7897434	28.51767361
0.255833333	1.5551	72.9129	1.4685	2194	40	167.766	38.3757	473.175	38.1045	12	3610.61	0	360113	ºì¹ÈÌ²Çø	115.7907651	28.5176827
0.349166667	1.5547	72.9145	1.4609	2194	80	167.752	38.2691	455.604	38.0305	9.3827	3699.62	0	360113	ºì¹ÈÌ²Çø	115.7917869	28.5176918
0.363833333	1.5484	75.3649	2.2019	1865	80	170.993	38.0912	354.156	37.9657	6	3690.98	0	360113	ºì¹ÈÌ²Çø	115.7928086	28.51770088
0.313833333	1.5294	79.3377	2.0965	1670	40	164.571	37.9239	302.662	35.6723	9	3606.24	0	360113	ºì¹ÈÌ²Çø	115.7938304	28.51770995
0.297166667	1.5284	79.3847	2.18	1652	90	164.579	37.7493	289.039	35.5337	12	3521.78	0	360113	ºì¹ÈÌ²Çø	115.7948522	28.51771902
0.277166667	1.5269	79.452	2.3048	1627	90	164.592	37.5011	271.22	35.4251	15	3409.59	0	360113	ºì¹ÈÌ²Çø	115.7958739	28.51772808
0.257166667	1.5257	79.5048	2.4089	1608	90	164.602	37.3102	258.182	35.3147	15.9039	3325.81	0	360113	ºì¹ÈÌ²Çø	115.7968957	28.51773714
0.272166667	1.5246	79.5585	2.5229	1587	90	164.613	37.1215	245.502	35.1678	13.5556	3242.36	0	360113	ºì¹ÈÌ²Çø	115.7979174	28.51774618
0.277166667	1.5231	79.6304	2.6927	1558	90	164.628	36.8835	229.316	35.0602	16.4595	3131.66	0	360113	ºì¹ÈÌ²Çø	115.7989392	28.51775522
0.2605	1.4619	72.7767	3.0701	1134	90	164.222	36.7238	131.527	35.5682	12.9039	3049.1	0	360113	ºì¹ÈÌ²Çø	115.799961	28.51776425
0.2405	1.4607	72.8294	3.2557	1106	90	164.237	36.5897	125.17	35.4507	15.5405	2966.97	0	360113	ºì¹ÈÌ²Çø	115.8009827	28.51777327
0.3205	1.459	72.8955	3.5298	1066	80	164.256	36.452	117.21	35.3714	8.5556	2858.2	0	360113	ºì¹ÈÌ²Çø	115.8020045	28.51778228
0.277166667	1.4547	82.6399	3.5575	1123	80	177.395	36.3902	105.263	35.3002	18.4595	2777.23	0	360113	ºì¹ÈÌ²Çø	115.8030263	28.51779129
0.301666667	1.4357	87.2923	3.7618	1165	80	172.695	36.3349	117.786	27.0204	15.8265	2696.83	0	360113	ºì¹ÈÌ²Çø	115.804048	28.51780029
0.396666667	1.3468	104.519	1.2127	3343	80	58.596	38.4021	1898.44	39.5031	28.6173	3941.43	0	360113	ºì¹ÈÌ²Çø	115.7120802	28.51786207
0.32	1.3459	104.528	1.2143	3345	40	58.5543	38.4055	1915.19	39.3389	37	3822.73	0	360113	ºì¹ÈÌ²Çø	115.7131019	28.51787175
0.32	1.3452	104.535	1.2166	3346	40	58.5232	38.4081	1927.89	39.1715	37.5556	3733.76	0	360113	ºì¹ÈÌ²Çø	115.7141237	28.51788143
0.32	1.3445	104.542	1.2199	3346	30	58.4925	38.4107	1940.7	38.9462	30.7285	3644.85	0	360113	ºì¹ÈÌ²Çø	115.7151454	28.5178911
0.376666667	1.3435	104.553	1.226	3346	80	58.4531	38.4142	1957.89	38.7776	26.8271	3526.37	0	360113	ºì¹ÈÌ²Çø	115.7161671	28.51790076
0.3	1.3428	104.561	1.2175	3346	40	58.4254	38.4168	1970.72	38.6117	24.8271	3437.59	0	360113	ºì¹ÈÌ²Çø	115.7171889	28.51791041
0.335	1.3339	103.314	1.2302	3414	10	61.4843	38.4194	1998.41	29.059	27.3827	3348.87	0	360113	ºì¹ÈÌ²Çø	115.7182106	28.51792005
0.31	1.3309	108.167	1.2663	3433	40	60.603	38.4223	2044.09	29.3601	20.9232	3230.68	0	360113	ºì¹ÈÌ²Çø	115.7192323	28.51792969
0.31	1.3305	108.182	1.2813	3431	40	60.6087	38.4248	2055.52	29.2307	21.5556	3142.13	0	360113	ºì¹ÈÌ²Çø	115.7202541	28.51793932
0.29	1.3077	105.23	1.3316	3419	40	66.3735	38.4266	2090.83	19.5142	21	3053.67	0	360113	ºì¹ÈÌ²Çø	115.7212758	28.51794894
0.295	1.3081	106.647	1.4158	3398	40	71.8276	38.4288	2137.64	18.6723	17.8271	2935.86	0	360113	ºì¹ÈÌ²Çø	115.7222975	28.51795855
0.295	1.3079	106.664	1.4416	3397	40	71.9139	38.4309	2139.49	18.5763	18.3827	2847.63	0	360113	ºì¹ÈÌ²Çø	115.7233193	28.51796816
0.295	1.3078	106.68	1.4688	3396	40	72.0041	38.4329	2141.13	18.4525	18	2759.51	0	360113	ºì¹ÈÌ²Çø	115.724341	28.51797776
0.295	1.3075	106.701	1.5067	3395	40	72.1295	38.4357	2142.92	18.3628	19	2642.22	0	360113	ºì¹ÈÌ²Çø	115.7253627	28.51798735
0.28	1.3073	106.716	1.5362	3393	40	72.2267	38.438	2143.83	18.276	20.5556	2554.41	0	360113	ºì¹ÈÌ²Çø	115.7263845	28.51799693
0.3455	1.3072	106.731	1.5663	3392	40	72.3264	38.4403	2144.19	8.7658	19.4444	2466.76	0	360113	ºì¹ÈÌ²Çø	115.7274062	28.51800651
0.368833333	1.2972	109.793	1.6018	3381	40	81.3057	38.4435	2176.86	8.763	18.9039	2350.17	0	360113	ºì¹ÈÌ²Çø	115.7284279	28.51801607
0.368833333	1.3205	110.554	1.646	3444	40	83.0772	38.4455	2137.54	8.9482	19.5405	2262.96	0	360113	ºì¹ÈÌ²Çø	115.7294497	28.51802563
0.368833333	1.3207	110.558	1.6785	3442	40	83.2049	38.4483	2134.9	8.9406	21	2175.98	0	360113	ºì¹ÈÌ²Çø	115.7304714	28.51803518
0.308333333	1.3166	112.719	1.9768	3321	40	93.4651	38.4519	2133.39	18.0298	20.0768	2060.41	0	360113	ºì¹ÈÌ²Çø	115.7314932	28.51804473
0.29	1.3208	105.816	2.2408	3233	40	102.691	38.4544	2116.05	18.1765	22.0768	1974.08	0	360113	ºì¹ÈÌ²Çø	115.7325149	28.51805427
0.28	1.3209	105.797	2.3303	3230	40	102.877	38.4575	2099	18.2652	19	1888.09	0	360113	ºì¹ÈÌ²Çø	115.7335366	28.5180638
0.285	1.321	105.771	2.4573	3227	40	103.129	38.4616	2075.22	18.3357	21	1774.06	0	360113	ºì¹ÈÌ²Çø	115.7345584	28.51807332
0.285	1.3211	105.75	2.5584	3225	40	103.32	38.4648	2056.89	18.4097	21	1689.08	0	360113	ºì¹ÈÌ²Çø	115.7355801	28.51808283
0.275	1.3211	105.728	2.6646	3222	40	103.51	38.468	2038.34	18.514	21.0768	1604.65	0	360113	ºì¹ÈÌ²Çø	115.7366019	28.51809234
0.268333333	1.3147	98.489	2.7479	3166	40	118.647	38.4723	2030.57	18.5967	18.1729	1493.08	0	360113	ºì¹ÈÌ²Çø	115.7376236	28.51810183
0.273333333	1.315	98.4542	2.8539	3166	40	118.847	38.4754	2016.29	17.5236	23	1410.32	0	360113	ºì¹ÈÌ²Çø	115.7386453	28.51811133
0.313333333	1.3369	98.09	2.934	3202	40	124.343	38.4781	1910.58	26.2822	18.1729	1328.5	0	360113	ºì¹ÈÌ²Çø	115.7396671	28.51812081
0.313333333	1.3372	98.0437	3.0857	3199	40	124.54	38.4819	1885.14	26.4038	19	1221.19	0	360113	ºì¹ÈÌ²Çø	115.7406888	28.51813028
0.3275	1.3257	95.3407	3.5557	3231	40	136.395	38.4839	1855.37	25.486	17.4595	1142.37	0	360113	ºì¹ÈÌ²Çø	115.7417106	28.51813975
0.31	1.3158	92.2047	4.0252	3216	40	143.381	38.5023	1809.32	35.167	17	1065.32	0	360113	ºì¹ÈÌ²Çø	115.7427323	28.51814921
0.31	1.3158	92.1684	4.3159	3218	40	143.605	38.5076	1785	35.3334	17.0961	966.075	0	360113	ºì¹ÈÌ²Çø	115.7437541	28.51815866
0.3	1.3158	92.1416	4.5446	3220	40	143.773	38.5099	1767.1	35.5041	16.0961	894.986	0	360113	ºì¹ÈÌ²Çø	115.7447758	28.51816811
0.3	1.3158	92.1155	4.7806	3222	40	143.939	38.5101	1749.62	35.7347	17.4444	827.587	0	360113	ºì¹ÈÌ²Çø	115.7457975	28.51817754
0.31	1.3156	92.0824	5.1034	3224	40	144.158	38.5063	1727.17	35.9074	22.2715	745.185	0	360113	ºì¹ÈÌ²Çø	115.7468193	28.51818697
0.31	1.3155	92.0591	5.3424	3227	40	144.318	38.4993	1711.18	36.0773	28	690.652	0	360113	ºì¹ÈÌ²Çø	115.747841	28.5181964
0.3075	1.3221	93.3922	5.58	3233	40	162.726	38.4873	1724.34	36.2457	24.4444	644.127	0	360113	ºì¹ÈÌ²Çø	115.7488628	28.51820581
0.406666667	1.3335	88.5269	5.7676	3243	60	169.605	38.4726	1632.23	35.1162	30.0617	597.746	0	360113	ºì¹ÈÌ²Çø	115.7498845	28.51821522
0.3325	1.3332	88.522	5.9753	3243	40	169.705	38.451	1627.34	35.1935	37.1729	577.062	0	360113	ºì¹ÈÌ²Çø	115.7509063	28.51822461
0.396666667	1.3336	87.8575	5.9651	3245	60	178.718	38.4373	1639.62	44.3162	38.2715	570	0	360113	ºì¹ÈÌ²Çø	115.751928	28.51823401
0.436333333	1.3431	83.6114	6.1209	3245	50	180.828	38.3798	1593.74	43.3024	36	582.495	14	360113	ºì¹ÈÌ²Çø	115.7529498	28.51824339
0.488	1.3434	83.6145	6.2317	3249	60	180.915	38.346	1596.18	43.3535	36.5556	607.454	15	360113	ºì¹ÈÌ²Çø	115.7539715	28.51825276
0.345714286	1.3437	83.6184	6.333	3254	10	181	38.3108	1599.14	43.4165	37.6173	632.851	0	360113	ºì¹ÈÌ²Çø	115.7549933	28.51826213
0.315714286	1.344	83.6248	6.4505	3260	40	181.112	38.2637	1603.76	43.4611	38.2841	655.21	0	360113	ºì¹ÈÌ²Çø	115.756015	28.51827149
0.345714286	1.3444	83.6302	6.5214	3264	10	181.194	38.2293	1607.64	43.5039	31	685.42	0	360113	ºì¹ÈÌ²Çø	115.7570368	28.51828084
0.389880952	1.3447	83.6357	6.5726	3269	60	181.273	38.1961	1611.83	44.482	23.7285	725.603	0	360113	ºì¹ÈÌ²Çø	115.7580585	28.51829019
0.305714286	1.3376	82.0648	6.5677	3179	40	192.786	38.1412	1606.53	44.4747	18.5405	792.023	0	360113	ºì¹ÈÌ²Çø	115.7590803	28.51829953
0.315714286	1.3348	81.4979	6.5376	3372	40	193.583	38.0956	1606.1	44.4901	26.0768	849.588	0	360113	ºì¹ÈÌ²Çø	115.760102	28.51830885
0.315714286	1.3351	81.5106	6.4317	3379	40	193.628	38.0601	1613.93	44.4301	28.0768	912.414	0	360113	ºì¹ÈÌ²Çø	115.7611238	28.51831818
0.315714286	1.3495	81.5692	6.2971	3362	40	199.079	38.0093	1638.11	35.7809	34.6173	1002.65	0	360113	ºì¹ÈÌ²Çø	115.7621455	28.51832749
0.309166667	1.3679	87.9847	6.234	3237	40	193.583	37.9664	1549.14	41.0758	36.6325	1074.15	0	360113	ºì¹ÈÌ²Çø	115.7631673	28.5183368
0.309166667	1.3693	87.9909	5.9848	3237	40	193.582	37.9266	1548.78	41.0358	39.1729	1148.26	0	360113	ºì¹ÈÌ²Çø	115.764189	28.5183461
0.319166667	1.3711	87.9987	5.633	3237	30	193.577	37.8776	1547.41	41.007	33.7285	1250.32	0	360113	ºì¹ÈÌ²Çø	115.7652108	28.51835539
0.349166667	1.3726	88.0042	5.3626	3236	10	193.57	37.8447	1545.65	40.9792	33.4444	1328.83	0	360113	ºì¹ÈÌ²Çø	115.7662326	28.51836467
0.349166667	1.374	88.0097	5.0922	3235	10	193.561	37.8163	1543.16	40.943	40	1408.72	0	360113	ºì¹ÈÌ²Çø	115.7672543	28.51837395
0.374166667	1.3919	95.8574	4.6388	3296	10	200.878	37.7996	1532.66	40.9154	37.9232	1517	0	360113	ºì¹ÈÌ²Çø	115.7682761	28.51838321
0.354166667	1.3935	95.8483	4.3857	3289	40	200.862	37.7891	1522.24	40.7993	38	1599.31	0	360113	ºì¹ÈÌ²Çø	115.7692978	28.51839247
0.354166667	1.4106	94.8947	4.0935	3148	30	196.401	37.8001	1523.88	36.2841	35	1682.41	0	360113	ºì¹ÈÌ²Çø	115.7703196	28.51840173
0.354166667	1.4123	94.896	3.7985	3134	30	196.346	37.8323	1508.79	36.2724	32.0961	1794.24	0	360113	ºì¹ÈÌ²Çø	115.7713413	28.51841097
0.359166667	1.4412	88.6744	3.6752	3062	40	198.102	37.8718	1473.56	41.5569	22	1878.78	0	360113	ºì¹ÈÌ²Çø	115.7723631	28.51842021
0.409880952	1.4572	78.7316	3.4772	3019	60	186.61	37.9316	1325.86	45.666	34.7502	1963.8	0	360113	ºì¹ÈÌ²Çø	115.7733849	28.51842944
0.329880952	1.4594	78.6988	3.2381	2997	40	186.523	38.0225	1297.1	45.6397	22.9039	2077.81	0	360113	ºì¹ÈÌ²Çø	115.7744066	28.51843866
0.319880952	1.461	78.673	3.0737	2980	40	186.456	38.094	1274.37	45.6148	19.3827	2163.75	0	360113	ºì¹ÈÌ²Çø	115.7754284	28.51844787
0.319880952	1.4626	78.6463	2.9206	2962	40	186.387	38.1649	1250.95	45.5855	15.5556	2250	0	360113	ºì¹ÈÌ²Çø	115.7764501	28.51845708
0.319880952	1.4648	78.6089	2.732	2940	40	186.294	38.2554	1219.05	45.5675	16.1729	2365.44	0	360113	ºì¹ÈÌ²Çø	115.7774719	28.51846628
0.349880952	1.4663	78.5795	2.2222	2923	40	186.225	38.318	1194.96	45.5537	14.8271	2452.3	0	360113	ºì¹ÈÌ²Çø	115.7784937	28.51847547
0.349880952	1.5018	78.9879	2.1416	2834	40	192.51	38.3617	1133.59	40.219	16	2539.39	0	360113	ºì¹ÈÌ²Çø	115.7795154	28.51848465
0.448214286	1.5154	70.2783	1.7159	2725	60	180.821	38.4359	1051.43	44.6648	20.4444	2655.8	0	360113	ºì¹ÈÌ²Çø	115.7805372	28.51849383
0.398214286	1.5163	70.2423	1.6968	2712	60	180.76	38.4716	1024.76	44.709	20.1729	2743.32	0	360113	ºì¹ÈÌ²Çø	115.7815589	28.518503
0.313214286	1.5454	72.6685	1.673	2564	40	182.622	38.5393	930.084	44.3255	22.4444	2830.99	0	360113	ºì¹ÈÌ²Çø	115.7825807	28.51851216
0.299166667	1.5582	76.1532	1.5926	2495	10	172.797	38.5992	809.807	43.9002	27.8271	2948.1	0	360113	ºì¹ÈÌ²Çø	115.7836025	28.51852131
0.324166667	1.5584	76.1361	1.5717	2489	60	172.753	38.6168	782.25	43.865	31	3036.08	0	360113	ºì¹ÈÌ²Çø	115.7846242	28.51853046
0.314166667	1.5585	76.1192	1.5507	2483	60	172.71	38.625	754.779	43.8174	20.4788	3124.18	0	360113	ºì¹ÈÌ²Çø	115.785646	28.51853959
0.360833333	1.5587	76.0981	1.5229	2476	80	172.653	38.6192	718.481	43.78	13.0768	3241.8	0	360113	ºì¹ÈÌ²Çø	115.7866678	28.51854872
0.384166667	1.5588	76.0841	1.5026	2471	80	172.611	38.5999	691.697	43.7402	10	3330.14	0	360113	ºì¹ÈÌ²Çø	115.7876895	28.51855784
0.370833333	1.5588	76.0725	1.483	2467	80	172.57	38.5648	665.49	47.9184	10.6325	3418.55	0	360113	ºì¹ÈÌ²Çø	115.7887113	28.51856696
0.298333333	1.5651	79.5775	1.4659	2308	40	177.698	38.4731	560.493	47.8402	13	3536.57	0	360113	ºì¹ÈÌ²Çø	115.7897331	28.51857607
0.304166667	1.5559	72.9411	1.4726	2196	80	168.002	38.3829	463.184	38.0873	14.6173	3625.16	0	360113	ºì¹ÈÌ²Çø	115.7907548	28.51858516
0.355833333	1.5555	72.9432	1.4648	2196	80	167.989	38.2776	445.816	38.0179	7.5556	3713.83	0	360113	ºì¹ÈÌ²Çø	115.7917766	28.51859426
0.3105	1.5491	75.4038	2.2207	1863	40	171.218	38.1002	348.416	32.9235	6	3661.97	0	360113	ºì¹ÈÌ²Çø	115.7927984	28.51860334
0.307166667	1.5302	79.3709	2.1301	1668	90	164.77	37.9328	295.872	35.69	10.3483	3576.55	0	360113	ºì¹ÈÌ²Çø	115.7938201	28.51861241
0.277166667	1.5291	79.4184	2.2176	1650	90	164.779	37.7576	282.415	35.5524	15.5556	3491.36	0	360113	ºì¹ÈÌ²Çø	115.7948419	28.51862148
0.252166667	1.5277	79.486	2.3481	1626	90	164.792	37.5078	264.829	35.4445	14	3378.17	0	360113	ºì¹ÈÌ²Çø	115.7958637	28.51863054
0.287166667	1.5265	79.5389	2.4567	1606	90	164.802	37.315	251.967	35.3345	12.9039	3293.58	0	360113	ºì¹ÈÌ²Çø	115.7968854	28.5186396
0.267166667	1.5254	79.5927	2.5757	1586	90	164.813	37.1233	239.459	35.1877	16.6325	3209.3	0	360113	ºì¹ÈÌ²Çø	115.7979072	28.51864864
0.2605	1.4898	72.0041	3.1242	1239	90	168.196	36.8933	179.11	35.0798	13.0768	3097.42	0	360113	ºì¹ÈÌ²Çø	115.798929	28.51865768
0.2705	1.4885	72.0491	3.3074	1208	60	168.221	36.7301	170.282	29.8719	11.6325	3013.92	0	360113	ºì¹ÈÌ²Çø	115.7999507	28.51866671
0.2455	1.4613	72.8461	3.3784	1096	80	164.465	36.5798	120.452	35.4274	14.0961	2930.8	0	360113	ºì¹ÈÌ²Çø	115.8009725	28.51867573
0.2405	1.4597	72.9109	3.6724	1055	80	164.482	36.4423	112.723	35.3455	18.4444	2820.64	0	360113	ºì¹ÈÌ²Çø	115.8019943	28.51868475
0.297166667	1.4553	82.645	3.7165	1114	80	177.582	36.3823	103.669	31.3889	17	2738.56	0	360113	ºì¹ÈÌ²Çø	115.8030161	28.51869375
0.301666667	1.4361	87.2939	3.9576	1151	80	172.845	36.3312	116.565	26.9845	17.2871	2656.99	0	360113	ºì¹ÈÌ²Çø	115.8040378	28.51870275
0.361666667	1.3602	103.624	1.1514	3347	10	60.5026	38.5978	1818.56	45.1888	37	3955.45	0	360113	ºì¹ÈÌ²Çø	115.7120692	28.5187645
0.32	1.345	104.514	1.2153	3338	40	58.5389	38.4029	1902.22	39.0702	35.8271	3837.19	0	360113	ºì¹ÈÌ²Çø	115.713091	28.51877419
0.365	1.3443	104.521	1.2182	3339	10	58.507	38.4056	1915.36	38.9152	38.8271	3748.56	0	360113	ºì¹ÈÌ²Çø	115.7141127	28.51878386
0.32	1.3436	104.529	1.2222	3339	40	58.4755	38.4083	1928.64	38.7053	32.4595	3660	0	360113	ºì¹ÈÌ²Çø	115.7151345	28.51879353
0.3	1.3426	104.541	1.2294	3339	40	58.4348	38.4119	1946.48	38.5472	23	3542.03	0	360113	ºì¹ÈÌ²Çø	115.7161562	28.51880319
0.31	1.3337	103.29	1.2248	3407	40	61.4896	38.4146	1974.26	28.9995	21.5556	3453.65	0	360113	ºì¹ÈÌ²Çø	115.7171779	28.51881284
0.28	1.333	103.305	1.238	3406	40	61.4808	38.4173	1989.96	28.8593	20	3365.35	0	360113	ºì¹ÈÌ²Çø	115.7181997	28.51882249
0.28	1.3321	103.326	1.2566	3406	40	61.4747	38.4208	2010.36	28.7576	20	3247.77	0	360113	ºì¹ÈÌ²Çø	115.7192214	28.51883212
0.29	1.3072	105.204	1.3185	3414	40	66.3287	38.4225	2073.07	19.5512	21	3159.7	0	360113	ºì¹ÈÌ²Çø	115.7202432	28.51884175
0.29	1.3069	105.223	1.3386	3411	40	66.3848	38.4247	2083.53	19.4435	21	3071.74	0	360113	ºì¹ÈÌ²Çø	115.7212649	28.51885138
0.295	1.3064	105.248	1.3669	3406	40	66.4676	38.4275	2097.14	19.3663	19	2954.66	0	360113	ºì¹ÈÌ²Çø	115.7222866	28.51886099
0.295	1.3071	106.659	1.4477	3388	40	71.9247	38.4288	2139.28	18.5268	19.5405	2867	0	360113	ºì¹ÈÌ²Çø	115.7233084	28.5188706
0.295	1.3069	106.676	1.474	3388	40	72.0168	38.4309	2141.74	18.4075	17	2779.5	0	360113	ºì¹ÈÌ²Çø	115.7243301	28.51888019
0.28	1.3067	106.697	1.5108	3386	40	72.1442	38.4337	2144.74	18.3207	18.4444	2663.08	0	360113	ºì¹ÈÌ²Çø	115.7253519	28.51888978
0.28	1.3065	106.713	1.5394	3385	40	72.2426	38.4358	2146.65	18.2364	20.6325	2575.99	0	360113	ºì¹ÈÌ²Çø	115.7263736	28.51889937
0.368833333	1.2963	109.775	1.5637	3374	40	81.1844	38.4382	2178.42	8.7668	21	2489.1	0	360113	ºì¹ÈÌ²Çø	115.7273954	28.51890894
0.368833333	1.2965	109.793	1.6025	3373	40	81.3533	38.4414	2186.16	8.7646	19	2373.6	0	360113	ºì¹ÈÌ²Çø	115.7284171	28.51891851
0.368833333	1.2967	109.805	1.632	3373	40	81.4842	38.444	2190.43	8.7618	19.8271	2287.29	0	360113	ºì¹ÈÌ²Çø	115.7294389	28.51892807
0.308333333	1.3157	112.716	1.8931	3316	40	93.2836	38.4461	2156.04	17.9745	19.3675	2201.27	0	360113	ºì¹ÈÌ²Çø	115.7304606	28.51893762
0.385	1.3158	112.722	1.9743	3317	60	93.5176	38.4499	2147.09	18.0484	21.9232	2087.1	0	360113	ºì¹ÈÌ²Çø	115.7314824	28.51894717
0.308333333	1.3159	112.726	2.039	3319	40	93.6989	38.4528	2138.83	18.1266	20.6325	2001.92	0	360113	ºì¹ÈÌ²Çø	115.7325041	28.51895671
0.29	1.3201	105.811	2.3215	3228	40	102.946	38.4554	2117.87	18.3014	22	1917.19	0	360113	ºì¹ÈÌ²Çø	115.7335259	28.51896624
0.285	1.3202	105.784	2.4471	3225	40	103.2	38.4595	2094.58	18.3742	20.1729	1804.99	0	360113	ºì¹ÈÌ²Çø	115.7345476	28.51897576
0.285	1.3203	105.763	2.5467	3223	40	103.392	38.4627	2076.71	18.4503	21	1721.54	0	360113	ºì¹ÈÌ²Çø	115.7355693	28.51898527
0.27	1.3204	105.742	2.6511	3220	40	103.583	38.4659	2058.65	17.4698	21.9039	1638.78	0	360113	ºì¹ÈÌ²Çø	115.7365911	28.51899478
0.263333333	1.314	98.4906	2.7205	3165	40	118.757	38.4703	2054.63	17.4799	19.5556	1529.71	0	360113	ºì¹ÈÌ²Çø	115.7376128	28.51900428
0.263333333	1.3143	98.456	2.8238	3165	40	118.96	38.4735	2040.87	17.5542	18	1449.03	0	360113	ºì¹ÈÌ²Çø	115.7386346	28.51901377
0.263333333	1.3146	98.4209	2.9338	3164	40	119.159	38.4765	2027.19	17.6609	20	1369.53	0	360113	ºì¹ÈÌ²Çø	115.7396564	28.51902325
0.3275	1.3248	95.3779	3.3651	3232	40	136.344	38.4796	1905.73	25.3201	17.3827	1265.7	0	360113	ºì¹ÈÌ²Çø	115.7406781	28.51903273
0.3275	1.3251	95.3508	3.5282	3232	40	136.509	38.4821	1888.97	25.4225	17	1189.83	0	360113	ºì¹ÈÌ²Çø	115.7416999	28.51904219
0.3275	1.3253	95.3238	3.7011	3232	40	136.672	38.4844	1872.3	25.567	18	1116.06	0	360113	ºì¹ÈÌ²Çø	115.7427216	28.51905165
0.31	1.3153	92.1778	4.2773	3218	40	143.727	38.5039	1819.63	35.2587	18.9039	1021.76	0	360113	ºì¹ÈÌ²Çø	115.7437434	28.51906111
0.3	1.3153	92.1518	4.5048	3220	40	143.896	38.5063	1801.98	35.4315	17.3675	954.83	0	360113	ºì¹ÈÌ²Çø	115.7447651	28.51907055
0.3	1.3152	92.1267	4.7395	3223	40	144.063	38.5069	1784.73	35.6662	19	891.964	0	360113	ºì¹ÈÌ²Çø	115.7457869	28.51907999
0.3	1.3151	92.0951	5.061	3226	40	144.283	38.5041	1762.54	35.8433	20	816.088	0	360113	ºì¹ÈÌ²Çø	115.7468086	28.51908942
0.2975	1.3217	93.4269	5.2937	3233	40	162.725	38.4978	1773.7	35.9826	20	766.616	0	360113	ºì¹ÈÌ²Çø	115.7478304	28.51909884
0.3075	1.3217	93.412	5.5308	3234	40	162.883	38.489	1763.35	36.1668	25.4444	724.983	0	360113	ºì¹ÈÌ²Çø	115.7488521	28.51910826
0.3075	1.3216	93.3938	5.8431	3237	40	163.089	38.4713	1751.05	36.2905	30.2715	684.105	0	360113	ºì¹ÈÌ²Çø	115.7498739	28.51911766
0.3125	1.3335	87.8825	5.7633	3246	40	178.773	38.4699	1683.37	44.1086	33.8271	666.108	0	360113	ºì¹ÈÌ²Çø	115.7508956	28.51912706
0.3125	1.3335	87.8786	5.918	3249	40	178.861	38.4529	1678.61	44.2436	36.0768	660	0	360113	ºì¹ÈÌ²Çø	115.7519174	28.51913645
0.3125	1.3336	87.8746	6.1105	3254	40	178.978	38.426	1673.28	44.3344	37.1729	670.82	0	360113	ºì¹ÈÌ²Çø	115.7529392	28.51914584
0.315714286	1.3433	83.6283	6.1948	3253	40	181.062	38.3832	1630.45	43.2927	40	692.604	0	360113	ºì¹ÈÌ²Çø	115.7539609	28.51915521
0.315714286	1.3436	83.6316	6.2958	3258	40	181.147	38.3581	1633.2	43.338	39.3675	722.496	0	360113	ºì¹ÈÌ²Çø	115.7549827	28.51916458
0.345714286	1.344	83.6374	6.4152	3263	10	181.258	38.3255	1637.48	43.3704	38.7502	742.159	0	360113	ºì¹ÈÌ²Çø	115.7560044	28.51917394
0.315714286	1.3443	83.6426	6.4897	3268	40	181.34	38.3023	1641.07	43.402	31.3827	768.96	0	360113	ºì¹ÈÌ²Çø	115.7570262	28.51918329
0.345714286	1.337	82.0666	6.529	3175	10	192.845	38.2683	1633.97	44.3273	22.9232	804.984	0	360113	ºì¹ÈÌ²Çø	115.758048	28.51919264
0.305714286	1.3376	82.0791	6.5375	3182	40	192.952	38.2374	1638.41	44.3124	20.5556	865.332	0	360113	ºì¹ÈÌ²Çø	115.7590697	28.51920197
0.345714286	1.3381	82.0875	6.5032	3187	10	193.028	38.2082	1641.74	44.3022	23	918.314	0	360113	ºì¹ÈÌ²Çø	115.7600915	28.5192113
0.345714286	1.3488	81.5617	6.4923	3354	10	199.217	38.161	1662.4	35.7456	28.2715	976.729	0	360113	ºì¹ÈÌ²Çø	115.7611132	28.51922063
0.312380952	1.35	81.5827	6.2686	3359	40	199.221	38.0909	1659.54	35.7254	33.2866	1061.51	0	360113	ºì¹ÈÌ²Çø	115.762135	28.51922994
0.312380952	1.3509	81.5971	6.0655	3363	40	199.222	38.0322	1656.95	35.7085	32.8271	1129.29	0	360113	ºì¹ÈÌ²Çø	115.7631568	28.51923925
0.309166667	1.3696	88.012	5.9716	3234	40	193.715	37.9708	1565.41	41.0278	38.0768	1200	0	360113	ºì¹ÈÌ²Çø	115.7641785	28.51924855
0.319166667	1.3714	88.0184	5.6162	3234	40	193.708	37.8934	1562.78	41.012	36.5556	1298	0	360113	ºì¹ÈÌ²Çø	115.7652003	28.51925784
0.319166667	1.3728	88.0231	5.3438	3233	40	193.701	37.8381	1560.11	40.9979	33	1373.79	0	360113	ºì¹ÈÌ²Çø	115.7662221	28.51926712
0.349166667	1.3743	88.0277	5.0715	3232	10	193.691	37.7864	1556.76	41.5922	41.3675	1451.21	0	360113	ºì¹ÈÌ²Çø	115.7672438	28.5192764
0.344166667	1.3924	95.8692	4.6097	3290	40	201.017	37.7371	1541.43	40.8854	34.9383	1556.53	0	360113	ºì¹ÈÌ²Çø	115.7682656	28.51928567
0.384166667	1.3939	95.8596	4.3536	3284	10	200.999	37.7047	1530.27	40.8282	35.8271	1636.86	0	360113	ºì¹ÈÌ²Çø	115.7692873	28.51929493
0.354166667	1.3954	95.8509	4.1142	3277	40	200.981	37.6927	1518.06	40.7399	30.3675	1718.14	0	360113	ºì¹ÈÌ²Çø	115.7703091	28.51930418
0.359166667	1.44	88.6908	3.8506	3075	30	198.31	37.7204	1494.99	41.5494	33.0151	1827.79	0	360113	ºì¹ÈÌ²Çø	115.7713309	28.51931342
0.359166667	1.4415	88.6756	3.6444	3060	40	198.243	37.7743	1474.06	41.5266	26.1881	1910.84	0	360113	ºì¹ÈÌ²Çø	115.7723526	28.51932266
0.366666667	1.4431	88.6602	3.457	3045	40	198.174	37.8466	1451.99	41.484	27	1994.49	0	360113	ºì¹ÈÌ²Çø	115.7733744	28.51933189
0.319880952	1.4597	78.6992	3.2248	2995	40	186.643	37.9566	1292.85	45.6017	21.4595	2106.85	0	360113	ºì¹ÈÌ²Çø	115.7743962	28.51934111
0.319880952	1.4614	78.6735	3.066	2978	40	186.575	38.0413	1269.67	45.5656	14.9232	2191.64	0	360113	ºì¹ÈÌ²Çø	115.7754179	28.51935033
0.319880952	1.463	78.6468	2.9176	2961	40	186.506	38.1243	1245.82	45.5223	16	2276.84	0	360113	ºì¹ÈÌ²Çø	115.7764397	28.51935953
0.319880952	1.4651	78.6096	2.7342	2939	40	186.413	38.2293	1213.39	45.4944	12	2390.98	0	360113	ºì¹ÈÌ²Çø	115.7774615	28.51936873
0.349880952	1.5009	79.02	2.2403	2849	40	192.698	38.2885	1152.78	40.099	13	2476.95	0	360113	ºì¹ÈÌ²Çø	115.7784833	28.51937792
0.349880952	1.5022	78.9894	2.1605	2834	40	192.654	38.3558	1123.05	40.1691	16	2563.2	0	360113	ºì¹ÈÌ²Çø	115.779505	28.51938711
0.349880952	1.504	78.9461	2.0602	2813	30	192.6	38.43	1084.18	40.2278	18.9039	2678.58	0	360113	ºì¹ÈÌ²Çø	115.7805268	28.51939629
0.303214286	1.5451	72.7115	1.7058	2576	50	182.87	38.5064	949.006	44.2194	26.6173	2765.38	0	360113	ºì¹ÈÌ²Çø	115.7815486	28.51940545
0.383214286	1.5457	72.6861	1.6837	2570	60	182.806	38.5432	920.884	44.2268	25.6325	2852.37	0	360113	ºì¹ÈÌ²Çø	115.7825703	28.51941461
0.321547619	1.5464	72.6501	1.6517	2563	10	182.724	38.5781	883.854	44.2379	23	2968.64	0	360113	ºì¹ÈÌ²Çø	115.7835921	28.51942377
0.270833333	1.5589	76.1488	1.5755	2495	40	172.915	38.6204	771.474	43.8105	25.3675	3056.03	0	360113	ºì¹ÈÌ²Çø	115.7846139	28.51943291
0.334166667	1.5591	76.1318	1.553	2489	60	172.873	38.6293	744.167	43.7676	16.1112	3143.56	0	360113	ºì¹ÈÌ²Çø	115.7856357	28.51944205
0.39	1.5593	76.1105	1.5236	2481	80	172.819	38.6254	708.056	43.7339	4.4444	3260.49	0	360113	ºì¹ÈÌ²Çø	115.7866574	28.51945118
0.374166667	1.5594	76.0961	1.5022	2476	80	172.778	38.6084	681.372	43.6979	10.3827	3348.33	0	360113	ºì¹ÈÌ²Çø	115.7876792	28.5194603
0.295	1.5657	79.5978	1.4819	2317	40	177.903	38.5629	580.846	47.8698	15	3436.28	0	360113	ºì¹ÈÌ²Çø	115.788701	28.51946942
0.283333333	1.5657	79.5937	1.4699	2311	40	177.898	38.4904	550.189	47.7964	14	3553.7	0	360113	ºì¹ÈÌ²Çø	115.7897228	28.51947852
0.283333333	1.5656	79.596	1.4622	2307	40	177.897	38.4084	528.123	47.7186	14.5556	3641.88	0	360113	ºì¹ÈÌ²Çø	115.7907445	28.51948762
0.352166667	1.5508	75.4059	2.106	1879	80	171.465	38.301	362.094	33.0067	7.5707	3691.95	0	360113	ºì¹ÈÌ²Çø	115.7917663	28.51949672
0.363833333	1.5498	75.4408	2.2372	1861	80	171.443	38.1213	342.659	32.9318	6	3634.96	0	360113	ºì¹ÈÌ²Çø	115.7927881	28.5195058
0.2655	1.549	75.4724	2.3496	1846	90	171.427	37.9604	328.477	32.8471	13.0768	3548.89	0	360113	ºì¹ÈÌ²Çø	115.7938099	28.51951488
0.277166667	1.5299	79.4508	2.2537	1648	90	164.978	37.7746	275.812	35.5804	16	3463.02	0	360113	ºì¹ÈÌ²Çø	115.7948316	28.51952394
0.252166667	1.5284	79.5191	2.3893	1624	90	164.992	37.5217	258.481	35.4725	14.4444	3348.87	0	360113	ºì¹ÈÌ²Çø	115.7958534	28.519533
0.272166667	1.5273	79.5723	2.5017	1605	90	165.002	37.3256	245.796	35.3624	14	3263.53	0	360113	ºì¹ÈÌ²Çø	115.7968752	28.51954206
0.287166667	1.5262	79.6264	2.6243	1585	90	165.011	37.1291	233.444	30.7416	17	3178.44	0	360113	ºì¹ÈÌ²Çø	115.797897	28.5195511
0.2605	1.4903	72.0282	3.2113	1231	90	168.409	36.8903	173.967	29.984	15.5556	3065.44	0	360113	ºì¹ÈÌ²Çø	115.7989187	28.51956014
0.2605	1.489	72.0732	3.4005	1200	90	168.433	36.7184	165.173	29.8801	15	2981.04	0	360113	ºì¹ÈÌ²Çø	115.7999405	28.51956917
0.2605	1.4876	72.1157	3.6119	1168	80	168.456	36.5725	156.894	29.7486	15.4444	2896.98	0	360113	ºì¹ÈÌ²Çø	115.8009623	28.51957819
0.297166667	1.4572	82.6048	3.629	1133	80	177.762	36.434	102.85	31.4504	15.8888	2785.48	0	360113	ºì¹ÈÌ²Çø	115.8019841	28.51958721
0.297166667	1.4558	82.6497	3.8663	1106	80	177.77	36.37	101.948	31.3629	14	2702.33	0	360113	ºì¹ÈÌ²Çø	115.8030059	28.51959622
0.361666667	1.3618	103.811	1.1842	3184	10	59.3043	38.5861	1829.96	45.5481	34.6541	3977.24	0	360113	ºì¹ÈÌ²Çø	115.7120583	28.51966694
0.316666667	1.3608	103.823	1.1938	3184	40	59.2522	38.5997	1852.86	45.3894	29.0151	3859.64	0	360113	ºì¹ÈÌ²Çø	115.71308	28.51967662
0.316666667	1.36	103.833	1.2021	3183	40	59.2134	38.599	1870.16	45.2273	29.4595	3771.54	0	360113	ºì¹ÈÌ²Çø	115.7141018	28.5196863
0.32	1.3259	102.551	1.2443	3400	40	60.4312	38.405	1959.93	28.8829	32	3683.53	0	360113	ºì¹ÈÌ²Çø	115.7151235	28.51969596
0.29	1.325	102.567	1.2545	3400	40	60.4138	38.4088	1979.75	28.7411	24.3827	3566.34	0	360113	ºì¹ÈÌ²Çø	115.7161453	28.51970562
0.28	1.3243	102.58	1.2636	3400	40	60.4025	38.4117	1994.75	28.5998	20.5556	3478.58	0	360113	ºì¹ÈÌ²Çø	115.717167	28.51971528
0.31	1.3319	103.294	1.2467	3397	40	61.4763	38.4144	1977.76	28.7108	21	3390.93	0	360113	ºì¹ÈÌ²Çø	115.7181888	28.51972492
0.28	1.309	100.348	1.2956	3383	40	67.2294	38.4179	2018.89	28.6128	20.8271	3274.26	0	360113	ºì¹ÈÌ²Çø	115.7192105	28.51973456
0.29	1.3062	105.193	1.3267	3403	40	66.3392	38.4201	2061.56	19.4914	20.4595	3186.93	0	360113	ºì¹ÈÌ²Çø	115.7202323	28.51974419
0.295	1.3059	105.212	1.3463	3401	40	66.3992	38.4221	2072.78	19.3889	20.4444	3099.74	0	360113	ºì¹ÈÌ²Çø	115.721254	28.51975381
0.285	1.3035	101.951	1.402	3450	40	71.6974	38.4246	2049.29	18.4637	21	2983.76	0	360113	ºì¹ÈÌ²Çø	115.7222758	28.51976342
0.285	1.3033	101.968	1.4281	3449	40	71.7946	38.4265	2057.21	18.3815	21	2896.98	0	360113	ºì¹ÈÌ²Çø	115.7232975	28.51977303
0.27	1.303	101.984	1.4553	3448	40	71.8948	38.4284	2064.98	18.2747	20.5405	2810.41	0	360113	ºì¹ÈÌ²Çø	115.7243193	28.51978263
0.315	1.3128	108.783	1.5345	3256	40	80.3656	38.4307	2234.74	18.8039	20	2695.33	0	360113	ºì¹ÈÌ²Çø	115.725341	28.51979222
0.391666667	1.3127	108.803	1.5603	3257	60	80.4956	38.4329	2240.28	18.7145	21.4444	2609.31	0	360113	ºì¹ÈÌ²Çø	115.7263628	28.51980181
0.391666667	1.3125	108.821	1.5867	3257	60	80.6279	38.4352	2245.63	18.5988	21.6325	2523.57	0	360113	ºì¹ÈÌ²Çø	115.7273845	28.51981138
0.368833333	1.2956	109.794	1.6025	3363	40	81.4162	38.4384	2198.38	8.7657	22	2409.73	0	360113	ºì¹ÈÌ²Çø	115.7284063	28.51982095
0.368833333	1.2913	111.955	1.8401	3245	40	91.5862	38.4409	2206.23	8.7635	21	2324.76	0	360113	ºì¹ÈÌ²Çø	115.729428	28.51983051
0.308333333	1.2914	111.968	1.8971	3246	40	91.7698	38.4435	2206.49	17.9855	21	2240.18	0	360113	ºì¹ÈÌ²Çø	115.7304498	28.51984006
0.308333333	1.3146	112.727	1.9696	3312	40	93.5857	38.447	2165	18.0612	21	2128.1	0	360113	ºì¹ÈÌ²Çø	115.7314716	28.51984961
0.27	1.303	104.843	2.2224	3183	40	98.9514	38.4499	2142.31	18.0464	21	2044.63	0	360113	ºì¹ÈÌ²Çø	115.7324933	28.51985914
0.27	1.3031	104.827	2.3147	3181	40	99.1656	38.4529	2130.11	18.1522	20	1961.73	0	360113	ºì¹ÈÌ²Çø	115.7335151	28.51986868
0.26	1.3032	104.806	2.444	3178	40	99.4537	38.4571	2113.03	18.2352	20.9039	1852.24	0	360113	ºì¹ÈÌ²Çø	115.7345368	28.5198782
0.2875	1.317	94.9808	2.4558	3233	40	117.272	38.4598	2138.65	17.3933	21.1729	1771.02	0	360113	ºì¹ÈÌ²Çø	115.7355586	28.51988771
0.2975	1.3172	94.9502	2.5465	3231	40	117.502	38.4631	2123.84	17.4848	22	1690.68	0	360113	ºì¹ÈÌ²Çø	115.7365803	28.51989722
0.349166667	1.3174	94.9088	2.6736	3228	60	117.808	38.4675	2104.17	17.5574	19	1585.18	0	360113	ºì¹ÈÌ²Çø	115.7376021	28.51990672
0.263333333	1.3136	98.4581	2.7769	3164	40	119.111	38.4708	2073.37	17.5729	20	1507.48	0	360113	ºì¹ÈÌ²Çø	115.7386239	28.51991621
0.263333333	1.3138	98.4234	3.1637	3164	40	119.314	38.474	2060.39	16.6207	18.4595	1431.22	0	360113	ºì¹ÈÌ²Çø	115.7396456	28.51992569
0.3075	1.324	95.3907	3.317	3233	40	136.494	38.4772	1949.52	25.2672	16.5556	1332.22	0	360113	ºì¹ÈÌ²Çø	115.7406674	28.51993517
0.3275	1.3243	95.3637	3.4814	3233	40	136.659	38.4796	1933.21	25.3713	17	1260.36	0	360113	ºì¹ÈÌ²Çø	115.7416891	28.51994464
0.3075	1.3008	93.4597	4.0014	3279	40	143.7	38.4982	1969.54	26.2528	17.0961	1190.97	0	360113	ºì¹ÈÌ²Çø	115.7427109	28.5199541
0.3075	1.3008	93.4202	4.3006	3281	40	143.954	38.5044	1948.67	26.4131	18.4444	1103.09	0	360113	ºì¹ÈÌ²Çø	115.7437327	28.51996355
0.3175	1.3007	93.3915	4.5342	3283	40	144.144	38.5076	1933.24	26.5783	16.6325	1041.39	0	360113	ºì¹ÈÌ²Çø	115.7447544	28.519973
0.3375	1.3075	94.237	4.6985	3172	10	159.326	38.5026	1905.95	35.8973	24.0617	984.073	0	360113	ºì¹ÈÌ²Çø	115.7457762	28.51998243
0.3375	1.3076	94.2124	5.0078	3176	10	159.594	38.5017	1886.79	36.0566	22.269	915.86	0	360113	ºì¹ÈÌ²Çø	115.746798	28.51999186
0.2975	1.3077	94.196	5.2445	3179	40	159.794	38.4987	1873.14	36.2154	21.1729	872.067	0	360113	ºì¹ÈÌ²Çø	115.7478197	28.52000129
0.3075	1.3211	93.4362	5.4538	3236	40	163.091	38.4933	1814.76	36.1074	22.3675	835.703	0	360113	ºì¹ÈÌ²Çø	115.7488415	28.5200107
0.3075	1.3216	92.7738	5.5786	3239	40	172.109	38.4876	1822.3	36.2356	26.5405	800.5	0	360113	ºì¹ÈÌ²Çø	115.7498632	28.52002011
0.3125	1.3333	87.9098	5.693	3252	40	178.963	38.4821	1734.84	44.0666	28.0768	785.175	0	360113	ºì¹ÈÌ²Çø	115.750885	28.52002951
0.3125	1.3334	87.9048	5.8408	3254	40	179.052	38.473	1730.09	44.1866	34.4444	780	0	360113	ºì¹ÈÌ²Çø	115.7519068	28.5200389
0.386666667	1.3481	87.3563	6.001	3280	60	182.416	38.4356	1774.05	44.2492	40.4444	789.177	0	360113	ºì¹ÈÌ²Çø	115.7529285	28.52004828
0.3425	1.3484	87.3517	6.1214	3284	10	182.512	38.4203	1773.11	44.305	41	807.775	0	360113	ºì¹ÈÌ²Çø	115.7539503	28.52005766
0.3425	1.3488	87.3485	6.2354	3288	10	182.607	38.4057	1772.66	44.3769	37	835.703	0	360113	ºì¹ÈÌ²Çø	115.7549721	28.52006703
0.345714286	1.3296	82.5176	6.3421	3239	10	194.949	38.3975	1744.51	34.5831	33.4595	859.069	0	360113	ºì¹ÈÌ²Çø	115.7559938	28.52007639
0.345714286	1.33	82.5241	6.4104	3242	10	195.046	38.3873	1745.1	34.6113	28.9039	882.326	0	360113	ºì¹ÈÌ²Çø	115.7570156	28.52008574
0.315714286	1.3304	82.5313	6.4652	3246	40	195.141	38.3793	1745.82	34.6492	23	913.893	0	360113	ºì¹ÈÌ²Çø	115.7580374	28.52009508
0.345714286	1.3376	82.0975	6.4972	3186	10	193.174	38.3615	1680.56	44.1873	22.5556	967.471	0	360113	ºì¹ÈÌ²Çø	115.7590591	28.52010442
0.312380952	1.3518	82.1564	6.5229	3165	40	198.591	38.3445	1700.4	44.1725	25.4444	1015.14	0	360113	ºì¹ÈÌ²Çø	115.7600809	28.52011375
0.389880952	1.3528	82.1681	6.4316	3168	60	198.63	38.3	1695.2	35.6912	25.5556	1068.27	0	360113	ºì¹ÈÌ²Çø	115.7611027	28.52012308
0.312380952	1.3505	81.6002	6.2287	3355	40	199.413	38.1987	1688.32	35.6778	24.8888	1146.3	0	360113	ºì¹ÈÌ²Çø	115.7621245	28.52013239
0.349880952	1.3841	81.2026	6.0287	3095	40	200.021	38.1223	1638.2	39.9951	28.6325	1209.34	0	360113	ºì¹ÈÌ²Çø	115.7631462	28.5201417
0.349880952	1.3855	81.2157	5.7932	3092	40	200.01	38.0391	1631.3	40.0243	32.2715	1275.62	0	360113	ºì¹ÈÌ²Çø	115.764168	28.520151
0.349880952	1.3874	81.2328	5.465	3087	40	199.993	37.9295	1621.48	40.048	36	1368.21	0	360113	ºì¹ÈÌ²Çø	115.7651898	28.52016029
0.349166667	1.3918	89.024	5.3485	3216	30	201.505	37.8289	1566.65	41.6075	35.0768	1440.31	0	360113	ºì¹ÈÌ²Çø	115.7662115	28.52016957
0.379166667	1.3934	89.0281	5.0617	3214	10	201.504	37.7498	1558.7	41.5643	38.3675	1514.33	0	360113	ºì¹ÈÌ²Çø	115.7672333	28.52017885
0.349166667	1.3955	89.0338	4.6844	3210	30	201.498	37.6491	1546.9	41.5325	33.2841	1615.55	0	360113	ºì¹ÈÌ²Çø	115.7682551	28.52018812
0.354166667	1.3945	95.8741	4.2961	3277	40	201.185	37.5965	1541.5	40.8432	26.9232	1693.07	0	360113	ºì¹ÈÌ²Çø	115.7692769	28.52019738
0.354166667	1.396	95.8647	4.1197	3270	40	201.166	37.5539	1528.57	46.1266	27.2715	1771.78	0	360113	ºì¹ÈÌ²Çø	115.7702986	28.52020663
0.389166667	1.4405	88.693	3.7851	3072	10	198.501	37.5768	1497.92	41.5301	25.5556	1878.3	0	360113	ºì¹ÈÌ²Çø	115.7713204	28.52021588
0.359166667	1.442	88.6773	3.593	3057	40	198.433	37.6515	1475.75	41.4996	23.8271	1959.21	0	360113	ºì¹ÈÌ²Çø	115.7723422	28.52022511
0.349880952	1.4544	79.0372	3.4567	3117	40	198.415	37.7479	1386.65	41.5384	20	2040.88	0	360113	ºì¹ÈÌ²Çø	115.773364	28.52023434
0.349880952	1.4566	78.993	3.2458	3097	40	198.299	37.8847	1348.99	41.5052	19.5556	2150.81	0	360113	ºì¹ÈÌ²Çø	115.7743857	28.52024357
0.349880952	1.4583	78.9592	3.0986	3082	40	198.21	37.9855	1320.02	41.4744	15.6173	2233.94	0	360113	ºì¹ÈÌ²Çø	115.7754075	28.52025278
0.299880952	1.4965	77.4596	2.9669	2749	40	195.351	38.0879	1156.2	49.6837	15.1729	2317.58	0	360113	ºì¹ÈÌ²Çø	115.7764293	28.52026199
0.299880952	1.4987	77.4251	2.7789	2730	40	195.286	38.2091	1119.55	49.6483	12.1729	2429.81	0	360113	ºì¹ÈÌ²Çø	115.7774511	28.52027119
0.269880952	1.5004	77.3981	2.6468	2715	40	195.237	38.2932	1091.74	49.6175	13.8119	2514.46	0	360113	ºì¹ÈÌ²Çø	115.7784729	28.52028038
0.349880952	1.5028	78.9929	2.1837	2833	40	192.848	38.3577	1109.24	40.1273	18.6325	2599.46	0	360113	ºì¹ÈÌ²Çø	115.7794946	28.52028956
0.324880952	1.5321	81.4262	2.1201	2686	40	194.718	38.4619	1007.5	40.1805	16.4444	2713.3	0	360113	ºì¹ÈÌ²Çø	115.7805164	28.52029874
0.338214286	1.5455	72.7364	1.7218	2585	10	183.114	38.516	936.957	44.1408	26.3483	2799.02	0	360113	ºì¹ÈÌ²Çø	115.7815382	28.52030791
0.412333333	1.546	72.7107	1.6971	2579	50	183.053	38.5522	908.943	44.1512	32	2885	12	360113	ºì¹ÈÌ²Çø	115.78256	28.52031707
0.3125	1.5475	82.7326	1.6389	2528	10	189.68	38.6025	841.474	40.181	25.7285	3000	0	360113	ºì¹ÈÌ²Çø	115.7835818	28.52032622
0.294166667	1.548	82.7188	1.6097	2521	40	189.628	38.6212	811.592	40.1668	25.5405	3086.5	0	360113	ºì¹ÈÌ²Çø	115.7846035	28.52033537
0.288333333	1.5484	82.7052	1.581	2514	30	189.575	38.632	781.839	40.147	17.1112	3173.2	0	360113	ºì¹ÈÌ²Çø	115.7856253	28.52034451
0.340833333	1.5695	76.2737	1.5819	2460	80	182.669	38.6128	627.837	42.7495	13.5556	3289.07	0	360113	ºì¹ÈÌ²Çø	115.7866471	28.52035364
0.345833333	1.5695	76.267	1.5625	2451	80	182.651	38.6005	601.065	42.7262	12.5405	3376.17	0	360113	ºì¹ÈÌ²Çø	115.7876689	28.52036276
0.295	1.5696	76.2621	1.5444	2443	40	182.634	38.577	574.718	42.6911	11	3463.41	0	360113	ºì¹ÈÌ²Çø	115.7886907	28.52037188
0.283333333	1.5665	79.6136	1.4741	2313	40	178.165	38.5273	536.568	47.767	13.2498	3510	0	360113	ºì¹ÈÌ²Çø	115.7897124	28.52038098
0.3055	1.5604	82.0661	2.0822	1988	40	181.412	38.4597	449.209	47.6934	12.4595	3545.59	0	360113	ºì¹ÈÌ²Çø	115.7907342	28.52039008
0.4255	1.56	82.09	2.1736	1970	80	181.403	38.3548	428.865	33.0166	6.4595	3583.09	0	360113	ºì¹ÈÌ²Çø	115.791756	28.52039917
0.3605	1.5507	75.4879	2.2563	1858	80	171.741	38.1657	335.031	32.9412	6.0769	3602.12	0	360113	ºì¹ÈÌ²Çø	115.7927778	28.52040826
0.314666667	1.5455	86.7055	2.208	1686	90	178.427	37.9852	314.622	36.1487	13.4595	3515.25	0	360113	ºì¹ÈÌ²Çø	115.7937996	28.52041734
0.316666667	1.5445	86.7582	2.3084	1666	90	178.424	37.8024	300.249	36.0457	15.4444	3428.54	0	360113	ºì¹ÈÌ²Çø	115.7948214	28.5204264
0.266666667	1.5431	86.8314	2.455	1639	90	178.422	37.5442	281.468	35.9636	15.4595	3313.2	0	360113	ºì¹ÈÌ²Çø	115.7958432	28.52043547
0.287166667	1.5076	78.9866	2.9137	1236	90	176.796	37.3838	207.665	30.9266	17	3226.92	0	360113	ºì¹ÈÌ²Çø	115.7968649	28.52044452
0.287166667	1.5062	79.0253	3.074	1210	90	176.803	37.1797	195.805	30.7602	17.8271	3140.84	0	360113	ºì¹ÈÌ²Çø	115.7978867	28.52045356
0.287166667	1.5042	79.0767	3.3072	1173	90	176.811	36.9075	180.561	30.6355	15.4595	3026.43	0	360113	ºì¹ÈÌ²Çø	115.7989085	28.5204626
0.2655	1.4896	72.1045	3.5138	1191	90	168.715	36.7029	158.36	29.8856	14.0768	2940.92	0	360113	ºì¹ÈÌ²Çø	115.7999303	28.52047163
0.2605	1.4883	72.1471	3.5689	1159	80	168.737	36.538	150.056	25.865	17.4444	2855.68	0	360113	ºì¹ÈÌ²Çø	115.8009521	28.52048066
0.297166667	1.458	82.6127	3.7848	1125	80	178.013	36.3999	100.134	31.4321	17	2742.5	0	360113	ºì¹ÈÌ²Çø	115.8019739	28.52048967
0.297166667	1.4566	82.6551	4.0497	1096	80	178.02	36.355	99.5122	31.3442	14.6325	2658.01	0	360113	ºì¹ÈÌ²Çø	115.8029957	28.52049868
0.436071429	0	0	1.168	0	40	0	0	0	0	-9999	0	0	360113	ºì¹ÈÌ²Çø	115.7110256	28.52055968
0.316666667	1.3611	103.796	1.1748	3183	30	59.298	38.5717	1810.17	45.355	28	3995.86	0	360113	ºì¹ÈÌ²Çø	115.7120473	28.52056937
0.361666667	1.3601	103.808	1.1852	3182	10	59.245	38.5989	1833.49	45.2038	25.9232	3878.83	0	360113	ºì¹ÈÌ²Çø	115.7130691	28.52057905
0.365	1.3425	101.849	1.2217	3243	10	61.1567	38.5976	1906.67	35.361	24.8271	3791.17	0	360113	ºì¹ÈÌ²Çø	115.7140908	28.52058873
0.365	1.3417	101.862	1.2332	3243	10	61.137	38.5906	1925.74	35.1411	26.8271	3703.63	0	360113	ºì¹ÈÌ²Çø	115.7151126	28.5205984
0.31	1.3245	102.562	1.2557	3394	40	60.4211	38.4063	1966.53	28.6267	21.5405	3587.1	0	360113	ºì¹ÈÌ²Çø	115.7161343	28.52060806
0.28	1.3238	102.576	1.2656	3394	40	60.409	38.4092	1982.13	28.4899	20.1729	3499.86	0	360113	ºì¹ÈÌ²Çø	115.7171561	28.52061771
0.29	1.323	102.59	1.2768	3393	40	60.3984	38.4122	1997.86	28.3092	22	3412.76	0	360113	ºì¹ÈÌ²Çø	115.7181779	28.52062736
0.285	1.3085	100.346	1.3016	3376	40	67.2329	38.416	2008.54	19.0307	20.0961	3296.86	0	360113	ºì¹ÈÌ²Çø	115.7191996	28.52063699
0.285	1.3079	100.365	1.3208	3374	40	67.2832	38.4183	2023.75	18.9665	21	3210.14	0	360113	ºì¹ÈÌ²Çø	115.7202214	28.52064662
0.295	1.3033	101.927	1.3723	3445	40	71.5728	38.42	2030.52	18.4932	23	3123.6	0	360113	ºì¹ÈÌ²Çø	115.7212431	28.52065625
0.295	1.303	101.949	1.4044	3444	40	71.7006	38.4224	2042.13	18.4131	22.5556	3008.54	0	360113	ºì¹ÈÌ²Çø	115.7222649	28.52066586
0.285	1.3028	101.967	1.43	3443	40	71.8	38.4242	2050.78	18.3343	19.6325	2922.5	0	360113	ºì¹ÈÌ²Çø	115.7232866	28.52067547
0.295	1.3094	104.06	1.4809	3316	40	80.0923	38.4262	2151	18.7734	22.4444	2836.71	0	360113	ºì¹ÈÌ²Çø	115.7243084	28.52068507
0.371666667	1.3091	104.089	1.5164	3315	60	80.2773	38.4289	2166.6	18.6914	23.0961	2722.74	0	360113	ºì¹ÈÌ²Çø	115.7253302	28.52069466
0.325	1.312	108.801	1.5579	3254	40	80.5395	38.4305	2242.06	18.6725	22.6325	2637.61	0	360113	ºì¹ÈÌ²Çø	115.7263519	28.52070424
0.325	1.3118	108.82	1.5838	3254	40	80.6728	38.4327	2248.71	18.559	22.8271	2552.82	0	360113	ºì¹ÈÌ²Çø	115.7273737	28.52071382
0.325	1.3116	108.846	1.6105	3255	40	80.8532	38.4359	2257.31	18.4765	22	2440.35	0	360113	ºì¹ÈÌ²Çø	115.7283955	28.52072339
0.308333333	1.2906	111.956	1.8341	3241	40	91.6268	38.4385	2214.63	17.8065	21	2356.48	0	360113	ºì¹ÈÌ²Çø	115.7294172	28.52073295
0.308333333	1.2907	111.969	1.8907	3243	40	91.8118	38.4411	2215.61	17.9159	19.2715	2273.08	0	360113	ºì¹ÈÌ²Çø	115.730439	28.5207425
0.27	1.3023	104.866	2.118	3184	40	98.7777	38.4447	2164.44	17.9799	21.6325	2162.71	0	360113	ºì¹ÈÌ²Çø	115.7314608	28.52075205
0.27	1.3025	104.851	2.2055	3182	40	98.9914	38.4476	2152.99	18.057	20.8271	2080.62	0	360113	ºì¹ÈÌ²Çø	115.7324825	28.52076158
0.28	1.3026	104.835	2.2967	3181	40	99.2072	38.4506	2141.07	18.1647	22.3675	1999.22	0	360113	ºì¹ÈÌ²Çø	115.7335043	28.52077111
0.369166667	1.2998	94.0145	2.3691	3187	60	113.307	38.4549	2167.63	17.1911	22.4444	1891.9	0	360113	ºì¹ÈÌ²Çø	115.734526	28.52078064
0.369166667	1.3	93.986	2.4573	3186	60	113.571	38.4581	2157.67	17.2648	25	1812.46	0	360113	ºì¹ÈÌ²Çø	115.7355478	28.52079015
0.359166667	1.3168	94.9584	2.516	3231	60	117.598	38.4608	2146.01	17.4978	21.9232	1734.04	0	360113	ºì¹ÈÌ²Çø	115.7365696	28.52079966
0.2875	1.317	94.9171	2.6383	3228	40	117.907	38.4653	2127.27	17.5707	18	1631.35	0	360113	ºì¹ÈÌ²Çø	115.7375913	28.52080916
0.2775	1.3171	94.8859	2.7342	3225	40	118.136	38.4687	2113.32	17.6471	17.5405	1555.96	0	360113	ºì¹ÈÌ²Çø	115.7386131	28.52081865
0.2825	1.3016	95.7717	3.1137	3196	40	131.015	38.4719	2074.28	16.631	18	1482.19	0	360113	ºì¹ÈÌ²Çø	115.7396349	28.52082813
0.2825	1.3021	95.7337	3.3185	3199	40	131.314	38.4755	2057.78	16.7034	16	1386.83	0	360113	ºì¹ÈÌ²Çø	115.7406567	28.52083761
0.2775	1.3005	93.5007	3.7214	3278	40	143.595	38.488	2012.82	26.0273	16.8271	1317.95	0	360113	ºì¹ÈÌ²Çø	115.7416784	28.52084708
0.2775	1.3006	93.4704	3.9339	3280	40	143.786	38.4938	1997.26	26.2339	19	1251.76	0	360113	ºì¹ÈÌ²Çø	115.7427002	28.52085654
0.3075	1.3006	93.4311	4.2298	3283	40	144.041	38.5004	1976.66	26.3952	19	1168.46	0	360113	ºì¹ÈÌ²Çø	115.743722	28.52086599
0.2775	1.2926	95.4941	4.5294	3231	40	159.388	38.507	2050.53	26.7645	23.5212	1110.41	0	360113	ºì¹ÈÌ²Çø	115.7447437	28.52087544
0.354166667	1.2927	95.4712	4.7588	3233	60	159.621	38.5091	2037.48	26.9758	28.3675	1056.83	0	360113	ºì¹ÈÌ²Çø	115.7457655	28.52088488
0.3075	1.3075	94.2252	4.9331	3178	50	159.733	38.5011	1922.16	35.9647	24	993.63	0	360113	ºì¹ÈÌ²Çø	115.7467873	28.52089431
0.3075	1.3075	94.2098	5.1684	3182	40	159.935	38.4999	1908.72	36.1271	23.5556	953.415	0	360113	ºì¹ÈÌ²Çø	115.7478091	28.52090373
0.3075	1.3076	94.1963	5.4074	3185	40	160.134	38.497	1895.88	36.3423	23.0768	920.272	0	360113	ºì¹ÈÌ²Çø	115.7488308	28.52091314
0.3075	1.3214	92.7922	5.5058	3242	40	172.235	38.4931	1858.48	45.1223	24	888.426	0	360113	ºì¹ÈÌ²Çø	115.7498526	28.52092255
0.3075	1.3218	92.7785	5.6785	3246	40	172.386	38.4883	1849.57	45.2739	27.8271	874.643	0	360113	ºì¹ÈÌ²Çø	115.7508744	28.52093195
0.3125	1.3475	87.3815	5.7514	3278	40	182.413	38.4732	1811.72	44.1073	32.7159	870	0	360113	ºì¹ÈÌ²Çø	115.7518961	28.52094134
0.3125	1.348	87.3718	5.9142	3283	40	182.542	38.4606	1809.46	44.1538	36.8271	878.237	0	360113	ºì¹ÈÌ²Çø	115.7529179	28.52095073
0.3125	1.3483	87.3665	6.0319	3286	40	182.638	38.4517	1808.26	44.1999	39.5556	894.986	0	360113	ºì¹ÈÌ²Çø	115.7539397	28.5209601
0.31	1.3343	86.2226	6.1867	3264	40	196.288	38.4396	1881.9	35.5476	35	920.272	0	360113	ºì¹ÈÌ²Çø	115.7549615	28.52096947
0.31	1.3347	86.2206	6.3118	3268	40	196.444	38.4324	1878.05	35.5885	32	947.259	0	360113	ºì¹ÈÌ²Çø	115.7559832	28.52097883
0.315714286	1.3302	82.5363	6.3282	3244	30	195.184	38.4406	1771.52	34.5685	26.6517	968.401	0	360113	ºì¹ÈÌ²Çø	115.757005	28.52098819
0.315714286	1.3306	82.544	6.392	3247	40	195.28	38.4427	1772.02	34.5973	22	997.246	0	360113	ºì¹ÈÌ²Çø	115.7580268	28.52099753
0.315714286	1.3311	82.555	6.5142	3252	40	195.404	38.4494	1772.8	34.6195	24.4444	1046.57	0	360113	ºì¹ÈÌ²Çø	115.7590486	28.52100687
0.389880952	1.3519	82.1734	6.4962	3169	60	198.718	38.4457	1725.61	35.5072	27.0768	1090.78	0	360113	ºì¹ÈÌ²Çø	115.7600704	28.5210162
0.342380952	1.353	82.1849	6.4047	3171	10	198.758	38.3998	1719.82	35.5137	26.6325	1140.39	0	360113	ºì¹ÈÌ²Çø	115.7610921	28.52102552
0.339880952	1.3828	81.2028	6.1977	3101	40	200.161	38.2764	1668.54	39.8994	29.7159	1213.8	0	360113	ºì¹ÈÌ²Çø	115.7621139	28.52103484
0.349880952	1.3842	81.2152	5.9674	3098	40	200.153	38.1777	1661.07	39.9265	34.0768	1273.5	0	360113	ºì¹ÈÌ²Çø	115.7631357	28.52104415
0.349880952	1.3856	81.2275	5.7278	3095	40	200.141	38.0803	1653.21	39.9655	36.1729	1336.6	0	360113	ºì¹ÈÌ²Çø	115.7641575	28.52105345
0.352380952	1.4066	82.2207	5.4882	3067	40	207.8	37.9421	1628.73	40.7017	36.1729	1425.24	0	360113	ºì¹ÈÌ²Çø	115.7651793	28.52106274
0.352380952	1.4082	82.235	5.2276	3063	40	207.793	37.847	1616.39	40.7066	36.0961	1494.59	0	360113	ºì¹ÈÌ²Çø	115.766201	28.52107202
0.379166667	1.3937	89.0454	5.0081	3208	10	201.632	37.7458	1567.15	41.5264	34.8271	1566.05	0	360113	ºì¹ÈÌ²Çø	115.7672228	28.5210813
0.349166667	1.3958	89.0501	4.6285	3205	40	201.626	37.6178	1554.5	41.5047	31.3827	1664.12	0	360113	ºì¹ÈÌ²Çø	115.7682446	28.52109057
0.359166667	1.3974	89.0539	4.3494	3202	40	201.619	37.5232	1544.17	41.4843	29.4595	1739.48	0	360113	ºì¹ÈÌ²Çø	115.7692664	28.52109983
0.356666667	1.4232	89.6651	4.0473	3204	40	203.063	37.448	1514.14	46.1236	24	1816.18	0	360113	ºì¹ÈÌ²Çø	115.7702882	28.52110908
0.346666667	1.4256	89.6306	3.7608	3189	40	203	37.4715	1485.14	46.0459	19.8271	1920.23	0	360113	ºì¹ÈÌ²Çø	115.77131	28.52111833
0.349880952	1.4529	79.0824	3.5837	3126	40	198.628	37.5793	1418.58	41.5532	21.8888	1999.45	0	360113	ºì¹ÈÌ²Çø	115.7723317	28.52112757
0.389880952	1.4546	79.0497	3.4235	3112	10	198.543	37.6974	1390.53	41.4957	24.269	2079.54	0	360113	ºì¹ÈÌ²Çø	115.7733535	28.5211368
0.389880952	1.4568	79.0054	3.2229	3091	10	198.427	37.851	1352.04	41.4555	23.6173	2187.53	0	360113	ºì¹ÈÌ²Çø	115.7743753	28.52114602
0.319880952	1.492	77.7635	3.1679	2866	40	207.066	37.9671	1232.34	45.6433	13.5556	2269.32	0	360113	ºì¹ÈÌ²Çø	115.7753971	28.52115524
0.319880952	1.4939	77.7303	3.0257	2851	40	206.996	38.0707	1199.15	45.6106	16	2351.7	0	360113	ºì¹ÈÌ²Çø	115.7764189	28.52116444
0.299880952	1.4989	77.4297	2.7614	2734	40	195.421	38.198	1113.23	49.5694	15	2462.38	0	360113	ºì¹ÈÌ²Çø	115.7774407	28.52117364
0.309880952	1.5005	77.4034	2.6324	2719	40	195.372	38.2886	1084.91	49.5336	14.4444	2545.94	0	360113	ºì¹ÈÌ²Çø	115.7784625	28.52118284
0.282380952	1.5022	77.3762	2.5105	2705	30	195.322	38.3734	1056.44	49.4934	20	2629.92	0	360113	ºì¹ÈÌ²Çø	115.7794842	28.52119202
0.314880952	1.5322	81.4341	2.1322	2692	40	194.846	38.4743	998.172	39.6094	17	2742.5	0	360113	ºì¹ÈÌ²Çø	115.780506	28.5212012
0.324880952	1.5333	81.4101	2.0571	2683	40	194.799	38.5271	967.08	39.6335	26.4444	2827.33	0	360113	ºì¹ÈÌ²Çø	115.7815278	28.52121037
0.323214286	1.547	82.7541	1.6876	2544	40	189.893	38.5696	873.752	40.1412	33.5405	2912.47	0	360113	ºì¹ÈÌ²Çø	115.7825496	28.52121953
0.3475	1.5476	82.7356	1.6457	2534	60	189.825	38.6044	834.093	40.1304	32.3827	3026.43	0	360113	ºì¹ÈÌ²Çø	115.7835714	28.52122868
0.294166667	1.5481	82.7216	1.615	2527	40	189.774	38.6225	804.363	40.1198	26.6325	3112.2	0	360113	ºì¹ÈÌ²Çø	115.7845932	28.52123783
0.3175	1.5586	82.8644	1.6404	2498	40	199.446	38.6182	703.449	39.1181	19.1112	3198.2	0	360113	ºì¹ÈÌ²Çø	115.785615	28.52124697
0.360833333	1.5591	82.8561	1.6071	2484	80	199.4	38.6199	662.951	39.1161	19.7502	3313.2	0	360113	ºì¹ÈÌ²Çø	115.7866368	28.5212561
0.28	1.5699	76.2923	1.5616	2451	40	182.828	38.61	593.285	42.7146	14.2715	3349.94	0	360113	ºì¹ÈÌ²Çø	115.7876586	28.52126522
0.268333333	1.57	76.2865	1.5431	2442	40	182.813	38.5933	566.865	42.6842	15.7285	3381.63	0	360113	ºì¹ÈÌ²Çø	115.7886803	28.52127433
0.283333333	1.5701	76.2814	1.479	2431	40	182.793	38.5545	532.408	42.6582	12.2715	3427.1	0	360113	ºì¹ÈÌ²Çø	115.7897021	28.52128344
0.3055	1.5609	82.0848	2.0792	1987	40	181.593	38.5072	442.694	42.7663	11.1112	3463.54	0	360113	ºì¹ÈÌ²Çø	115.7907239	28.52129254
0.4205	1.5605	82.1087	2.1716	1969	80	181.584	38.406	422.38	42.6189	6	3501.91	0	360113	ºì¹ÈÌ²Çø	115.7917457	28.52130163
0.399666667	1.5471	86.6744	2.1358	1705	80	178.614	38.1962	323.662	36.2036	6.4444	3555.98	0	360113	ºì¹ÈÌ²Çø	115.7927675	28.52131072
0.331666667	1.546	86.7258	2.232	1686	90	178.612	38.0223	309.293	36.1319	12	3492.52	0	360113	ºì¹ÈÌ²Çø	115.7937893	28.5213198
0.296666667	1.545	86.7792	2.3359	1667	90	178.609	37.8386	295.124	36.0289	13.8271	3405.23	0	360113	ºì¹ÈÌ²Çø	115.7948111	28.52132886
0.297166667	1.5236	86.2721	2.8402	1271	90	190.261	37.6099	244.29	31.5355	15.0961	3289.07	0	360113	ºì¹ÈÌ²Çø	115.7958329	28.52133793
0.297166667	1.5222	86.3111	2.9996	1242	90	190.256	37.4101	230.563	31.433	15.8888	3202.14	0	360113	ºì¹ÈÌ²Çø	115.7968547	28.52134698
0.287166667	1.5065	79.0343	3.1557	1202	90	176.969	37.2109	191.484	30.7799	18	3115.38	0	360113	ºì¹ÈÌ²Çø	115.7978765	28.52135603
0.287166667	1.5045	79.0857	3.392	1166	90	176.978	36.9276	176.326	30.6533	15.6325	3000	0	360113	ºì¹ÈÌ²Çø	115.7988983	28.52136507
0.287166667	1.503	79.1238	3.5839	1138	90	176.984	36.7139	165.388	30.5273	15	2913.71	0	360113	ºì¹ÈÌ²Çø	115.7999201	28.5213741
0.297166667	1.486	81.8403	3.6459	1250	80	181.939	36.515	146.028	25.8835	14.9232	2827.65	0	360113	ºì¹ÈÌ²Çø	115.8009419	28.52138312
0.297166667	1.4839	81.8932	3.9719	1210	80	181.968	36.3777	140.894	25.7828	13.8119	2713.3	0	360113	ºì¹ÈÌ²Çø	115.8019637	28.52139213
0.302166667	1.4637	84.937	4.136	1229	80	184.955	36.3598	110.215	25.5369	11.5556	2627.87	0	360113	ºì¹ÈÌ²Çø	115.8029855	28.52140114
0.287166667	1.4622	84.9818	4.4282	1202	80	184.982	36.3584	110.932	25.3885	17.8864	2542.75	0	360113	ºì¹ÈÌ²Çø	115.8040073	28.52141014
0.336666667	1.3762	104.231	1.1546	3216	40	61.688	38.4665	1680.92	45.3918	34.4444	4191.42	0	360113	ºì¹ÈÌ²Çø	115.7099928	28.52145241
0.371666667	1.3756	104.241	1.159	3218	10	61.6517	38.566	1697.56	45.284	39	4103.86	0	360113	ºì¹ÈÌ²Çø	115.7110146	28.52146211
0.361666667	1.3578	102.269	1.1868	3277	10	63.52	38.6249	1774.84	35.4624	26.5556	4016.42	0	360113	ºì¹ÈÌ²Çø	115.7120363	28.5214718
0.31	1.3429	101.829	1.2011	3242	40	61.1909	38.5915	1866.9	35.3649	21.4595	3900	0	360113	ºì¹ÈÌ²Çø	115.7130581	28.52148149
0.32	1.3421	101.842	1.2124	3243	40	61.1704	38.6042	1886.27	35.2081	22.8271	3812.83	0	360113	ºì¹ÈÌ²Çø	115.7140799	28.52149116
0.31	1.3413	101.856	1.2247	3243	40	61.1509	38.602	1905.81	34.9953	20	3725.8	0	360113	ºì¹ÈÌ²Çø	115.7151016	28.52150083
0.31	1.3402	101.875	1.2427	3243	40	61.1264	38.5786	1932.07	34.8341	20	3609.99	0	360113	ºì¹ÈÌ²Çø	115.7161234	28.52151049
0.375	1.3323	98.6611	1.233	3232	10	63.9625	38.5306	1915.19	25.1823	21	3523.31	0	360113	ºì¹ÈÌ²Çø	115.7171452	28.52152014
0.315	1.3156	99.3581	1.2545	3382	40	63.2917	38.4097	1942.97	18.7271	19	3436.8	0	360113	ºì¹ÈÌ²Çø	115.7181669	28.52152979
0.325	1.3147	99.3836	1.2769	3379	40	63.282	38.4138	1966.02	18.6671	22	3321.75	0	360113	ºì¹ÈÌ²Çø	115.7191887	28.52153943
0.295	1.2974	100.786	1.3266	3365	40	69.5025	38.4161	2012.61	19.0314	23.6325	3235.69	0	360113	ºì¹ÈÌ²Çø	115.7202105	28.52154906
0.295	1.2971	100.802	1.3447	3364	40	69.5732	38.4179	2024.73	18.9467	23	3149.86	0	360113	ºì¹ÈÌ²Çø	115.7212322	28.52155868
0.325	1.3093	104.019	1.4268	3316	10	79.848	38.42	2119.33	19.4507	20	3035.79	0	360113	ºì¹ÈÌ²Çø	115.722254	28.5215683
0.285	1.3091	104.04	1.4512	3315	40	79.9833	38.4218	2131.97	18.8063	20	2950.54	0	360113	ºì¹ÈÌ²Çø	115.7232758	28.5215779
0.34	1.3089	104.061	1.4765	3315	10	80.1211	38.4237	2144.67	18.6999	22	2865.59	0	360113	ºì¹ÈÌ²Çø	115.7242975	28.5215875
0.371666667	1.3086	104.09	1.5116	3314	60	80.3083	38.4263	2161.64	18.6212	22	2752.82	0	360113	ºì¹ÈÌ²Çø	115.7253193	28.52159709
0.295	1.3084	104.112	1.5386	3313	40	80.4506	38.4284	2174.33	18.5438	22.9232	2668.65	0	360113	ºì¹ÈÌ²Çø	115.7263411	28.52160668
0.315	1.3117	107.628	1.5587	3234	40	85.8671	38.4308	2140.25	17.5543	22	2584.88	0	360113	ºì¹ÈÌ²Çø	115.7273629	28.52161626
0.318333333	1.3156	112.352	1.6037	3173	40	86.175	38.4335	2213.37	17.7208	23.9232	2473.86	0	360113	ºì¹ÈÌ²Çø	115.7283846	28.52162582
0.308333333	1.3156	112.369	1.6291	3174	40	86.3016	38.436	2222.87	17.7211	20.8271	2391.17	0	360113	ºì¹ÈÌ²Çø	115.7294064	28.52163539
0.402	1.319	115.852	1.8538	3218	80	96.3155	38.4386	2221.62	26.7782	19.1729	2309.03	0	360113	ºì¹ÈÌ²Çø	115.7304282	28.52164494
0.402	1.3192	115.857	1.938	3220	80	96.568	38.4424	2213.78	26.8602	19.9039	2200.45	0	360113	ºì¹ÈÌ²Çø	115.7314499	28.52165449
0.29	1.3157	105.066	1.9655	3234	40	110.495	38.4455	2249.65	25.8012	21	2119.83	0	360113	ºì¹ÈÌ²Çø	115.7324717	28.52166402
0.3075	1.2993	94.0574	2.2244	3190	40	113.012	38.4482	2192.46	17.1184	22	2040	0	360113	ºì¹ÈÌ²Çø	115.7334935	28.52167355
0.3075	1.2996	94.0203	2.3342	3189	40	113.366	38.4523	2180.61	17.19	22	1934.94	0	360113	ºì¹ÈÌ²Çø	115.7345153	28.52168308
0.359166667	1.2998	93.9919	2.4198	3187	60	113.632	38.4555	2171.53	17.2643	20.8271	1857.34	0	360113	ºì¹ÈÌ²Çø	115.735537	28.52169259
0.2875	1.3	93.9632	2.5081	3185	40	113.898	38.4588	2162.29	17.3675	19.8271	1780.9	0	360113	ºì¹ÈÌ²Çø	115.7365588	28.5217021
0.2875	1.3156	93.7751	2.5852	3169	40	127.93	38.4629	2118.8	17.0025	17	1681.07	0	360113	ºì¹ÈÌ²Çø	115.7375806	28.5217116
0.2775	1.3159	93.7451	2.6725	3169	40	128.131	38.4663	2107.53	17.1912	17	1608.01	0	360113	ºì¹ÈÌ²Çø	115.7386024	28.52172109
0.3125	1.3162	93.715	2.7632	3168	40	128.332	38.4698	2096.28	16.482	18	1536.75	0	360113	ºì¹ÈÌ²Çø	115.7396242	28.52173058
0.3125	1.3223	94.3687	3.2095	3255	40	142.552	38.4734	2082.81	16.341	17.1729	1444.99	0	360113	ºì¹ÈÌ²Çø	115.7406459	28.52174005
0.384166667	1.3225	94.3409	3.3815	3257	60	142.724	38.4753	2070.17	16.4176	14	1379.02	0	360113	ºì¹ÈÌ²Çø	115.7416677	28.52174952
0.263333333	1.3142	96.4003	3.6404	3204	40	157.985	38.4775	2145.39	16.764	18	1315.9	0	360113	ºì¹ÈÌ²Çø	115.7426895	28.52175898
0.2775	1.2927	95.5306	4.2121	3232	40	159.243	38.4986	2089.93	26.5508	17.5405	1236.93	0	360113	ºì¹ÈÌ²Çø	115.7437113	28.52176844
0.2775	1.2928	95.5066	4.4308	3234	50	159.479	38.5027	2077.07	26.7025	24.8888	1182.24	0	360113	ºì¹ÈÌ²Çø	115.744733	28.52177788
0.354166667	1.2929	95.484	4.6552	3236	60	159.713	38.5054	2064.37	26.911	26.6325	1132.08	0	360113	ºì¹ÈÌ²Çø	115.7457548	28.52178732
0.354166667	1.293	95.4566	4.9628	3238	60	160.023	38.5068	2047.77	27.0718	26.4595	1073.31	0	360113	ºì¹ÈÌ²Çø	115.7467766	28.52179675
0.2575	1.3166	95.1697	5.1541	3332	40	176.151	38.5067	2019.69	35.4973	22	1036.19	0	360113	ºì¹ÈÌ²Çø	115.7477984	28.52180617
0.3075	1.3321	93.9437	5.2331	3281	40	176.138	38.4999	1907.63	44.63	26.4444	1005.78	0	360113	ºì¹ÈÌ²Çø	115.7488202	28.52181559
0.3375	1.332	93.9329	5.5487	3286	10	176.34	38.4976	1893.56	44.7769	29.1729	976.729	0	360113	ºì¹ÈÌ²Çø	115.7498419	28.521825
0.336666667	1.3584	89.4559	5.5277	3352	10	187.199	38.4969	1833.28	53.4467	26.7285	964.21	0	360113	ºì¹ÈÌ²Çø	115.7508637	28.5218344
0.306666667	1.3586	89.4475	5.6638	3355	40	187.293	38.4965	1829.59	53.5374	30	960	0	360113	ºì¹ÈÌ²Çø	115.7518855	28.52184379
0.31	1.3337	86.2454	5.8489	3260	40	196.155	38.4775	1915.19	44.8027	31.8888	967.471	0	360113	ºì¹ÈÌ²Çø	115.7529073	28.52185317
0.31	1.334	86.2402	5.9535	3262	40	196.276	38.4724	1911.65	35.402	33.9383	982.7	0	360113	ºì¹ÈÌ²Çø	115.7539291	28.52186255
0.31	1.3344	86.2369	6.0538	3265	40	196.395	38.4692	1908.24	35.447	31.8271	1005.78	0	360113	ºì¹ÈÌ²Çø	115.7549509	28.52187192
0.31	1.3349	86.2349	6.1791	3269	40	196.551	38.4694	1903.88	35.4824	29.7502	1035.76	0	360113	ºì¹ÈÌ²Çø	115.7559727	28.52188128
0.31	1.3353	86.235	6.2652	3272	40	196.666	38.4738	1900.72	35.5184	26.2866	1055.13	0	360113	ºì¹ÈÌ²Çø	115.7569944	28.52189064
0.31	1.3435	86.476	6.4303	3239	40	210.623	38.4837	1900.43	36.2349	22	1081.67	0	360113	ºì¹ÈÌ²Çø	115.7580162	28.52189998
0.315714286	1.3396	82.8165	6.4165	3219	40	209.383	38.5077	1793.7	35.1211	27.5212	1127.3	0	360113	ºì¹ÈÌ²Çø	115.759038	28.52190932
0.315714286	1.3401	82.83	6.4523	3225	40	209.445	38.5257	1793.11	35.1145	33	1168.46	0	360113	ºì¹ÈÌ²Çø	115.7600598	28.52191865
0.322380952	1.3739	82.5947	6.4332	3225	40	211.089	38.4789	1710.57	35.2792	30.7285	1214.91	0	360113	ºì¹ÈÌ²Çø	115.7610816	28.52192797
0.322380952	1.3753	82.6079	6.1492	3224	40	211.099	38.3313	1701.92	35.2932	28.7285	1284.06	0	360113	ºì¹ÈÌ²Çø	115.7621034	28.52193729
0.382380952	1.3951	83.5845	6.036	3201	10	218.718	38.2171	1688.88	36.0938	34.3675	1340.63	0	360113	ºì¹ÈÌ²Çø	115.7631252	28.5219466
0.382380952	1.4046	82.2136	5.7219	3074	10	207.922	38.11	1660.67	40.555	37.9039	1400.71	0	360113	ºì¹ÈÌ²Çø	115.764147	28.5219559
0.352380952	1.4067	82.2323	5.3866	3068	40	207.917	37.9725	1643.74	40.5637	37.8271	1485.53	0	360113	ºì¹ÈÌ²Çø	115.7651687	28.52196519
0.352380952	1.4082	82.2462	5.1308	3064	40	207.91	37.8699	1630.47	40.5736	39.0961	1552.19	0	360113	ºì¹ÈÌ²Çø	115.7661905	28.52197447
0.352380952	1.4098	82.2602	4.873	3059	40	207.901	37.766	1616.71	40.5897	34.3827	1621.11	0	360113	ºì¹ÈÌ²Çø	115.7672123	28.52198375
0.371666667	1.3871	99.4091	4.4541	3295	10	214.997	37.6265	1618.97	40.1629	27.3827	1716.04	0	360113	ºì¹ÈÌ²Çø	115.7682341	28.52199302
0.416666667	1.3886	99.3967	4.177	3289	80	214.969	37.5131	1604.56	40.8842	22.0151	1789.22	0	360113	ºì¹ÈÌ²Çø	115.7692559	28.52200228
0.336666667	1.3901	99.3849	3.9041	3282	40	214.938	37.3941	1589.69	45.4041	23.6325	1863.87	0	360113	ºì¹ÈÌ²Çø	115.7702777	28.52201154
0.386666667	1.4251	89.4081	3.6142	3174	10	213.445	37.4201	1501.4	36.4885	23.7903	1965.4	0	360113	ºì¹ÈÌ²Çø	115.7712995	28.52202078
0.386666667	1.4266	89.3893	3.4574	3161	10	213.389	37.555	1476.35	36.4203	28.5405	2042.87	0	360113	ºì¹ÈÌ²Çø	115.7723213	28.52203002
0.386666667	1.4621	88.1472	3.4152	2934	10	221.968	37.6872	1364.09	40.6049	33	2121.32	0	360113	ºì¹ÈÌ²Çø	115.7733431	28.52203925
0.349880952	1.4901	77.8116	3.2751	2881	10	207.262	37.846	1267.73	45.5644	30.4019	2227.29	0	360113	ºì¹ÈÌ²Çø	115.7743649	28.52204847
0.319880952	1.4919	77.779	3.1301	2866	40	207.193	37.9578	1234.43	45.5338	15.1881	2307.66	0	360113	ºì¹ÈÌ²Çø	115.7753867	28.52205769
0.319880952	1.4938	77.7459	2.9911	2851	40	207.123	38.0632	1200.75	45.4997	15.5405	2388.72	0	360113	ºì¹ÈÌ²Çø	115.7764085	28.5220669
0.319880952	1.4962	77.7014	2.8154	2833	40	207.027	38.1946	1155.44	45.4788	13	2497.76	0	360113	ºì¹ÈÌ²Çø	115.7774303	28.5220761
0.343214286	1.5187	72.1674	2.3725	2804	40	216.226	38.2742	1149.72	35.7314	15	2580.17	0	360113	ºì¹ÈÌ²Çø	115.778452	28.52208529
0.303214286	1.5224	71.8741	2.214	2694	40	204.747	38.3668	1080.61	39.7022	21.4444	2663.08	0	360113	ºì¹ÈÌ²Çø	115.7794738	28.52209447
0.318214286	1.5241	71.8374	2.1155	2679	40	204.676	38.4839	1039.75	39.7288	18	2774.31	0	360113	ºì¹ÈÌ²Çø	115.7804956	28.52210365
0.303214286	1.5469	72.9923	1.7349	2659	40	202.46	38.5364	941.075	40.1543	21.2715	2858.2	0	360113	ºì¹ÈÌ²Çø	115.7815174	28.52211282
0.313214286	1.5475	72.9709	1.7025	2652	40	202.43	38.5638	914.105	40.176	31.2715	2942.45	0	360113	ºì¹ÈÌ²Çø	115.7825392	28.52212198
0.305833333	1.5576	82.8919	1.6977	2520	30	199.649	38.5905	760.601	39.2225	32.6325	3055.29	0	360113	ºì¹ÈÌ²Çø	115.783561	28.52213114
0.3275	1.558	82.8848	1.67	2509	40	199.618	38.6055	729.859	39.0896	26.2841	3140.27	0	360113	ºì¹ÈÌ²Çø	115.7845828	28.52214028
0.3175	1.5585	82.8781	1.6434	2498	40	199.585	38.615	699.219	39.0925	19.5556	3198.2	0	360113	ºì¹ÈÌ²Çø	115.7856046	28.52214942
0.360833333	1.5591	82.87	1.61	2485	80	199.541	38.6185	658.692	39.0937	16.5556	3235.14	0	360113	ºì¹ÈÌ²Çø	115.7866264	28.52215855
0.360833333	1.5595	82.8647	1.5865	2475	60	199.507	38.6135	628.664	39.0936	15.0961	3265.46	0	360113	ºì¹ÈÌ²Çø	115.7876482	28.52216768
0.293333333	1.5619	84.643	1.5157	2417	40	209.107	38.6116	529.923	44.861	15	3297.95	0	360113	ºì¹ÈÌ²Çø	115.78867	28.52217679
0.270833333	1.5721	78.0739	1.4793	2385	40	192.603	38.5783	461.727	48.4364	13.1729	3344.56	0	360113	ºì¹ÈÌ²Çø	115.7896918	28.5221859
0.339166667	1.5721	78.0705	1.469	2378	60	192.593	38.5458	440.439	48.3815	11.9383	3381.89	0	360113	ºì¹ÈÌ²Çø	115.7907136	28.522195
0.4005	1.5633	82.9666	2.1275	1894	80	190.582	38.4486	344.656	38.6914	6	3421.18	0	360113	ºì¹ÈÌ²Çø	115.7917354	28.52220409
0.333833333	1.5623	83.0207	2.2831	1875	40	190.587	38.2318	326.695	38.6217	6	3476.51	0	360113	ºì¹ÈÌ²Çø	115.7927572	28.52221318
0.292166667	1.5424	82.5147	2.7197	1500	90	202.202	38.0803	281.156	34.1159	11	3471.97	0	360113	ºì¹ÈÌ²Çø	115.793779	28.52222226
0.297166667	1.5256	86.2195	2.7002	1305	90	190.404	37.9027	259.795	31.6151	13.0961	3384.15	0	360113	ºì¹ÈÌ²Çø	115.7948008	28.52223133
0.297166667	1.5237	86.2698	2.9047	1267	90	190.398	37.6561	241.239	31.5171	15.8271	3267.25	0	360113	ºì¹ÈÌ²Çø	115.7958226	28.52224039
0.297166667	1.5222	86.3079	3.0694	1238	90	190.392	37.4614	227.64	31.416	13.3675	3179.72	0	360113	ºì¹ÈÌ²Çø	115.7968445	28.52224944
0.297166667	1.5208	86.3461	3.2441	1208	90	190.384	37.2588	214.344	31.2772	14	3092.33	0	360113	ºì¹ÈÌ²Çø	115.7978663	28.52225849
0.302166667	1.4876	83.014	3.2689	1046	60	188.153	36.9754	123.643	31.483	12.8119	2976.05	0	360113	ºì¹ÈÌ²Çø	115.7988881	28.52226753
0.297166667	1.4863	83.0542	3.4627	1019	90	188.155	36.7553	115.89	30.8983	14.8271	2889.05	0	360113	ºì¹ÈÌ²Çø	115.7999099	28.52227656
0.297166667	1.4849	83.094	3.6681	992	80	188.156	36.5282	108.351	31.3085	17.9232	2802.23	0	360113	ºì¹ÈÌ²Çø	115.8009317	28.52228558
0.297166667	1.4635	85.067	3.8425	1001	80	192.859	36.3957	97.8725	30.3686	15.1729	2686.8	0	360113	ºì¹ÈÌ²Çø	115.8019535	28.5222946
0.297166667	1.462	85.1007	4.1554	967	80	192.873	36.4044	98.1956	30.2683	16.4444	2600.5	0	360113	ºì¹ÈÌ²Çø	115.8029753	28.5223036
0.297166667	1.4595	85.1309	4.3098	929	80	205.611	36.4019	125.845	30.2346	18.5691	2514.46	0	360113	ºì¹ÈÌ²Çø	115.8039971	28.52231261
0.316666667	1.3684	99.8468	1.1408	3234	40	61.1583	38.2477	1601.58	44.3596	37.0961	4336.63	0	360113	ºì¹ÈÌ²Çø	115.7089601	28.52234513
0.316666667	1.3671	99.8589	1.15	3234	40	61.106	38.4327	1628.76	44.1757	37	4220.52	0	360113	ºì¹ÈÌ²Çø	115.7099818	28.52235484
0.361666667	1.3584	102.252	1.1656	3276	10	63.5608	38.5594	1718.91	35.4998	37.8271	4133.58	0	360113	ºì¹ÈÌ²Çø	115.7110036	28.52236454
0.361666667	1.3576	102.264	1.1744	3278	10	63.543	38.6472	1738.7	35.3245	31.4595	4046.78	0	360113	ºì¹ÈÌ²Çø	115.7120254	28.52237423
0.316666667	1.3566	102.28	1.1872	3280	40	63.5203	38.7226	1765.76	35.191	23	3931.26	0	360113	ºì¹ÈÌ²Çø	115.7130471	28.52238392
0.365	1.3417	101.834	1.1982	3243	10	61.19	38.6165	1858.73	35.103	22	3844.8	0	360113	ºì¹ÈÌ²Çø	115.7140689	28.52239359
0.31	1.3409	101.848	1.2115	3243	40	61.1713	38.6223	1878.79	34.8947	19.4595	3758.51	0	360113	ºì¹ÈÌ²Çø	115.7150907	28.52240326
0.33	1.3327	98.6357	1.2076	3233	40	64.0222	38.5754	1866.58	25.2133	21	3643.73	0	360113	ºì¹ÈÌ²Çø	115.7161125	28.52241292
0.385	1.3319	98.6548	1.2264	3231	10	64.0113	38.5506	1887.4	25.1134	22.5556	3557.88	0	360113	ºì¹ÈÌ²Çø	115.7171342	28.52242258
0.33	1.3311	98.6741	1.2457	3230	40	64.0024	38.5187	1908.22	24.9809	20	3472.23	0	360113	ºì¹ÈÌ²Çø	115.718156	28.52243222
0.325	1.3113	99.4022	1.3217	3221	40	70.2795	38.4096	1975.33	19.0327	22.8271	3358.39	0	360113	ºì¹ÈÌ²Çø	115.7191778	28.52244186
0.295	1.3108	99.4214	1.3414	3219	40	70.3312	38.4121	1991.77	18.9754	22	3273.3	0	360113	ºì¹ÈÌ²Çø	115.7201996	28.52245149
0.28	1.3034	102.868	1.3655	3237	40	77.7284	38.4141	2090.91	19.4413	21	3188.48	0	360113	ºì¹ÈÌ²Çø	115.7212213	28.52246112
0.34	1.3031	102.896	1.3921	3235	10	77.8763	38.4167	2113.85	19.375	22	3075.84	0	360113	ºì¹ÈÌ²Çø	115.7222431	28.52247073
0.285	1.3028	102.917	1.413	3233	40	77.9918	38.4187	2131.37	19.31	21	2991.74	0	360113	ºì¹ÈÌ²Çø	115.7232649	28.52248034
0.295	1.3084	104.061	1.4696	3315	40	80.1645	38.4201	2135.05	18.6467	22	2907.99	0	360113	ºì¹ÈÌ²Çø	115.7242867	28.52248994
0.315	1.3118	107.592	1.4952	3234	40	85.6551	38.4231	2103.45	18.5705	23	2796.93	0	360113	ºì¹ÈÌ²Çø	115.7253085	28.52249953
0.315	1.3119	107.612	1.521	3233	40	85.7926	38.4252	2119.03	17.6189	23	2714.13	0	360113	ºì¹ÈÌ²Çø	115.7263302	28.52250912
0.315	1.3119	107.633	1.5473	3232	40	85.9316	38.4273	2134.33	17.6314	23	2631.81	0	360113	ºì¹ÈÌ²Çø	115.727352	28.52251869
0.315	1.312	107.659	1.5829	3230	40	86.1189	38.4304	2153.78	17.6396	22.6325	2522.86	0	360113	ºì¹ÈÌ²Çø	115.7283738	28.52252826
0.313333333	1.2994	111.024	1.8079	3168	40	96.6168	38.4326	2202.03	26.3792	20.4444	2441.82	0	360113	ºì¹ÈÌ²Çø	115.7293956	28.52253782
0.323333333	1.2996	111.038	1.8632	3170	40	96.8033	38.4353	2204.72	26.49	22.3675	2361.44	0	360113	ºì¹ÈÌ²Çø	115.7304174	28.52254738
0.29	1.3158	105.076	1.8873	3228	40	110.354	38.439	2255.81	25.8053	21.5556	2255.39	0	360113	ºì¹ÈÌ²Çø	115.7314391	28.52255692
0.29	1.316	105.065	1.9436	3230	40	110.598	38.442	2254.17	25.8668	21.4444	2176.81	0	360113	ºì¹ÈÌ²Çø	115.7324609	28.52256646
0.3	1.3161	105.052	2.002	3233	40	110.845	38.4451	2252.18	25.9521	22	2099.14	0	360113	ºì¹ÈÌ²Çø	115.7334827	28.52257599
0.2975	1.2994	94.0255	2.289	3191	40	113.447	38.4487	2196.65	17.1881	18	1997.2	0	360113	ºì¹ÈÌ²Çø	115.7345045	28.52258552
0.3175	1.2996	93.9977	2.3638	3189	10	113.713	38.4519	2189.03	17.2624	20.5405	1922.11	0	360113	ºì¹ÈÌ²Çø	115.7355263	28.52259503
0.2875	1.2984	92.8197	2.4428	3126	40	123.928	38.4553	2154.78	16.9147	18	1848.35	0	360113	ºì¹ÈÌ²Çø	115.7365481	28.52260454
0.2875	1.2989	92.7824	2.5534	3126	40	124.25	38.4596	2146.2	16.9914	18.0768	1752.37	0	360113	ºì¹ÈÌ²Çø	115.7375698	28.52261404
0.2875	1.2993	92.754	2.6411	3126	40	124.489	38.4629	2139.38	17.0714	18	1682.41	0	360113	ºì¹ÈÌ²Çø	115.7385916	28.52262353
0.3125	1.2998	95.0784	3.0002	3183	40	138.142	38.4657	2170.15	16.477	16	1614.43	0	360113	ºì¹ÈÌ²Çø	115.7396134	28.52263302
0.354166667	1.3002	95.0405	3.1934	3186	60	138.443	38.4694	2155.25	16.5488	20.2715	1527.35	0	360113	ºì¹ÈÌ²Çø	115.7406352	28.52264249
0.263333333	1.3143	96.4325	3.3707	3209	40	157.898	38.4716	2184.89	16.6509	17.5556	1465.09	0	360113	ºì¹ÈÌ²Çø	115.741657	28.52265196
0.263333333	1.3146	96.4096	3.5406	3209	40	158.122	38.4738	2175.47	16.751	18	1405.84	0	360113	ºì¹ÈÌ²Çø	115.7426788	28.52266143
0.263333333	1.3149	96.3802	3.7777	3210	40	158.422	38.4767	2163.09	16.8298	18.1729	1332.22	0	360113	ºì¹ÈÌ²Çø	115.7437006	28.52267088
0.2775	1.2931	95.5206	4.296	3238	40	159.6	38.4972	2112.58	26.6469	20.4444	1281.6	0	360113	ºì¹ÈÌ²Çø	115.7447224	28.52268033
0.2775	1.2932	95.4979	4.5111	3240	40	159.835	38.5006	2100.47	26.8489	24.1729	1235.48	0	360113	ºì¹ÈÌ²Çø	115.7457441	28.52268976
0.2575	1.3174	95.2024	4.7382	3337	40	176.092	38.5042	2068.2	35.3215	27	1181.86	0	360113	ºì¹ÈÌ²Çø	115.7467659	28.52269919
0.2575	1.3175	95.1854	4.9558	3338	40	176.284	38.5051	2057.26	35.4775	25	1148.26	0	360113	ºì¹ÈÌ²Çø	115.7477877	28.52270862
0.2575	1.3176	95.1701	5.177	3340	40	176.472	38.5049	2046.69	35.6819	27.2715	1120.89	0	360113	ºì¹ÈÌ²Çø	115.7488095	28.52271803
0.334166667	1.3322	92.9618	5.2259	3326	60	184.374	38.5078	2022.81	44.6996	29.3675	1094.9	0	360113	ºì¹ÈÌ²Çø	115.7498313	28.52272744
0.334166667	1.3325	92.9486	5.3916	3331	60	184.527	38.51	2013.95	44.8435	33	1083.74	0	360113	ºì¹ÈÌ²Çø	115.7508531	28.52273684
0.366666667	1.3445	88.3159	5.5133	3334	60	200.937	38.5081	1948.28	44.7064	29.1729	1080	0	360113	ºì¹ÈÌ²Çø	115.7518749	28.52274623
0.3125	1.3447	88.3093	5.6811	3336	40	201.1	38.5117	1941.67	44.7562	31.1729	1086.65	0	360113	ºì¹ÈÌ²Çø	115.7528967	28.52275562
0.3125	1.3449	88.3062	5.8026	3338	40	201.22	38.5148	1936.85	44.805	30.5556	1100.23	0	360113	ºì¹ÈÌ²Çø	115.7539185	28.522765
0.29	1.3347	86.2518	5.8553	3266	40	196.538	38.4971	1943.58	35.362	29.8271	1120.89	0	360113	ºì¹ÈÌ²Çø	115.7549403	28.52277437
0.31	1.3432	86.4907	6.0716	3232	40	210.615	38.5035	1940.86	35.3971	25	1154.12	0	360113	ºì¹ÈÌ²Çø	115.7559621	28.52278373
0.31	1.3437	86.4946	6.1409	3236	40	210.71	38.5098	1935.21	36.1005	25.5556	1171.54	0	360113	ºì¹ÈÌ²Çø	115.7569839	28.52279308
0.31	1.3441	86.4993	6.2002	3241	40	210.801	38.5177	1929.66	36.1154	23	1195.49	0	360113	ºì¹ÈÌ²Çø	115.7580056	28.52280243
0.31	1.3448	86.5061	6.2548	3247	40	210.918	38.5265	1922.37	36.1295	27.8888	1236.93	0	360113	ºì¹ÈÌ²Çø	115.7590274	28.52281177
0.346666667	1.3689	84.2528	6.2629	3219	10	211.226	38.5162	1805.41	36.0782	36.1729	1274.56	0	360113	ºì¹ÈÌ²Çø	115.7600492	28.5228211
0.404166667	1.3699	84.2643	6.1815	3221	60	211.266	38.4713	1798.29	36.0863	38.1729	1317.27	0	360113	ºì¹ÈÌ²Çø	115.761071	28.52283042
0.352380952	1.3945	83.5926	6.0433	3203	30	218.901	38.3572	1720.68	35.9838	32.7285	1381.3	0	360113	ºì¹ÈÌ²Çø	115.7620928	28.52283974
0.352380952	1.3957	83.605	5.8373	3201	40	218.915	38.2585	1709.48	35.9755	31	1434.05	0	360113	ºì¹ÈÌ²Çø	115.7631146	28.52284905
0.352380952	1.3969	83.6171	5.6196	3199	40	218.925	38.1577	1697.59	35.9679	33.0768	1490.37	0	360113	ºì¹ÈÌ²Çø	115.7641364	28.52285835
0.429880952	1.4067	82.2457	5.2413	3069	60	208.076	38.0205	1663.36	40.4552	36.0768	1570.35	0	360113	ºì¹ÈÌ²Çø	115.7651582	28.52286764
0.429880952	1.4083	82.2595	4.8877	3064	60	208.069	37.9194	1648.89	40.4651	33.2715	1633.55	0	360113	ºì¹ÈÌ²Çø	115.76618	28.52287692
0.344166667	1.4013	92.6173	4.643	3149	40	221.325	37.8287	1689.77	40.021	27.3827	1699.18	0	360113	ºì¹ÈÌ²Çø	115.7672018	28.5228862
0.354166667	1.4032	92.6195	4.3182	3139	40	221.289	37.6928	1664.65	40.0077	26	1789.97	0	360113	ºì¹ÈÌ²Çø	115.7682236	28.52289547
0.384166667	1.4047	92.6214	4.0805	3131	10	221.258	37.597	1645.32	39.994	27.1729	1860.24	0	360113	ºì¹ÈÌ²Çø	115.7692454	28.52290473
0.366666667	1.4262	92.1012	3.9574	3017	10	216.21	37.5253	1517.58	45.2282	29.6173	1932.15	0	360113	ºì¹ÈÌ²Çø	115.7702672	28.52291399
0.366666667	1.4285	92.0661	3.6826	3002	10	216.147	37.5379	1486.99	45.1549	31.0961	2030.27	0	360113	ºì¹ÈÌ²Çø	115.771289	28.52292323
0.386666667	1.4599	88.1863	3.5018	2945	10	222.22	37.6245	1398.49	40.5347	26.6541	2105.35	0	360113	ºì¹ÈÌ²Çø	115.7723108	28.52293247
0.386666667	1.4616	88.1657	3.3446	2931	10	222.178	37.7291	1368.06	40.4829	28.2097	2181.56	0	360113	ºì¹ÈÌ²Çø	115.7733326	28.5229417
0.356666667	1.4639	88.1378	3.1499	2913	40	222.12	37.872	1326.31	40.4452	16.8271	2284.73	0	360113	ºì¹ÈÌ²Çø	115.7743544	28.52295093
0.319880952	1.4918	77.7987	3.0874	2865	40	207.368	37.9734	1237.17	45.4428	14	2363.15	0	360113	ºì¹ÈÌ²Çø	115.7753762	28.52296014
0.319880952	1.4936	77.7658	2.9506	2851	40	207.299	38.0726	1203.1	45.412	15	2442.38	0	360113	ºì¹ÈÌ²Çø	115.776398	28.52296935
0.343214286	1.5166	72.2076	2.4572	2819	40	216.528	38.1836	1185.74	35.6245	15	2549.12	0	360113	ºì¹ÈÌ²Çø	115.7774198	28.52297855
0.353214286	1.5181	72.1718	2.3675	2808	40	216.455	38.2738	1149.61	35.6611	22.0768	2629.92	0	360113	ºì¹ÈÌ²Çø	115.7784416	28.52298775
0.363214286	1.5195	72.1355	2.2823	2796	40	216.382	38.3581	1113.77	35.716	21.0961	2711.31	0	360113	ºì¹ÈÌ²Çø	115.7794634	28.52299693
0.373214286	1.5337	72.5657	2.1482	2836	40	208.79	38.465	962.027	35.0117	19.9039	2820.64	0	360113	ºì¹ÈÌ²Çø	115.7804853	28.52300611
0.378214286	1.5348	72.5428	2.0731	2827	40	208.744	38.5177	930.753	35.0351	22.4444	2903.19	0	360113	ºì¹ÈÌ²Çø	115.7815071	28.52301528
0.260833333	1.5573	73.1278	1.7425	2640	40	212.29	38.5445	840.165	39.1377	27.8271	2986.17	0	360113	ºì¹ÈÌ²Çø	115.7825289	28.52302444
0.2675	1.5581	73.1126	1.7086	2627	40	212.268	38.572	800.885	39.1633	33	3034.16	0	360113	ºì¹ÈÌ²Çø	115.7835507	28.52303359
0.264166667	1.5588	73.1013	1.6835	2617	40	212.251	38.5857	771.565	39.1915	32.1112	3057.65	0	360113	ºì¹ÈÌ²Çø	115.7845725	28.52304274
0.3175	1.5584	82.8978	1.6448	2499	40	199.778	38.6058	694.078	39.0734	19	3083.59	0	360113	ºì¹ÈÌ²Çø	115.7855943	28.52305188
0.360833333	1.561	84.6776	1.5574	2436	80	209.424	38.6234	579.702	39.076	15.9232	3121.87	0	360113	ºì¹ÈÌ²Çø	115.7866161	28.52306101
0.298333333	1.5614	84.6727	1.5388	2427	40	209.395	38.6174	552.981	44.8825	15.3675	3153.28	0	360113	ºì¹ÈÌ²Çø	115.7876379	28.52307013
0.298333333	1.5617	84.6689	1.5215	2419	40	209.366	38.6029	526.703	44.8507	16	3186.93	0	360113	ºì¹ÈÌ²Çø	115.7886597	28.52307925
0.290833333	1.5621	84.6666	1.501	2409	40	209.326	38.5664	492.641	44.8235	18.0961	3235.14	0	360113	ºì¹ÈÌ²Çø	115.7896815	28.52308836
0.3575	1.5663	89.7117	2.0676	1994	60	201.794	38.5216	406.456	43.9786	14	3273.71	0	360113	ºì¹ÈÌ²Çø	115.7907033	28.52309746
0.325833333	1.5659	89.7353	2.1607	1975	50	201.786	38.4333	386.328	43.8398	6	3314.29	0	360113	ºì¹ÈÌ²Çø	115.7917251	28.52310655
0.303833333	1.5433	82.5057	2.5813	1521	50	202.45	38.2665	289.911	34.221	6	3371.36	0	360113	ºì¹ÈÌ²Çø	115.792747	28.52311564
0.238833333	1.5422	82.5296	2.7452	1496	50	202.451	38.1201	276.145	34.1275	12.8271	3416.31	0	360113	ºì¹ÈÌ²Çø	115.7937688	28.52312472
0.223833333	1.541	82.5549	2.9221	1469	50	202.45	37.9623	262.674	33.9932	14.4444	3359.6	0	360113	ºì¹ÈÌ²Çø	115.7947906	28.52313379
0.243833333	1.5238	86.2681	2.9947	1260	50	190.585	37.7341	237.408	31.5038	15.9039	3241.8	0	360113	ºì¹ÈÌ²Çø	115.7958124	28.52314285
0.243833333	1.5223	86.3041	2.9499	1230	50	190.577	37.5552	224.049	31.4053	17.1112	3153.57	0	360113	ºì¹ÈÌ²Çø	115.7968342	28.5231519
0.250833333	1.5039	90.2777	3.1274	1085	50	201.634	37.3594	160.597	31.5984	13	3065.44	0	360113	ºì¹ÈÌ²Çø	115.797856	28.52316095
0.250833333	1.5021	90.3282	3.3851	1044	50	201.617	37.1031	146.967	31.5195	11.6325	2948.1	0	360113	ºì¹ÈÌ²Çø	115.7988778	28.52316999
0.250833333	1.5007	90.3649	3.5973	1012	50	201.602	36.911	137.19	31.4391	11.0768	2860.24	0	360113	ºì¹ÈÌ²Çø	115.7998996	28.52317902
0.299166667	1.4888	92.7654	3.6939	1063	80	200.361	36.7347	129.724	31.367	14.4444	2772.53	0	360113	ºì¹ÈÌ²Çø	115.8009215	28.52318804
0.299166667	1.4867	92.8142	4.0401	1022	80	200.386	36.5949	124.87	31.2641	16.1729	2655.8	0	360113	ºì¹ÈÌ²Çø	115.8019433	28.52319706
0.297166667	1.4609	85.0967	4.1188	943	80	205.812	36.5539	122.193	30.4349	16.5405	2568.46	0	360113	ºì¹ÈÌ²Çø	115.8029651	28.52320607
0.297166667	1.4593	85.1144	4.4127	913	80	205.834	36.5317	125.264	30.2653	19.6044	2481.31	0	360113	ºì¹ÈÌ²Çø	115.8039869	28.52321507
0.374166667	1.3956	95.9186	1.0857	3338	40	63.4098	38.1755	1495.28	44.1342	39	4359.92	0	360113	ºì¹ÈÌ²Çø	115.7089491	28.52324756
0.316666667	1.3604	100.295	1.1352	3210	40	63.4825	38.3912	1633.71	35.4589	38	4244.44	0	360113	ºì¹ÈÌ²Çø	115.7099708	28.52325727
0.361666667	1.3596	100.302	1.1436	3210	10	63.4557	38.512	1650.72	35.3322	33.1881	4158	0	360113	ºì¹ÈÌ²Çø	115.7109926	28.52326697
[truncated: 56,509 more rows]
