# Supplementary material for: Machine learning-based urban noise appropriateness evaluation method and driving factor analysis
Source: PLoS One. 2024 Dec 23;19(12):e0311571. doi: 10.1371/journal.pone.0311571 (PMC11666067; doi:10.1371/journal.pone.0311571)
Supplement: S1 Data — (ZIP) [file pone.0311571.s001.zip › supporting data/Noise measurement point data.csv]

classification	Annual average wind speed	Purification environmental value	spatial distribution of population	vegetation coverage	land-use type	Road network density	Large traffic volume	Distance from water body	Biodiversity Value	elevation	Distance from residential area	Height
1	1.3247	91.2359	30.357	2126	50	667.945	9	384.634	8.5889	5.8949	335.41	5.291502102
1	1.23719	71.7059	356.535	1649	50	1502.6	39	601.976	0	0	84.8528	16.32522293
1	1.47669	88.1522	209.98	1577	50	1498.58	6	548.666	0	0	42.4264	15.38402751
0	1.28333	82.7818	82.662	2656	50	1239.62	5	1053.24	0	0	108.167	14.69388535
0	1.3013	102.259	18.0586	3396	50	968.187	18	385.938	0.8749	0.389	256.32	9.217507645
1	1.23629	92.3459	28.5314	2405	50	756.564	42	968.602	1.5113	0.6391	234.307	10.78618756
1	1.2286	87.0501	4.6483	1898	50	590.306	1	996.523	2.4953	1.0695	189.737	7.76442124
1	1.36248	66.0236	13.6014	2672	50	1004.81	138	281.186	31.9429	21.102	234.307	2.949541284
1	1.17211	71.6906	3.9685	2323	60	694.988	52	730.356	1.6017	0.6794	189.737	6.835906597
0	1.71459	79.1339	48.9533	2579	50	1051.67	16	382.664	13.8343	10.3706	108.167	11.84232683
0	1.35737	82.3614	79.0259	1679	50	1164.69	16	506.954	2.2639	1.3004	67.082	15.17114821
0	1.72053	102.772	20.5001	4277	60	946.948	27	202.765	0.4492	0.2087	228.473	4.336347427
1	1.4176	86.8803	241.596	2166	50	1307.67	14	258.672	0	0	30	11.84620285
1	1.25839	88.9124	424.473	3219	50	1342.54	6	450.6	0	0	84.8528	11.99108167
1	1.30653	117.038	285.256	1610	50	1396.58	1	517.349	0	0	201.246	11.4305007
0	1.58619	90.1101	218.649	1985	50	1256.5	16	358.217	0	0	30	13.64929272
1	1.32189	90.3906	165.164	2027	50	1042.41	3	269.255	3.3293	2.4957	169.706	11.3659314
1	1.4572	74.1165	69.2663	2357	50	941.682	12	286.712	19.5706	11.9481	108.167	7.152935184
0	1.69336	82.5546	63.2058	1835	60	956.724	16	316.462	5.0348	3.5925	174.929	4.844908882
0	1.29416	77.2632	88.8754	694	50	1234.44	64	431.299	1.5199	0.9805	150	8.913331634
0	1.56621	95.1535	41.9956	2305	60	1150.79	18	185.814	0.8764	0.3765	120	6.795008913
0	1.33392	73.0822	34.1727	1690	50	1016.17	0	1072.49	0	0	108.167	9.174949032
1	1.12975	98.9454	43.7536	1790	50	856.055	6	472.03	1.2007	0.5182	60	10.73295961
1	1.09668	88.2358	13.2761	1954	50	860.466	17	829.699	1.8163	0.7689	30	3.876815287
1	1.43044	107.655	339.007	2269	50	1370.82	12	542.146	0	0	30	14.97376168
1	1.26535	101.497	190.647	2445	50	1179.53	56	357.455	6.7894	4.9532	30	8.63848508
1	1.464	81.3196	235.081	2054	50	1391.31	9	460.258	0	0	60	12.60736587
0	1.2945	77.7792	24.3999	2646	50	1080.92	57	1075.81	0	0	67.082	10.81266726
1	1.37439	94.2657	162.952	1798	50	1227.31	59	306.461	0	0	84.8528	11.67885816
1	1.2315	99.953	43.6253	2879	50	837.733	24	401.891	1.454	0.6271	90	10.6280107
0	1.82434	71.4343	22.2252	2763	10	903.088	24	375.512	31.3569	23.19	150	12.52585987
0	1.34835	98.9369	21.8674	2345	10	939.617	21	1007.69	0	0	258.07	9.082929936
1	1.25556	92.6194	51.4667	2387	50	1078.37	32	591.001	1.5009	0.6433	120	8.062691132
1	1.18171	110.515	241.759	2238	50	1261.16	33	509.672	0	0	120	10.96839557
1	1.37475	89.5985	171.675	1940	50	1046.92	10	165.491	19.8212	12.0242	240	5.426496815
1	1.37632	55.8497	121.894	2137	10	1086.96	5	203.151	39.2524	25.5729	241.868	7.372781821
1	1.49995	97.3007	55.0794	2127	50	864.78	12	844.413	8.9011	6.6355	67.082	8.072856961
0	1.28395	85.1492	59.0398	1907	50	1053.14	18	421.447	10.3725	7.4584	60	11.02202699
1	1.36252	74.9734	16.6466	2741	50	954.72	40	474.093	1.1536	0.4964	161.555	6.833481859
1	1.71607	87.2899	63.4128	2262	50	1145.97	17	450.379	1.3843	0.5931	212.132	11.12644849
1	1.74295	100.333	30.379	2479	50	1065.42	14	294.703	1.9543	0.8516	270	5.725350318
0	1.39078	95.6254	36.8279	2086	60	696.563	8	1338.48	15.9779	6.3122	241.868	8.882053242
0	1.63839	76.055	43.4217	2262	50	829.586	6	1008.98	15.1894	6.4769	169.706	6.751273561
0	1.38557	100.265	57.3124	1254	50	891.745	47	300.373	6.6639	4.9091	201.246	4.172826918
1	1.3824	96.8581	231.405	2048	50	1048.48	15	428.272	6.5532	4.8688	120	13.58978604
1	1.28607	89.1117	295.691	1422	50	1298.3	9	339.187	0	0	60	14.01370717
1	1.28607	65.4023	333.686	1245	50	1438.5	12	447.705	0	0	84.8528	13.72665214
1	1.3254	110.499	168.939	2442	50	1079.39	8	696.344	0	0	94.8683	12.21126402
1	1.3511	54.5758	77.7464	2147	50	1257.96	9	691.548	0	0	174.929	10.92818878
1	1.28219	93.9665	222.502	2324	50	1363.34	17	587.222	0	0	94.8683	13.46201886
0	1.43896	76.9068	74.6454	2167	50	1261.16	52	541.024	0.765	0.3305	127.279	11.82575468
0	1.53759	98.5133	48.7441	2408	50	865.058	15	1424.76	6.1052	2.3108	161.555	7.457499681
0	1.61681	90.426	39.5995	3959	10	783.878	12	492.883	17.2806	13.0788	247.386	5.418545408
1	1.31069	80.0248	132.019	2536	50	1174.63	22	543.661	0.397	0.1721	94.8683	8.799592305
1	1.31387	90.0169	283.93	1851	50	1279.91	38	406.107	0	0	60	14.59832536
1	1.38525	95.1046	189.214	1381	50	1120.95	2	313.306	31.3553	20.1791	258.07	8.82792001
1	1.38791	62.837	17.817	1366	50	1025.23	15	271.013	35.1728	22.9319	150	10.50377799
0	1.82378	112.266	0.5634	2835	60	1163.08	14	430.164	9.5527	6.7336	442.945	3.923968416
1	1.21207	90.3877	239.743	1398	50	1284.18	5	305.966	0	0	42.4264	13.6378371
0	1.28607	79.8752	396.775	1700	50	1366.3	6	402.993	0	0	30	13.97909408
1	1.85284	104.396	13.828	1936	10	1128.7	15	521.408	38.9557	20.7698	379.473	1.295923567
1	1.59671	89.8643	140.099	2725	50	1162.53	23	288.538	0	0	90	5.841991066
1	1.47882	66.2	123.698	404	50	1337.63	13	218.938	0	0	161.555	6.610134963
1	1.58519	80.0261	19.6663	2781	10	941.196	14	177.601	4.9554	3.7018	134.164	6.130623168
1	1.22519	78.8429	286.342	2106	50	1303.89	4	446.095	0	0	127.279	13.7269368
1	1.44375	108.471	80.0076	2014	50	1020.42	1	474.683	0	0	240	10.61631767
0	1.56566	75.7396	41.8614	3328	40	874.932	16	846.501	9.8194	4.3129	67.082	6.615551583
0	1.31394	106.241	23.6184	1703	50	902.476	5	997.878	1.176	0.5092	120	9.848144843
1	1.50609	85.6425	164.421	2984	50	1173.92	25	340.416	1.0228	0.769	60	10.99172414
0	1.37981	113.744	9.3056	3069	60	730.957	16	1721.04	11.3075	5.0113	30	6.163036556
0	1.21449	94.2737	49.1667	1764	50	1030.73	0	860.863	1.4667	0.6237	256.32	9.319515306
0	1.24664	116.552	14.5527	2040	50	650.932	23	624.207	0.8671	0.3738	283.019	6.209512879
0	1.20104	60.1126	8.0439	1801	50	874.288	21	420.999	8.6581	6.2959	42.4264	2.009811417
0	1.26741	101.532	19.5232	2187	50	977.904	9	434.656	1.9519	0.871	192.094	4.673886883
1	1.23525	121.461	26.3166	1966	60	749.813	8	553.035	0.8194	0.3527	84.8528	9.894827586
1	1.42079	78.2827	187.162	1849	50	1472.06	46	515.558	0	0	94.8683	9.915897033
0	1.42079	87.3719	241.808	2547	50	1466.38	11	441.952	0	0	60	10.24469496
1	1.27972	98.7437	32.4187	1812	50	532.922	3	435.498	19.3944	13.0984	964.21	1.393785023
1	1.34835	101.316	21.7973	2877	10	946.694	8	794.58	0	0	108.167	9.748153278
0	1.62525	88.9821	36.686	3744	50	755.801	69	895.703	0.4405	0.205	362.491	6.775468571
0	1.26862	88.9806	58.027	2596	50	1051.99	26	738.578	19.3859	8.4934	120	9.132356688
0	1.44612	105.498	24.7556	3100	40	841.337	24	1575.94	1.016	0.4535	216.333	5.640208944
1	1.2945	73.9164	25.8095	2511	50	1054.32	8	1122.17	0	0	60	11.21288344
1	1.34835	87.7198	19.8326	2094	60	1001.54	11	1045.77	0	0	123.693	6.751219512
1	1.33998	98.431	22.9483	1278	50	753.89	19	865.209	9.4361	7.0338	212.132	5.66131703
1	1.52114	108.98	12.5124	1999	40	520.312	3	893.879	17.0366	12.6492	666.108	4.053899083
1	1.58755	113.874	9.0305	735	40	476.461	19	361.466	20.7149	14.5467	189.737	1.106705762
1	1.33567	84.253	53.1417	2563	50	1085.87	4	708.454	1.4782	0.6386	134.164	12.53773058
1	1.36231	96.4217	10.6811	3786	50	540.263	4	1281.8	7.596	5.5268	295.466	3.56969697
0	1.27268	92.3263	0.6794	1955	50	1088.19	85	868.415	0.816	0.3597	296.985	4.283035714
0	1.32053	91.6891	0.7077	1422	60	939.152	24	645.22	3.9581	2.7214	342.053	2.945401199
0	1.88923	104.374	16.9549	3183	10	679.3	6	877.724	13.306	10.0003	589.406	3.443184713
0	1.43128	91.3357	30.3731	2135	50	886.389	12	818.776	0	0	127.279	10.50465265
0	1.38705	63.1524	43.7379	2444	50	1118.73	35	967.051	0	0	120	11.35895212
0	1.34311	106.225	23.3261	2364	40	908.218	21	1793.37	0.579	0.2492	182.483	7.487922705
0	1.30508	86.1677	4.2234	2195	60	629.972	34	544.791	14.0567	8.1826	254.558	6.890119684
0	1.38461	82.0804	46.2766	2142	30	1069.39	14	765.028	0	0	150	10.75268817
1	1.28219	81.7187	160.819	2314	50	1262.31	27	619.569	0	0	152.971	10.0777073
1	1.34486	108.654	144.427	2430	50	1211.86	19	585.8	0	0	258.07	7.582399389
0	1.39448	117.798	199.354	1485	50	1188.42	32	891.457	0	0	90	11.15985225
0	1.87946	114.184	4.1876	1941	60	476.019	41	902.823	2.407	1.0369	189.737	1.386134829
1	1.36631	100.739	10.6004	2156	50	533.435	44	2163.27	12.5643	5.073	120	5.128542252
1	1.12459	70.8752	7.9986	2268	60	800.275	16	661.64	2.0141	0.867	67.082	8.621528662
0	1.3247	91.2359	30.357	2126	50	667.945	9	384.634	8.5889	5.8949	335.41	5.291502102
1	1.23719	71.7059	356.535	1649	50	1502.6	39	601.976	0	0	84.8528	16.32522293
1	1.47669	88.1522	209.98	1577	50	1498.58	6	548.666	0	0	42.4264	15.38402751
1	1.28333	82.7818	82.662	2656	50	1239.62	5	1053.24	0	0	108.167	14.69388535
0	1.3013	102.259	18.0586	3396	50	968.187	18	385.938	0.8749	0.389	256.32	9.217507645
1	1.23629	92.3459	28.5314	2405	50	756.564	42	968.602	1.5113	0.6391	234.307	10.78618756
0	1.2286	87.0501	4.6483	1898	50	590.306	1	996.523	2.4953	1.0695	189.737	7.76442124
1	1.36248	66.0236	13.6014	2672	50	1004.81	138	281.186	31.9429	21.102	234.307	2.949541284
1	1.17211	71.6906	3.9685	2323	60	694.988	52	730.356	1.6017	0.6794	189.737	6.835906597
1	1.71459	79.1339	48.9533	2579	50	1051.67	16	382.664	13.8343	10.3706	108.167	11.84232683
0	1.35737	82.3614	79.0259	1679	50	1164.69	16	506.954	2.2639	1.3004	67.082	15.17114821
1	1.72053	102.772	20.5001	4277	60	946.948	27	202.765	0.4492	0.2087	228.473	4.336347427
1	1.4176	86.8803	241.596	2166	50	1307.67	14	258.672	0	0	30	11.84620285
1	1.25839	88.9124	424.473	3219	50	1342.54	6	450.6	0	0	84.8528	11.99108167
1	1.30653	117.038	285.256	1610	50	1396.58	1	517.349	0	0	201.246	11.4305007
0	1.58619	90.1101	218.649	1985	50	1256.5	16	358.217	0	0	30	13.64929272
1	1.32189	90.3906	165.164	2027	50	1042.41	3	269.255	3.3293	2.4957	169.706	11.3659314
1	1.4572	74.1165	69.2663	2357	50	941.682	12	286.712	19.5706	11.9481	108.167	7.152935184
0	1.69336	82.5546	63.2058	1835	60	956.724	16	316.462	5.0348	3.5925	174.929	4.844908882
1	1.29416	77.2632	88.8754	694	50	1234.44	64	431.299	1.5199	0.9805	150	8.913331634
1	1.56621	95.1535	41.9956	2305	60	1150.79	18	185.814	0.8764	0.3765	120	6.795008913
0	1.33392	73.0822	34.1727	1690	50	1016.17	0	1072.49	0	0	108.167	9.174949032
0	1.12975	98.9454	43.7536	1790	50	856.055	6	472.03	1.2007	0.5182	60	10.73295961
0	1.09668	88.2358	13.2761	1954	50	860.466	17	829.699	1.8163	0.7689	30	3.876815287
1	1.43044	107.655	339.007	2269	50	1370.82	12	542.146	0	0	30	14.97376168
1	1.26535	101.497	190.647	2445	50	1179.53	56	357.455	6.7894	4.9532	30	8.63848508
1	1.464	81.3196	235.081	2054	50	1391.31	9	460.258	0	0	60	12.60736587
0	1.2945	77.7792	24.3999	2646	50	1080.92	57	1075.81	0	0	67.082	10.81266726
1	1.37439	94.2657	162.952	1798	50	1227.31	59	306.461	0	0	84.8528	11.67885816
0	1.2315	99.953	43.6253	2879	50	837.733	24	401.891	1.454	0.6271	90	10.6280107
0	1.82434	71.4343	22.2252	2763	10	903.088	24	375.512	31.3569	23.19	150	12.52585987
0	1.34835	98.9369	21.8674	2345	10	939.617	21	1007.69	0	0	258.07	9.082929936
0	1.25556	92.6194	51.4667	2387	50	1078.37	32	591.001	1.5009	0.6433	120	8.062691132
1	1.18171	110.515	241.759	2238	50	1261.16	33	509.672	0	0	120	10.96839557
1	1.37475	89.5985	171.675	1940	50	1046.92	10	165.491	19.8212	12.0242	240	5.426496815
1	1.37632	55.8497	121.894	2137	10	1086.96	5	203.151	39.2524	25.5729	241.868	7.372781821
1	1.49995	97.3007	55.0794	2127	50	864.78	12	844.413	8.9011	6.6355	67.082	8.072856961
0	1.28395	85.1492	59.0398	1907	50	1053.14	18	421.447	10.3725	7.4584	60	11.02202699
1	1.36252	74.9734	16.6466	2741	50	954.72	40	474.093	1.1536	0.4964	161.555	6.833481859
1	1.71607	87.2899	63.4128	2262	50	1145.97	17	450.379	1.3843	0.5931	212.132	11.12644849
1	1.74295	100.333	30.379	2479	50	1065.42	14	294.703	1.9543	0.8516	270	5.725350318
0	1.39078	95.6254	36.8279	2086	60	696.563	8	1338.48	15.9779	6.3122	241.868	8.882053242
0	1.63839	76.055	43.4217	2262	50	829.586	6	1008.98	15.1894	6.4769	169.706	6.751273561
0	1.38557	100.265	57.3124	1254	50	891.745	47	300.373	6.6639	4.9091	201.246	4.172826918
1	1.3824	96.8581	231.405	2048	50	1048.48	15	428.272	6.5532	4.8688	120	13.58978604
1	1.28607	89.1117	295.691	1422	50	1298.3	9	339.187	0	0	60	14.01370717
1	1.28607	65.4023	333.686	1245	50	1438.5	12	447.705	0	0	84.8528	13.72665214
1	1.3254	110.499	168.939	2442	50	1079.39	8	696.344	0	0	94.8683	12.21126402
1	1.3511	54.5758	77.7464	2147	50	1257.96	9	691.548	0	0	174.929	10.92818878
1	1.28219	93.9665	222.502	2324	50	1363.34	17	587.222	0	0	94.8683	13.46201886
1	1.43896	76.9068	74.6454	2167	50	1261.16	52	541.024	0.765	0.3305	127.279	11.82575468
0	1.53759	98.5133	48.7441	2408	50	865.058	15	1424.76	6.1052	2.3108	161.555	7.457499681
0	1.61681	90.426	39.5995	3959	10	783.878	12	492.883	17.2806	13.0788	247.386	5.418545408
0	1.31069	80.0248	132.019	2536	50	1174.63	22	543.661	0.397	0.1721	94.8683	8.799592305
1	1.31387	90.0169	283.93	1851	50	1279.91	38	406.107	0	0	60	14.59832536
1	1.38525	95.1046	189.214	1381	50	1120.95	2	313.306	31.3553	20.1791	258.07	8.82792001
1	1.38791	62.837	17.817	1366	50	1025.23	15	271.013	35.1728	22.9319	150	10.50377799
1	1.82378	112.266	0.5634	2835	60	1163.08	14	430.164	9.5527	6.7336	442.945	3.923968416
1	1.21207	90.3877	239.743	1398	50	1284.18	5	305.966	0	0	42.4264	13.6378371
1	1.28607	79.8752	396.775	1700	50	1366.3	6	402.993	0	0	30	13.97909408
1	1.85284	104.396	13.828	1936	10	1128.7	15	521.408	38.9557	20.7698	379.473	1.295923567
1	1.59671	89.8643	140.099	2725	50	1162.53	23	288.538	0	0	90	5.841991066
1	1.47882	66.2	123.698	404	50	1337.63	13	218.938	0	0	161.555	6.610134963
1	1.58519	80.0261	19.6663	2781	10	941.196	14	177.601	4.9554	3.7018	134.164	6.130623168
1	1.22519	78.8429	286.342	2106	50	1303.89	4	446.095	0	0	127.279	13.7269368
1	1.44375	108.471	80.0076	2014	50	1020.42	1	474.683	0	0	240	10.61631767
1	1.56566	75.7396	41.8614	3328	40	874.932	16	846.501	9.8194	4.3129	67.082	6.615551583
1	1.31394	106.241	23.6184	1703	50	902.476	5	997.878	1.176	0.5092	120	9.848144843
1	1.50609	85.6425	164.421	2984	50	1173.92	25	340.416	1.0228	0.769	60	10.99172414
0	1.37981	113.744	9.3056	3069	60	730.957	16	1721.04	11.3075	5.0113	30	6.163036556
0	1.21449	94.2737	49.1667	1764	50	1030.73	0	860.863	1.4667	0.6237	256.32	9.319515306
1	1.24664	116.552	14.5527	2040	50	650.932	23	624.207	0.8671	0.3738	283.019	6.209512879
1	1.20104	60.1126	8.0439	1801	50	874.288	21	420.999	8.6581	6.2959	42.4264	2.009811417
0	1.26741	101.532	19.5232	2187	50	977.904	9	434.656	1.9519	0.871	192.094	4.673886883
0	1.23525	121.461	26.3166	1966	60	749.813	8	553.035	0.8194	0.3527	84.8528	9.894827586
0	1.42079	78.2827	187.162	1849	50	1472.06	46	515.558	0	0	94.8683	9.915897033
0	1.42079	87.3719	241.808	2547	50	1466.38	11	441.952	0	0	60	10.24469496
1	1.27972	98.7437	32.4187	1812	50	532.922	3	435.498	19.3944	13.0984	964.21	1.393785023
1	1.34835	101.316	21.7973	2877	10	946.694	8	794.58	0	0	108.167	9.748153278
0	1.62525	88.9821	36.686	3744	50	755.801	69	895.703	0.4405	0.205	362.491	6.775468571
1	1.26862	88.9806	58.027	2596	50	1051.99	26	738.578	19.3859	8.4934	120	9.132356688
0	1.44612	105.498	24.7556	3100	40	841.337	24	1575.94	1.016	0.4535	216.333	5.640208944
0	1.2945	73.9164	25.8095	2511	50	1054.32	8	1122.17	0	0	60	11.21288344
1	1.34835	87.7198	19.8326	2094	60	1001.54	11	1045.77	0	0	123.693	6.751219512
0	1.33998	98.431	22.9483	1278	50	753.89	19	865.209	9.4361	7.0338	212.132	5.66131703
1	1.52114	108.98	12.5124	1999	40	520.312	3	893.879	17.0366	12.6492	666.108	4.053899083
1	1.58755	113.874	9.0305	735	40	476.461	19	361.466	20.7149	14.5467	189.737	1.106705762
0	1.33567	84.253	53.1417	2563	50	1085.87	4	708.454	1.4782	0.6386	134.164	12.53773058
1	1.36231	96.4217	10.6811	3786	50	540.263	4	1281.8	7.596	5.5268	295.466	3.56969697
0	1.27268	92.3263	0.6794	1955	50	1088.19	85	868.415	0.816	0.3597	296.985	4.283035714
0	1.32053	91.6891	0.7077	1422	60	939.152	24	645.22	3.9581	2.7214	342.053	2.945401199
1	1.88923	104.374	16.9549	3183	10	679.3	6	877.724	13.306	10.0003	589.406	3.443184713
0	1.43128	91.3357	30.3731	2135	50	886.389	12	818.776	0	0	127.279	10.50465265
0	1.38705	63.1524	43.7379	2444	50	1118.73	35	967.051	0	0	120	11.35895212
0	1.34311	106.225	23.3261	2364	40	908.218	21	1793.37	0.579	0.2492	182.483	7.487922705
0	1.30508	86.1677	4.2234	2195	60	629.972	34	544.791	14.0567	8.1826	254.558	6.890119684
1	1.38461	82.0804	46.2766	2142	30	1069.39	14	765.028	0	0	150	10.75268817
1	1.28219	81.7187	160.819	2314	50	1262.31	27	619.569	0	0	152.971	10.0777073
1	1.34486	108.654	144.427	2430	50	1211.86	19	585.8	0	0	258.07	7.582399389
0	1.39448	117.798	199.354	1485	50	1188.42	32	891.457	0	0	90	11.15985225
0	1.87946	114.184	4.1876	1941	60	476.019	41	902.823	2.407	1.0369	189.737	1.386134829
1	1.36631	100.739	10.6004	2156	50	533.435	44	2163.27	12.5643	5.073	120	5.128542252
1	1.12459	70.8752	7.9986	2268	60	800.275	16	661.64	2.0141	0.867	67.082	8.621528662
1	1.3247	91.2359	30.357	2126	50	667.945	9	384.634	8.5889	5.8949	335.41	5.291502102
1	1.23719	71.7059	356.535	1649	50	1502.6	39	601.976	0	0	84.8528	16.32522293
1	1.47669	88.1522	209.98	1577	50	1498.58	6	548.666	0	0	42.4264	15.38402751
0	1.28333	82.7818	82.662	2656	50	1239.62	5	1053.24	0	0	108.167	14.69388535
0	1.3013	102.259	18.0586	3396	50	968.187	18	385.938	0.8749	0.389	256.32	9.217507645
1	1.23629	92.3459	28.5314	2405	50	756.564	42	968.602	1.5113	0.6391	234.307	10.78618756
1	1.2286	87.0501	4.6483	1898	50	590.306	1	996.523	2.4953	1.0695	189.737	7.76442124
1	1.36248	66.0236	13.6014	2672	50	1004.81	138	281.186	31.9429	21.102	234.307	2.949541284
1	1.17211	71.6906	3.9685	2323	60	694.988	52	730.356	1.6017	0.6794	189.737	6.835906597
0	1.71459	79.1339	48.9533	2579	50	1051.67	16	382.664	13.8343	10.3706	108.167	11.84232683
0	1.35737	82.3614	79.0259	1679	50	1164.69	16	506.954	2.2639	1.3004	67.082	15.17114821
0	1.72053	102.772	20.5001	4277	60	946.948	27	202.765	0.4492	0.2087	228.473	4.336347427
1	1.4176	86.8803	241.596	2166	50	1307.67	14	258.672	0	0	30	11.84620285
1	1.25839	88.9124	424.473	3219	50	1342.54	6	450.6	0	0	84.8528	11.99108167
1	1.30653	117.038	285.256	1610	50	1396.58	1	517.349	0	0	201.246	11.4305007
0	1.58619	90.1101	218.649	1985	50	1256.5	16	358.217	0	0	30	13.64929272
1	1.32189	90.3906	165.164	2027	50	1042.41	3	269.255	3.3293	2.4957	169.706	11.3659314
1	1.4572	74.1165	69.2663	2357	50	941.682	12	286.712	19.5706	11.9481	108.167	7.152935184
0	1.69336	82.5546	63.2058	1835	60	956.724	16	316.462	5.0348	3.5925	174.929	4.844908882
0	1.29416	77.2632	88.8754	694	50	1234.44	64	431.299	1.5199	0.9805	150	8.913331634
0	1.56621	95.1535	41.9956	2305	60	1150.79	18	185.814	0.8764	0.3765	120	6.795008913
0	1.33392	73.0822	34.1727	1690	50	1016.17	0	1072.49	0	0	108.167	9.174949032
1	1.12975	98.9454	43.7536	1790	50	856.055	6	472.03	1.2007	0.5182	60	10.73295961
1	1.09668	88.2358	13.2761	1954	50	860.466	17	829.699	1.8163	0.7689	30	3.876815287
1	1.43044	107.655	339.007	2269	50	1370.82	12	542.146	0	0	30	14.97376168
1	1.26535	101.497	190.647	2445	50	1179.53	56	357.455	6.7894	4.9532	30	8.63848508
1	1.464	81.3196	235.081	2054	50	1391.31	9	460.258	0	0	60	12.60736587
0	1.2945	77.7792	24.3999	2646	50	1080.92	57	1075.81	0	0	67.082	10.81266726
1	1.37439	94.2657	162.952	1798	50	1227.31	59	306.461	0	0	84.8528	11.67885816
1	1.2315	99.953	43.6253	2879	50	837.733	24	401.891	1.454	0.6271	90	10.6280107
0	1.82434	71.4343	22.2252	2763	10	903.088	24	375.512	31.3569	23.19	150	12.52585987
0	1.34835	98.9369	21.8674	2345	10	939.617	21	1007.69	0	0	258.07	9.082929936
1	1.25556	92.6194	51.4667	2387	50	1078.37	32	591.001	1.5009	0.6433	120	8.062691132
1	1.18171	110.515	241.759	2238	50	1261.16	33	509.672	0	0	120	10.96839557
1	1.37475	89.5985	171.675	1940	50	1046.92	10	165.491	19.8212	12.0242	240	5.426496815
1	1.37632	55.8497	121.894	2137	10	1086.96	5	203.151	39.2524	25.5729	241.868	7.372781821
1	1.49995	97.3007	55.0794	2127	50	864.78	12	844.413	8.9011	6.6355	67.082	8.072856961
0	1.28395	85.1492	59.0398	1907	50	1053.14	18	421.447	10.3725	7.4584	60	11.02202699
1	1.36252	74.9734	16.6466	2741	50	954.72	40	474.093	1.1536	0.4964	161.555	6.833481859
1	1.71607	87.2899	63.4128	2262	50	1145.97	17	450.379	1.3843	0.5931	212.132	11.12644849
1	1.74295	100.333	30.379	2479	50	1065.42	14	294.703	1.9543	0.8516	270	5.725350318
0	1.39078	95.6254	36.8279	2086	60	696.563	8	1338.48	15.9779	6.3122	241.868	8.882053242
0	1.63839	76.055	43.4217	2262	50	829.586	6	1008.98	15.1894	6.4769	169.706	6.751273561
0	1.38557	100.265	57.3124	1254	50	891.745	47	300.373	6.6639	4.9091	201.246	4.172826918
1	1.3824	96.8581	231.405	2048	50	1048.48	15	428.272	6.5532	4.8688	120	13.58978604
1	1.28607	89.1117	295.691	1422	50	1298.3	9	339.187	0	0	60	14.01370717
1	1.28607	65.4023	333.686	1245	50	1438.5	12	447.705	0	0	84.8528	13.72665214
1	1.3254	110.499	168.939	2442	50	1079.39	8	696.344	0	0	94.8683	12.21126402
1	1.3511	54.5758	77.7464	2147	50	1257.96	9	691.548	0	0	174.929	10.92818878
1	1.28219	93.9665	222.502	2324	50	1363.34	17	587.222	0	0	94.8683	13.46201886
0	1.43896	76.9068	74.6454	2167	50	1261.16	52	541.024	0.765	0.3305	127.279	11.82575468
0	1.53759	98.5133	48.7441	2408	50	865.058	15	1424.76	6.1052	2.3108	161.555	7.457499681
0	1.61681	90.426	39.5995	3959	10	783.878	12	492.883	17.2806	13.0788	247.386	5.418545408
1	1.31069	80.0248	132.019	2536	50	1174.63	22	543.661	0.397	0.1721	94.8683	8.799592305
1	1.31387	90.0169	283.93	1851	50	1279.91	38	406.107	0	0	60	14.59832536
1	1.38525	95.1046	189.214	1381	50	1120.95	2	313.306	31.3553	20.1791	258.07	8.82792001
1	1.38791	62.837	17.817	1366	50	1025.23	15	271.013	35.1728	22.9319	150	10.50377799
0	1.82378	112.266	0.5634	2835	60	1163.08	14	430.164	9.5527	6.7336	442.945	3.923968416
1	1.21207	90.3877	239.743	1398	50	1284.18	5	305.966	0	0	42.4264	13.6378371
0	1.28607	79.8752	396.775	1700	50	1366.3	6	402.993	0	0	30	13.97909408
1	1.85284	104.396	13.828	1936	10	1128.7	15	521.408	38.9557	20.7698	379.473	1.295923567
1	1.59671	89.8643	140.099	2725	50	1162.53	23	288.538	0	0	90	5.841991066
1	1.47882	66.2	123.698	404	50	1337.63	13	218.938	0	0	161.555	6.610134963
1	1.58519	80.0261	19.6663	2781	10	941.196	14	177.601	4.9554	3.7018	134.164	6.130623168
1	1.22519	78.8429	286.342	2106	50	1303.89	4	446.095	0	0	127.279	13.7269368
1	1.44375	108.471	80.0076	2014	50	1020.42	1	474.683	0	0	240	10.61631767
0	1.56566	75.7396	41.8614	3328	40	874.932	16	846.501	9.8194	4.3129	67.082	6.615551583
0	1.31394	106.241	23.6184	1703	50	902.476	5	997.878	1.176	0.5092	120	9.848144843
1	1.50609	85.6425	164.421	2984	50	1173.92	25	340.416	1.0228	0.769	60	10.99172414
0	1.37981	113.744	9.3056	3069	60	730.957	16	1721.04	11.3075	5.0113	30	6.163036556
0	1.21449	94.2737	49.1667	1764	50	1030.73	0	860.863	1.4667	0.6237	256.32	9.319515306
0	1.24664	116.552	14.5527	2040	50	650.932	23	624.207	0.8671	0.3738	283.019	6.209512879
0	1.20104	60.1126	8.0439	1801	50	874.288	21	420.999	8.6581	6.2959	42.4264	2.009811417
0	1.26741	101.532	19.5232	2187	50	977.904	9	434.656	1.9519	0.871	192.094	4.673886883
1	1.23525	121.461	26.3166	1966	60	749.813	8	553.035	0.8194	0.3527	84.8528	9.894827586
1	1.42079	78.2827	187.162	1849	50	1472.06	46	515.558	0	0	94.8683	9.915897033
0	1.42079	87.3719	241.808	2547	50	1466.38	11	441.952	0	0	60	10.24469496
1	1.27972	98.7437	32.4187	1812	50	532.922	3	435.498	19.3944	13.0984	964.21	1.393785023
1	1.34835	101.316	21.7973	2877	10	946.694	8	794.58	0	0	108.167	9.748153278
0	1.62525	88.9821	36.686	3744	50	755.801	69	895.703	0.4405	0.205	362.491	6.775468571
0	1.26862	88.9806	58.027	2596	50	1051.99	26	738.578	19.3859	8.4934	120	9.132356688
0	1.44612	105.498	24.7556	3100	40	841.337	24	1575.94	1.016	0.4535	216.333	5.640208944
1	1.2945	73.9164	25.8095	2511	50	1054.32	8	1122.17	0	0	60	11.21288344
1	1.34835	87.7198	19.8326	2094	60	1001.54	11	1045.77	0	0	123.693	6.751219512
1	1.33998	98.431	22.9483	1278	50	753.89	19	865.209	9.4361	7.0338	212.132	5.66131703
1	1.52114	108.98	12.5124	1999	40	520.312	3	893.879	17.0366	12.6492	666.108	4.053899083
1	1.58755	113.874	9.0305	735	40	476.461	19	361.466	20.7149	14.5467	189.737	1.106705762
1	1.33567	84.253	53.1417	2563	50	1085.87	4	708.454	1.4782	0.6386	134.164	12.53773058
1	1.36231	96.4217	10.6811	3786	50	540.263	4	1281.8	7.596	5.5268	295.466	3.56969697
0	1.27268	92.3263	0.6794	1955	50	1088.19	85	868.415	0.816	0.3597	296.985	4.283035714
0	1.32053	91.6891	0.7077	1422	60	939.152	24	645.22	3.9581	2.7214	342.053	2.945401199
0	1.88923	104.374	16.9549	3183	10	679.3	6	877.724	13.306	10.0003	589.406	3.443184713
0	1.43128	91.3357	30.3731	2135	50	886.389	12	818.776	0	0	127.279	10.50465265
0	1.38705	63.1524	43.7379	2444	50	1118.73	35	967.051	0	0	120	11.35895212
0	1.34311	106.225	23.3261	2364	40	908.218	21	1793.37	0.579	0.2492	182.483	7.487922705
0	1.30508	86.1677	4.2234	2195	60	629.972	34	544.791	14.0567	8.1826	254.558	6.890119684
0	1.38461	82.0804	46.2766	2142	30	1069.39	14	765.028	0	0	150	10.75268817
1	1.28219	81.7187	160.819	2314	50	1262.31	27	619.569	0	0	152.971	10.0777073
1	1.34486	108.654	144.427	2430	50	1211.86	19	585.8	0	0	258.07	7.582399389
0	1.39448	117.798	199.354	1485	50	1188.42	32	891.457	0	0	90	11.15985225
0	1.87946	114.184	4.1876	1941	60	476.019	41	902.823	2.407	1.0369	189.737	1.386134829
1	1.36631	100.739	10.6004	2156	50	533.435	44	2163.27	12.5643	5.073	120	5.128542252
1	1.12459	70.8752	7.9986	2268	60	800.275	16	661.64	2.0141	0.867	67.082	8.621528662
