# Supplementary material for: Machine learning-based urban noise appropriateness evaluation method and driving factor analysis
Source: PLoS One. 2024 Dec 23;19(12):e0311571. doi: 10.1371/journal.pone.0311571 (PMC11666067; doi:10.1371/journal.pone.0311571)
Supplement: S1 Data — (ZIP) [file pone.0311571.s001.zip › supporting data/predicted_probabilities.csv]

0	1
0.3266666666666667	0.6733333333333335
0.3266666666666667	0.6733333333333335
0.3266666666666667	0.6733333333333335
0.32	0.68
0.31666666666666665	0.6833333333333335
0.31666666666666665	0.6833333333333335
0.31666666666666665	0.6833333333333335
0.31666666666666665	0.6833333333333335
0.2866666666666667	0.7133333333333334
0.31666666666666665	0.6833333333333335
0.38750000000000007	0.6125
0.3175	0.6825000000000001
0.3475	0.6525
0.3475	0.6525
0.3475	0.6525
0.3475	0.6525
0.36321428571428577	0.6367857142857143
0.3732142857142858	0.6267857142857143
0.3832142857142858	0.6167857142857143
0.4432142857142858	0.5567857142857143
0.44238095238095243	0.5576190476190477
0.48988095238095236	0.5101190476190477
0.48	0.52
0.34666666666666673	0.6533333333333334
0.3266666666666667	0.6733333333333335
0.3266666666666667	0.6733333333333335
0.34	0.66
0.2866666666666667	0.7133333333333334
0.31666666666666665	0.6833333333333335
0.2866666666666667	0.7133333333333334
0.31666666666666665	0.6833333333333335
0.31666666666666665	0.6833333333333335
0.31666666666666665	0.6833333333333335
0.3475	0.6525
0.3475	0.6525
0.3475	0.6525
0.36083333333333334	0.6391666666666667
0.3075	0.6925000000000001
0.36321428571428577	0.6367857142857143
0.3732142857142858	0.6267857142857143
0.3732142857142858	0.6267857142857143
0.3832142857142858	0.6167857142857143
0.4432142857142858	0.5567857142857143
0.3532142857142857	0.6467857142857143
0.4023809523809524	0.5976190476190477
0.47988095238095235	0.5201190476190477
0.4023809523809524	0.5976190476190477
0.3966666666666667	0.6033333333333334
0.3866666666666667	0.6133333333333334
0.3966666666666667	0.6033333333333334
0.3966666666666667	0.6033333333333334
0.6682142857142855	0.3317857142857143
0.3666666666666667	0.6333333333333333
0.3766666666666667	0.6233333333333334
0.3766666666666667	0.6233333333333334
0.34	0.66
0.34	0.66
0.34	0.66
0.31666666666666665	0.6833333333333335
0.31666666666666665	0.6833333333333335
0.31666666666666665	0.6833333333333335
0.31666666666666665	0.6833333333333335
0.3475	0.6525
0.3475	0.6525
0.3475	0.6525
0.3308333333333333	0.6691666666666666
0.36083333333333334	0.6391666666666667
0.3432142857142857	0.6567857142857143
0.3732142857142858	0.6267857142857143
0.3732142857142858	0.6267857142857143
0.42321428571428577	0.5767857142857143
0.4332142857142858	0.5667857142857143
0.3532142857142857	0.6467857142857143
0.3532142857142857	0.6467857142857143
0.42321428571428577	0.5767857142857143
0.47988095238095235	0.5201190476190477
0.3923809523809524	0.6076190476190476
0.3923809523809524	0.6076190476190476
0.3966666666666667	0.6033333333333334
0.3966666666666667	0.6033333333333334
0.3866666666666667	0.6133333333333334
0.3666666666666667	0.6333333333333333
0.3566666666666667	0.6433333333333334
0.3666666666666667	0.6333333333333333
0.3666666666666667	0.6333333333333333
0.37	0.63
0.34	0.66
0.3323809523809524	0.6676190476190476
0.3066666666666667	0.6933333333333335
0.34666666666666673	0.6533333333333334
0.3275	0.6725
0.3275	0.6725
0.3175	0.6825
0.36321428571428577	0.6367857142857143
0.3232142857142857	0.6767857142857143
0.36083333333333334	0.6391666666666667
0.3765476190476191	0.623452380952381
0.3232142857142857	0.6767857142857143
0.3198809523809524	0.6801190476190476
0.3498809523809524	0.6501190476190476
0.4532142857142858	0.5467857142857143
0.4532142857142858	0.5467857142857143
0.47321428571428575	0.5267857142857143
0.42321428571428577	0.5767857142857143
0.36321428571428577	0.6367857142857143
0.3732142857142858	0.6267857142857143
0.3923809523809524	0.6076190476190476
0.3766666666666667	0.6233333333333334
0.3766666666666667	0.6233333333333334
0.3866666666666667	0.6133333333333334
0.3641666666666667	0.6358333333333334
0.34416666666666673	0.6558333333333334
0.2735	0.7265
0.3266666666666667	0.6733333333333335
0.3666666666666667	0.6333333333333333
0.3623809523809524	0.6376190476190476
0.3623809523809524	0.6376190476190476
0.3323809523809524	0.6676190476190476
0.3523809523809524	0.6476190476190475
0.32238095238095243	0.6776190476190476
0.36154761904761906	0.638452380952381
0.36154761904761906	0.638452380952381
0.3475	0.6525
0.3075	0.6925
0.3475	0.6525
0.3232142857142857	0.6767857142857143
0.3532142857142857	0.6467857142857143
0.3632142857142857	0.6367857142857143
0.3232142857142857	0.6767857142857143
0.3198809523809524	0.6801190476190476
0.41321428571428576	0.5867857142857144
0.42321428571428577	0.5767857142857143
0.4532142857142858	0.5467857142857143
0.46321428571428575	0.5367857142857143
0.39321428571428574	0.6067857142857143
0.3732142857142858	0.6267857142857143
0.36321428571428577	0.6367857142857143
0.3966666666666667	0.6033333333333334
0.3866666666666667	0.6133333333333334
0.3866666666666667	0.6133333333333334
0.3041666666666667	0.6958333333333334
0.3041666666666667	0.6958333333333334
0.34416666666666673	0.6558333333333334
0.2941666666666667	0.7058333333333334
0.31916666666666665	0.6808333333333334
0.31916666666666665	0.6808333333333334
0.34916666666666674	0.6508333333333334
0.3998809523809524	0.6001190476190477
0.3198809523809524	0.6801190476190476
0.336547619047619	0.663452380952381
0.32154761904761897	0.678452380952381
0.36154761904761906	0.638452380952381
0.331547619047619	0.668452380952381
0.36154761904761906	0.638452380952381
0.3832142857142858	0.6167857142857143
0.35321428571428576	0.6467857142857143
0.3232142857142857	0.6767857142857143
0.3498809523809524	0.6501190476190476
0.3498809523809524	0.6501190476190476
0.42321428571428577	0.5767857142857143
0.35321428571428576	0.6467857142857143
0.35321428571428576	0.6467857142857143
0.35321428571428576	0.6467857142857143
0.42321428571428577	0.5767857142857143
0.4532142857142858	0.5467857142857143
0.40321428571428575	0.5967857142857143
0.40321428571428575	0.5967857142857143
0.39321428571428574	0.6067857142857143
0.39321428571428574	0.6067857142857143
0.31238095238095237	0.6876190476190476
0.2941666666666667	0.7058333333333334
0.2941666666666667	0.7058333333333334
0.3041666666666667	0.6958333333333334
0.3041666666666667	0.6958333333333334
0.3091666666666667	0.6908333333333334
0.3291666666666667	0.6708333333333334
0.3291666666666667	0.6708333333333334
0.3298809523809524	0.6701190476190476
0.3298809523809524	0.6701190476190476
0.336547619047619	0.663452380952381
0.336547619047619	0.663452380952381
0.3332142857142857	0.6667857142857143
0.331547619047619	0.668452380952381
0.36154761904761906	0.638452380952381
0.35321428571428576	0.6467857142857143
0.3832142857142858	0.6167857142857143
0.35321428571428576	0.6467857142857143
0.4332142857142858	0.5667857142857143
0.4332142857142858	0.5667857142857143
0.36321428571428577	0.6367857142857143
0.36321428571428577	0.6367857142857143
0.4432142857142858	0.5567857142857143
0.35321428571428576	0.6467857142857143
0.4332142857142858	0.5667857142857143
0.4432142857142858	0.5567857142857143
0.3732142857142858	0.6267857142857143
0.46321428571428575	0.5367857142857143
0.3832142857142858	0.6167857142857143
0.3832142857142858	0.6167857142857143
0.31238095238095237	0.6876190476190476
0.31238095238095237	0.6876190476190476
0.31238095238095237	0.6876190476190476
0.3041666666666667	0.6958333333333334
0.3041666666666667	0.6958333333333334
0.3041666666666667	0.6958333333333334
0.3041666666666667	0.6958333333333334
0.30541666666666667	0.6945833333333334
0.3291666666666667	0.6708333333333334
0.3391666666666667	0.6608333333333334
0.40416666666666673	0.5958333333333333
0.35	0.65
0.3298809523809524	0.6701190476190476
0.3298809523809524	0.6701190476190476
0.3332142857142857	0.6667857142857143
0.3332142857142857	0.6667857142857143
0.35321428571428576	0.6467857142857143
0.3832142857142858	0.6167857142857143
0.3832142857142858	0.6167857142857143
0.3698809523809525	0.6301190476190476
0.3832142857142858	0.6167857142857143
0.3832142857142858	0.6167857142857143
0.46321428571428575	0.5367857142857143
0.46321428571428575	0.5367857142857143
0.4432142857142858	0.5567857142857143
0.4432142857142858	0.5567857142857143
0.46321428571428575	0.5367857142857143
0.4532142857142858	0.5467857142857143
0.4532142857142858	0.5467857142857143
0.4532142857142858	0.5467857142857143
0.3832142857142858	0.6167857142857143
0.39321428571428574	0.6067857142857143
0.31238095238095237	0.6876190476190476
0.30238095238095236	0.6976190476190476
0.30988095238095237	0.6901190476190476
0.30988095238095237	0.6901190476190476
0.32238095238095243	0.6776190476190476
0.31238095238095237	0.6876190476190476
0.30041666666666667	0.6995833333333334
0.30041666666666667	0.6995833333333334
0.31125	0.6887500000000002
0.3766666666666667	0.6233333333333334
0.34	0.66
0.33	0.67
0.32	0.68
0.3598809523809524	0.6401190476190476
0.3298809523809524	0.6701190476190476
0.3298809523809524	0.6701190476190476
0.35321428571428576	0.6467857142857143
0.35321428571428576	0.6467857142857143
0.3432142857142857	0.6567857142857143
0.35321428571428576	0.6467857142857143
0.3832142857142858	0.6167857142857143
0.46321428571428575	0.5367857142857143
0.39321428571428574	0.6067857142857143
0.46321428571428575	0.5367857142857143
0.46321428571428575	0.5367857142857143
0.46321428571428575	0.5367857142857143
0.3832142857142858	0.6167857142857143
0.46321428571428575	0.5367857142857143
0.39321428571428574	0.6067857142857143
0.3832142857142858	0.6167857142857143
0.3832142857142858	0.6167857142857143
0.3832142857142858	0.6167857142857143
0.3732142857142858	0.6267857142857143
0.30238095238095236	0.6976190476190476
0.30238095238095236	0.6976190476190476
0.31238095238095237	0.6876190476190476
0.32238095238095243	0.6776190476190476
0.32238095238095243	0.6776190476190476
0.3086309523809524	0.6913690476190476
0.3086309523809524	0.6913690476190476
0.31125	0.6887500000000002
0.29791666666666666	0.7020833333333333
0.28833333333333333	0.7116666666666666
0.3666666666666667	0.6333333333333333
0.3666666666666667	0.6333333333333333
0.36	0.64
0.33	0.67
0.33	0.67
0.3298809523809524	0.6701190476190476
0.35321428571428576	0.6467857142857143
0.35321428571428576	0.6467857142857143
0.35321428571428576	0.6467857142857143
0.4332142857142858	0.5667857142857143
0.4332142857142858	0.5667857142857143
0.35321428571428576	0.6467857142857143
0.3832142857142858	0.6167857142857143
0.46321428571428575	0.5367857142857143
0.39321428571428574	0.6067857142857143
0.46321428571428575	0.5367857142857143
0.39321428571428574	0.6067857142857143
0.39321428571428574	0.6067857142857143
0.39321428571428574	0.6067857142857143
0.39321428571428574	0.6067857142857143
0.39321428571428574	0.6067857142857143
0.39321428571428574	0.6067857142857143
0.3832142857142858	0.6167857142857143
0.29988095238095236	0.7001190476190476
0.29988095238095236	0.7001190476190476
0.29238095238095235	0.7076190476190476
0.30238095238095236	0.6976190476190476
0.31238095238095237	0.6876190476190476
0.3086309523809524	0.6913690476190476
0.31863095238095235	0.6813690476190476
0.3136309523809524	0.6863690476190476
0.3136309523809524	0.6863690476190476
0.28833333333333333	0.7116666666666666
0.33549999999999996	0.6645
0.3666666666666667	0.6333333333333333
0.3266666666666667	0.6733333333333335
0.35	0.65
0.36	0.64
0.33	0.67
0.33	0.67
0.35321428571428576	0.6467857142857143
0.35321428571428576	0.6467857142857143
0.35321428571428576	0.6467857142857143
0.35321428571428576	0.6467857142857143
0.36321428571428577	0.6367857142857143
0.36321428571428577	0.6367857142857143
0.40321428571428575	0.5967857142857143
0.39321428571428574	0.6067857142857143
0.473	0.527
0.39321428571428574	0.6067857142857143
0.46321428571428575	0.5367857142857143
0.42321428571428577	0.5767857142857143
0.42321428571428577	0.5767857142857143
0.39321428571428574	0.6067857142857143
0.39321428571428574	0.6067857142857143
0.46321428571428575	0.5367857142857143
0.3698809523809524	0.6301190476190477
0.28988095238095235	0.7101190476190475
0.29988095238095236	0.7001190476190476
0.29988095238095236	0.7001190476190476
0.30238095238095236	0.6976190476190476
0.2986309523809524	0.7013690476190476
0.31863095238095235	0.6813690476190476
0.33696428571428577	0.6630357142857143
0.3173809523809524	0.6826190476190476
0.3107142857142857	0.6892857142857143
0.34049999999999997	0.6595
0.34049999999999997	0.6595
0.5557142857142857	0.4442857142857143
0.3666666666666667	0.6333333333333333
0.3666666666666667	0.6333333333333333
0.3366666666666667	0.6633333333333334
0.36	0.64
0.36	0.64
0.336547619047619	0.663452380952381
0.35321428571428576	0.6467857142857143
0.35321428571428576	0.6467857142857143
0.35321428571428576	0.6467857142857143
0.36321428571428577	0.6367857142857143
0.36321428571428577	0.6367857142857143
0.36321428571428577	0.6367857142857143
0.39321428571428574	0.6067857142857143
0.42321428571428577	0.5767857142857143
0.39321428571428574	0.6067857142857143
0.46321428571428575	0.5367857142857143
0.39321428571428574	0.6067857142857143
0.46321428571428575	0.5367857142857143
0.39321428571428574	0.6067857142857143
0.39321428571428574	0.6067857142857143
0.46321428571428575	0.5367857142857143
0.41321428571428576	0.5867857142857144
0.3498809523809524	0.6501190476190476
0.3698809523809524	0.6301190476190477
0.29988095238095236	0.7001190476190476
0.30488095238095236	0.6951190476190476
0.2986309523809524	0.7013690476190476
0.2986309523809524	0.7013690476190476
0.3036309523809524	0.6963690476190476
0.3136309523809524	0.6863690476190476
0.3069642857142857	0.6930357142857143
0.29883333333333334	0.7011666666666666
0.47716666666666663	0.5228333333333334
0.33049999999999996	0.6695
0.3155	0.6845
0.3566666666666667	0.6433333333333334
0.3566666666666667	0.6433333333333334
0.3666666666666667	0.6333333333333333
0.3666666666666667	0.6333333333333333
0.3366666666666667	0.6633333333333334
0.316547619047619	0.683452380952381
0.336547619047619	0.663452380952381
0.3332142857142857	0.6667857142857143
0.35321428571428576	0.6467857142857143
0.3798809523809525	0.6201190476190476
0.36321428571428577	0.6367857142857143
0.39321428571428574	0.6067857142857143
0.39321428571428574	0.6067857142857143
0.39321428571428574	0.6067857142857143
0.42321428571428577	0.5767857142857143
0.46321428571428575	0.5367857142857143
0.39321428571428574	0.6067857142857143
0.42321428571428577	0.5767857142857143
0.46321428571428575	0.5367857142857143
0.42321428571428577	0.5767857142857143
0.42321428571428577	0.5767857142857143
0.46321428571428575	0.5367857142857143
0.3398809523809524	0.6601190476190476
0.3498809523809524	0.6501190476190476
0.4198809523809524	0.5801190476190476
0.29488095238095235	0.7051190476190476
0.29488095238095235	0.7051190476190476
0.30488095238095236	0.6951190476190476
0.3036309523809524	0.6963690476190476
0.3036309523809524	0.6963690476190476
0.2969642857142857	0.7030357142857143
0.2807142857142857	0.7192857142857143
0.508	0.49200000000000005
0.5071666666666667	0.4928333333333334
0.3155	0.6845
0.31	0.69
0.3498809523809524	0.6501190476190476
0.3498809523809524	0.6501190476190476
0.3498809523809524	0.6501190476190476
0.3566666666666667	0.6433333333333334
0.3266666666666667	0.6733333333333335
0.316547619047619	0.683452380952381
0.3832142857142858	0.6167857142857143
0.35321428571428576	0.6467857142857143
0.35321428571428576	0.6467857142857143
0.3698809523809525	0.6301190476190476
0.39321428571428574	0.6067857142857143
0.39321428571428574	0.6067857142857143
0.46321428571428575	0.5367857142857143
0.42321428571428577	0.5767857142857143
0.39321428571428574	0.6067857142857143
0.39321428571428574	0.6067857142857143
0.39321428571428574	0.6067857142857143
0.4532142857142858	0.5467857142857143
0.4532142857142858	0.5467857142857143
0.4532142857142858	0.5467857142857143
0.36321428571428577	0.6367857142857143
0.4332142857142858	0.5667857142857143
0.36321428571428577	0.6367857142857143
0.3398809523809524	0.6601190476190476
0.4198809523809524	0.5801190476190476
0.3748809523809524	0.6251190476190477
0.2911309523809524	0.7088690476190476
0.30488095238095236	0.6951190476190476
0.2982142857142857	0.7017857142857143
0.287797619047619	0.712202380952381
0.2713333333333333	0.7286666666666666
0.31133333333333335	0.6886666666666666
0.4996666666666666	0.5003333333333334
0.33049999999999996	0.6695
0.28550000000000003	0.7145
0.35	0.65
0.39083333333333337	0.6091666666666666
0.3898809523809524	0.6101190476190477
0.3998809523809524	0.6001190476190477
0.3398809523809524	0.6601190476190476
0.30988095238095237	0.6901190476190476
0.3232142857142857	0.6767857142857143
0.3232142857142857	0.6767857142857143
0.40321428571428575	0.5967857142857143
0.3332142857142857	0.6667857142857143
0.35321428571428576	0.6467857142857143
0.3732142857142858	0.6267857142857143
0.3832142857142858	0.6167857142857143
0.3832142857142858	0.6167857142857143
0.46321428571428575	0.5367857142857143
0.39321428571428574	0.6067857142857143
0.42321428571428577	0.5767857142857143
0.39321428571428574	0.6067857142857143
0.3832142857142858	0.6167857142857143
0.4532142857142858	0.5467857142857143
0.4532142857142858	0.5467857142857143
0.4332142857142858	0.5667857142857143
0.36321428571428577	0.6367857142857143
0.36321428571428577	0.6367857142857143
0.4332142857142858	0.5667857142857143
0.3532142857142857	0.6467857142857143
0.3282142857142858	0.6717857142857143
0.29488095238095235	0.7051190476190476
0.38488095238095243	0.6151190476190477
0.32446428571428576	0.6755357142857144
0.28446428571428567	0.7155357142857143
0.2688333333333333	0.7311666666666666
0.2905	0.7095
0.308	0.6920000000000001
0.33799999999999997	0.662
0.38883333333333325	0.6111666666666666
0.43799999999999994	0.562
0.42633333333333334	0.5736666666666667
0.41883333333333334	0.5811666666666667
0.30988095238095237	0.6901190476190476
0.3398809523809524	0.6601190476190476
0.3398809523809524	0.6601190476190476
0.3398809523809524	0.6601190476190476
0.3198809523809524	0.6801190476190476
0.3232142857142857	0.6767857142857143
0.3232142857142857	0.6767857142857143
0.3432142857142857	0.6567857142857143
0.3532142857142857	0.6467857142857143
0.3832142857142858	0.6167857142857143
0.39321428571428574	0.6067857142857143
0.3832142857142858	0.6167857142857143
0.46321428571428575	0.5367857142857143
0.39321428571428574	0.6067857142857143
0.3832142857142858	0.6167857142857143
0.39321428571428574	0.6067857142857143
0.39321428571428574	0.6067857142857143
0.4332142857142858	0.5667857142857143
0.4332142857142858	0.5667857142857143
0.36321428571428577	0.6367857142857143
0.36321428571428577	0.6367857142857143
0.36321428571428577	0.6367857142857143
0.3382142857142857	0.6617857142857143
0.41821428571428576	0.5817857142857144
0.3282142857142857	0.6717857142857143
0.3144642857142857	0.6855357142857144
0.29779761904761903	0.702202380952381
0.33549999999999996	0.6644999999999999
0.32716666666666666	0.6728333333333333
0.2755	0.7245
0.4571666666666666	0.5428333333333334
0.28550000000000003	0.7145
0.28300000000000003	0.7170000000000001
0.318	0.682
0.44133333333333336	0.5586666666666666
0.41883333333333334	0.5811666666666667
0.4121666666666666	0.5878333333333333
0.39549999999999996	0.6044999999999999
0.30988095238095237	0.6901190476190476
0.30988095238095237	0.6901190476190476
0.30988095238095237	0.6901190476190476
0.30988095238095237	0.6901190476190476
0.30988095238095237	0.6901190476190476
0.3198809523809524	0.6801190476190476
0.3198809523809524	0.6801190476190476
0.3532142857142857	0.6467857142857143
0.3532142857142857	0.6467857142857143
0.3832142857142858	0.6167857142857143
0.36321428571428577	0.6367857142857143
0.3832142857142858	0.6167857142857143
0.39321428571428574	0.6067857142857143
0.39321428571428574	0.6067857142857143
0.3832142857142858	0.6167857142857143
0.3832142857142858	0.6167857142857143
0.3832142857142858	0.6167857142857143
0.36321428571428577	0.6367857142857143
0.4332142857142858	0.5667857142857143
0.4332142857142858	0.5667857142857143
0.36321428571428577	0.6367857142857143
0.36321428571428577	0.6367857142857143
0.3282142857142857	0.6717857142857143
0.40821428571428575	0.5917857142857144
0.40821428571428575	0.5917857142857144
0.2994642857142857	0.7005357142857143
0.287797619047619	0.712202380952381
0.23966666666666664	0.7603333333333333
0.33549999999999996	0.6644999999999999
0.35216666666666663	0.6478333333333333
0.2905	0.7095
0.28550000000000003	0.7145
0.278	0.722
0.41383333333333333	0.5861666666666667
0.3821666666666666	0.6178333333333333
0.3455	0.6545000000000001
0.353	0.647
0.39549999999999996	0.6044999999999999
0.40549999999999997	0.5944999999999999
0.30988095238095237	0.6901190476190476
0.30988095238095237	0.6901190476190476
0.30988095238095237	0.6901190476190476
0.3398809523809524	0.6601190476190476
0.31916666666666665	0.6808333333333334
0.3091666666666667	0.6908333333333334
0.3398809523809524	0.6601190476190476
0.3498809523809524	0.6501190476190476
0.36321428571428577	0.6367857142857143
0.36321428571428577	0.6367857142857143
0.3732142857142858	0.6267857142857143
0.3732142857142858	0.6267857142857143
0.39321428571428574	0.6067857142857143
0.39321428571428574	0.6067857142857143
0.39321428571428574	0.6067857142857143
0.39321428571428574	0.6067857142857143
0.36321428571428577	0.6367857142857143
0.36321428571428577	0.6367857142857143
0.36321428571428577	0.6367857142857143
0.3832142857142858	0.6167857142857143
0.3332142857142857	0.6667857142857143
0.34321428571428575	0.6567857142857143
0.34821428571428575	0.6517857142857143
0.40821428571428575	0.5917857142857144
0.40321428571428575	0.5967857142857143
0.40321428571428575	0.5967857142857143
0.26	0.74
0.3275	0.6725
0.27466666666666667	0.7253333333333333
0.2813333333333333	0.7186666666666668
0.253	0.7470000000000002
0.39549999999999996	0.6045
0.4038333333333333	0.5961666666666666
0.363	0.637
0.32049999999999995	0.6795
0.32049999999999995	0.6795
0.37583333333333335	0.6241666666666666
0.4216666666666667	0.5783333333333333
0.4021666666666666	0.5978333333333334
0.30988095238095237	0.6901190476190476
0.30988095238095237	0.6901190476190476
0.30988095238095237	0.6901190476190476
0.3091666666666667	0.6908333333333334
0.3091666666666667	0.6908333333333334
0.3091666666666667	0.6908333333333334
0.3398809523809524	0.6601190476190476
0.3398809523809524	0.6601190476190476
0.3498809523809524	0.6501190476190476
0.3532142857142857	0.6467857142857143
0.3532142857142857	0.6467857142857143
0.3732142857142858	0.6267857142857143
0.3732142857142858	0.6267857142857143
0.39321428571428574	0.6067857142857143
0.39321428571428574	0.6067857142857143
0.39321428571428574	0.6067857142857143
0.36321428571428577	0.6367857142857143
0.36321428571428577	0.6367857142857143
0.36321428571428577	0.6367857142857143
0.35321428571428576	0.6467857142857143
0.36321428571428577	0.6367857142857143
0.3732142857142858	0.6267857142857143
0.34821428571428575	0.6517857142857143
0.40321428571428575	0.5967857142857143
0.40321428571428575	0.5967857142857143
0.275	0.725
0.26	0.74
0.32916666666666666	0.6708333333333333
0.32916666666666666	0.6708333333333333
0.33383333333333326	0.6661666666666668
0.3088333333333333	0.6911666666666667
0.3838333333333333	0.6161666666666666
0.3838333333333333	0.6161666666666666
0.32049999999999995	0.6795
0.32049999999999995	0.6795
0.3455	0.6545000000000001
0.4266666666666667	0.5733333333333333
0.4216666666666667	0.5783333333333333
0.4216666666666667	0.5783333333333333
0.3416666666666666	0.6583333333333333
0.3398809523809524	0.6601190476190476
0.30988095238095237	0.6901190476190476
0.37988095238095243	0.6201190476190477
0.29988095238095236	0.7001190476190476
0.3091666666666667	0.6908333333333334
0.3291666666666667	0.6708333333333334
0.3291666666666667	0.6708333333333334
0.3398809523809524	0.6601190476190476
0.3432142857142857	0.6567857142857143
0.3632142857142857	0.6367857142857143
0.3632142857142857	0.6367857142857143
0.3732142857142858	0.6267857142857143
0.3732142857142858	0.6267857142857143
0.3732142857142858	0.6267857142857143
0.39321428571428574	0.6067857142857143
0.39321428571428574	0.6067857142857143
0.4532142857142858	0.5467857142857143
0.36321428571428577	0.6367857142857143
0.3332142857142857	0.6667857142857143
0.35321428571428576	0.6467857142857143
0.42821428571428577	0.5717857142857143
0.41821428571428576	0.5817857142857144
0.36321428571428577	0.6367857142857143
0.40821428571428575	0.5917857142857144
0.316547619047619	0.683452380952381
0.275	0.725
0.2816666666666666	0.7183333333333333
0.3441666666666666	0.6558333333333333
0.26799999999999996	0.7320000000000002
0.33383333333333326	0.6661666666666668
0.32299999999999995	0.677
0.3838333333333333	0.6161666666666666
0.32299999999999995	0.677
0.33049999999999996	0.6695
0.33049999999999996	0.6695
0.4021666666666666	0.5978333333333334
0.4138333333333333	0.5861666666666667
0.35666666666666663	0.6433333333333333
0.33666666666666667	0.6633333333333333
0.3416666666666666	0.6583333333333333
0.2685	0.7315
0.28988095238095235	0.7101190476190475
0.29988095238095236	0.7001190476190476
0.29988095238095236	0.7001190476190476
0.29988095238095236	0.7001190476190476
0.3291666666666667	0.6708333333333334
0.3291666666666667	0.6708333333333334
0.3291666666666667	0.6708333333333334
0.4266666666666667	0.5733333333333334
0.3532142857142857	0.6467857142857143
0.3632142857142857	0.6367857142857143
0.3632142857142857	0.6367857142857143
0.3532142857142857	0.6467857142857143
0.3732142857142858	0.6267857142857143
0.3732142857142858	0.6267857142857143
0.39321428571428574	0.6067857142857143
0.39321428571428574	0.6067857142857143
0.39321428571428574	0.6067857142857143
0.4332142857142858	0.5667857142857143
0.3332142857142857	0.6667857142857143
0.40821428571428575	0.5917857142857144
0.41821428571428576	0.5817857142857144
0.34821428571428575	0.6517857142857143
0.34321428571428575	0.6567857142857143
0.40071428571428575	0.5992857142857143
0.275	0.725
0.2816666666666666	0.7183333333333333
0.2866666666666666	0.7133333333333333
0.2813333333333333	0.7186666666666668
0.27799999999999997	0.7220000000000002
0.32383333333333325	0.6761666666666666
0.39549999999999996	0.6045
0.3838333333333333	0.6161666666666666
0.32299999999999995	0.677
0.33049999999999996	0.6695
0.3871666666666666	0.6128333333333333
0.4021666666666666	0.5978333333333334
0.3471666666666666	0.6528333333333333
0.36716666666666664	0.6328333333333334
0.39666666666666667	0.6033333333333334
0.39666666666666667	0.6033333333333334
0.3416666666666666	0.6583333333333333
0.3332142857142857	0.6667857142857143
0.30988095238095237	0.6901190476190476
0.3298809523809524	0.6701190476190476
0.3198809523809524	0.6801190476190476
0.28988095238095235	0.7101190476190475
0.29988095238095236	0.7001190476190476
0.3298809523809524	0.6701190476190476
0.3298809523809524	0.6701190476190476
0.3291666666666667	0.6708333333333334
0.3391666666666667	0.6608333333333334
0.3498809523809524	0.6501190476190476
0.3898809523809524	0.6101190476190477
0.3632142857142857	0.6367857142857143
0.3632142857142857	0.6367857142857143
0.3632142857142857	0.6367857142857143
0.3832142857142858	0.6167857142857143
0.39321428571428574	0.6067857142857143
0.3732142857142858	0.6267857142857143
0.39321428571428574	0.6067857142857143
0.3732142857142858	0.6267857142857143
0.4265476190476191	0.5734523809523809
0.3382142857142857	0.6617857142857143
0.41821428571428576	0.5817857142857144
0.34821428571428575	0.6517857142857143
0.40821428571428575	0.5917857142857144
0.3207142857142857	0.6792857142857143
0.4457142857142858	0.5542857142857143
0.35708333333333336	0.6429166666666666
0.2866666666666666	0.7133333333333333
0.3133333333333333	0.6866666666666668
0.2788333333333333	0.7211666666666667
0.25799999999999995	0.7420000000000002
0.26299999999999996	0.7370000000000002
0.32299999999999995	0.677
0.3838333333333333	0.6161666666666666
0.3838333333333333	0.6161666666666666
0.32716666666666666	0.6728333333333333
0.39216666666666666	0.6078333333333333
0.3421666666666666	0.6578333333333333
0.3471666666666666	0.6528333333333333
0.4183333333333333	0.5816666666666667
0.4066666666666666	0.5933333333333334
0.41666666666666663	0.5833333333333334
0.32166666666666666	0.6783333333333332
0.2966666666666667	0.7033333333333335
0.2966666666666667	0.7033333333333335
0.2866666666666667	0.7133333333333334
0.2832142857142857	0.7167857142857144
0.2932142857142857	0.7067857142857144
0.3332142857142857	0.6667857142857143
0.3298809523809524	0.6701190476190476
0.28988095238095235	0.7101190476190475
0.28988095238095235	0.7101190476190475
0.28988095238095235	0.7101190476190475
0.3298809523809524	0.6701190476190476
0.4098809523809524	0.5901190476190477
0.45799999999999996	0.542
0.44400000000000006	0.5559999999999999
0.4298809523809524	0.5701190476190476
0.3898809523809524	0.6101190476190477
0.3632142857142857	0.6367857142857143
0.3632142857142857	0.6367857142857143
0.3632142857142857	0.6367857142857143
0.4532142857142858	0.5467857142857143
0.39321428571428574	0.6067857142857143
0.3732142857142858	0.6267857142857143
0.3732142857142858	0.6267857142857143
0.36321428571428577	0.6367857142857143
0.36321428571428577	0.6367857142857143
0.35321428571428576	0.6467857142857143
0.41821428571428576	0.5817857142857144
0.40821428571428575	0.5917857142857144
0.40821428571428575	0.5917857142857144
0.40571428571428575	0.5942857142857143
0.29279761904761903	0.707202380952381
0.28625	0.71375
0.2816666666666666	0.7183333333333333
0.2813333333333333	0.7186666666666668
0.2713333333333333	0.7286666666666668
0.2713333333333333	0.7286666666666668
0.3838333333333333	0.6161666666666666
0.39549999999999996	0.6045
0.3838333333333333	0.6161666666666666
0.37383333333333335	0.6261666666666666
0.39216666666666666	0.6078333333333333
0.3105	0.6895
0.3005	0.6995
0.4066666666666666	0.5933333333333334
0.4066666666666666	0.5933333333333334
0.4183333333333333	0.5816666666666667
0.33666666666666667	0.6633333333333333
0.32166666666666666	0.6783333333333332
0.4466666666666667	0.5533333333333333
0.2585	0.7415
0.3375	0.6625
0.3375	0.6625
0.31916666666666665	0.6808333333333334
0.3291666666666667	0.6708333333333334
0.3291666666666667	0.6708333333333334
0.3266666666666667	0.6733333333333335
0.2966666666666667	0.7033333333333335
0.3232142857142857	0.6767857142857143
0.2932142857142857	0.7067857142857144
0.2991666666666667	0.7008333333333334
0.2991666666666667	0.7008333333333334
0.28988095238095235	0.7101190476190475
0.3298809523809524	0.6701190476190476
0.3298809523809524	0.6701190476190476
0.3698809523809524	0.6301190476190477
0.45299999999999996	0.547
0.4198809523809524	0.5801190476190476
0.4298809523809524	0.5701190476190476
0.4298809523809524	0.5701190476190476
0.4332142857142858	0.5667857142857143
0.39321428571428574	0.6067857142857143
0.36321428571428577	0.6367857142857143
0.3332142857142857	0.6667857142857143
0.3532142857142857	0.6467857142857143
0.42321428571428577	0.5767857142857143
0.3732142857142858	0.6267857142857143
0.3498809523809524	0.6501190476190476
0.36321428571428577	0.6367857142857143
0.3732142857142858	0.6267857142857143
0.36821428571428577	0.6317857142857143
0.4382142857142858	0.5617857142857143
0.3882142857142858	0.6117857142857143
0.299047619047619	0.700952380952381
0.2925	0.7075
0.2925	0.7075
0.285	0.715
0.2816666666666666	0.7183333333333333
0.2713333333333333	0.7286666666666668
0.2713333333333333	0.7286666666666668
0.3221666666666667	0.6778333333333333
0.3146666666666667	0.6853333333333335
0.39549999999999996	0.6045
0.3721666666666667	0.6278333333333334
0.37549999999999994	0.6245
0.40383333333333327	0.5961666666666666
0.32049999999999995	0.6795
0.34049999999999997	0.6594999999999999
0.4066666666666666	0.5933333333333334
0.3466666666666666	0.6533333333333333
0.32666666666666666	0.6733333333333333
0.32666666666666666	0.6733333333333333
0.2966666666666667	0.7033333333333333
0.43607142857142855	0.5639285714285713
0.3233333333333333	0.6766666666666665
0.3683333333333333	0.6316666666666666
0.365	0.635
0.365	0.635
0.365	0.635
0.3116666666666667	0.6883333333333335
0.34166666666666673	0.6583333333333334
0.41700000000000004	0.583
0.4641666666666667	0.5358333333333333
0.451	0.5489999999999999
0.4865	0.5135
0.4765	0.5235
0.4865	0.5135
0.42566666666666664	0.5743333333333334
0.3434999999999999	0.6565000000000001
0.3175	0.6825
0.3091666666666667	0.6908333333333334
0.2991666666666667	0.7008333333333334
0.3625	0.6375
0.3741666666666667	0.6258333333333334
0.31666666666666665	0.6833333333333335
0.3291666666666667	0.6708333333333334
0.2991666666666667	0.7008333333333334
0.3866666666666667	0.6133333333333334
0.34916666666666674	0.6508333333333334
0.41666666666666674	0.5833333333333334
0.3998809523809524	0.6001190476190477
0.3698809523809524	0.6301190476190477
0.37988095238095243	0.6201190476190477
0.39321428571428574	0.6067857142857143
0.4332142857142858	0.5667857142857143
0.4332142857142858	0.5667857142857143
0.4332142857142858	0.5667857142857143
0.3532142857142857	0.6467857142857143
0.3332142857142857	0.6667857142857143
0.3332142857142857	0.6667857142857143
0.3432142857142857	0.6567857142857143
0.3732142857142858	0.6267857142857143
0.3532142857142857	0.6467857142857143
0.3498809523809524	0.6501190476190476
0.3498809523809524	0.6501190476190476
0.35821428571428576	0.6417857142857143
0.36821428571428577	0.6317857142857143
0.39821428571428574	0.6017857142857143
0.36321428571428577	0.6367857142857143
0.3332142857142857	0.6667857142857142
0.2825	0.7175
0.2891666666666666	0.7108333333333333
0.3158333333333333	0.6841666666666666
0.2763333333333333	0.7236666666666668
0.28633333333333333	0.7136666666666668
0.2713333333333333	0.7286666666666668
0.3221666666666667	0.6778333333333333
0.3171666666666667	0.6828333333333334
0.3705	0.6295000000000001
0.3605	0.6395000000000001
0.37549999999999994	0.6245
0.35716666666666663	0.6428333333333334
0.39383333333333326	0.6061666666666666
0.31216666666666665	0.6878333333333333
0.3371666666666666	0.6628333333333333
0.3416666666666666	0.6583333333333333
0.2966666666666667	0.7033333333333333
0.2941666666666667	0.7058333333333333
0.3483333333333333	0.6516666666666666
0.365	0.635
0.3233333333333333	0.6766666666666665
0.3233333333333333	0.6766666666666665
0.3683333333333333	0.6316666666666666
0.3683333333333333	0.6316666666666666
0.37	0.63
0.36	0.64
0.315	0.685
0.3625	0.6375
0.4025	0.5975
0.33	0.67
0.33	0.67
0.32	0.68
0.32	0.68
0.32	0.68
0.31	0.69
0.2866666666666667	0.7133333333333334
0.2866666666666667	0.7133333333333334
0.29	0.71
0.29	0.71
0.29	0.71
0.29	0.71
0.28	0.72
0.3	0.7
0.3	0.7
0.3866666666666667	0.6133333333333334
0.4805	0.5195000000000001
0.4905	0.5095000000000001
0.41388095238095235	0.5861190476190477
0.4238809523809524	0.5761190476190476
0.49700000000000005	0.503
0.41566666666666663	0.5843333333333334
0.3468333333333334	0.6531666666666667
0.3175	0.6825
0.3125	0.6875
0.36	0.64
0.3325	0.6675
0.3966666666666667	0.6033333333333334
0.3291666666666667	0.6708333333333334
0.2991666666666667	0.7008333333333334
0.41666666666666674	0.5833333333333334
0.34916666666666674	0.6508333333333334
0.34916666666666674	0.6508333333333334
0.3691666666666667	0.6308333333333334
0.3791666666666667	0.6208333333333333
0.3591666666666667	0.6408333333333335
0.3498809523809524	0.6501190476190476
0.3598809523809524	0.6401190476190476
0.4098809523809524	0.5901190476190477
0.37988095238095243	0.6201190476190477
0.3698809523809524	0.6301190476190477
0.3532142857142857	0.6467857142857143
0.3332142857142857	0.6667857142857143
0.3532142857142857	0.6467857142857143
0.3432142857142857	0.6567857142857143
0.3432142857142857	0.6567857142857143
0.3532142857142857	0.6467857142857143
0.3532142857142857	0.6467857142857143
0.3498809523809524	0.6501190476190476
0.3498809523809524	0.6501190476190476
0.29488095238095235	0.7051190476190476
0.3832142857142858	0.6167857142857143
0.36321428571428577	0.6367857142857143
0.2608333333333333	0.7391666666666667
0.26	0.74
0.2783333333333333	0.7216666666666667
0.2808333333333333	0.7191666666666667
0.2808333333333333	0.7191666666666667
0.25133333333333335	0.7486666666666667
0.31216666666666665	0.6878333333333333
0.40549999999999997	0.5945
0.3671666666666667	0.6328333333333334
0.3705	0.6295000000000001
0.3605	0.6395000000000001
0.3821666666666666	0.6178333333333333
0.3321666666666666	0.6678333333333333
0.3221666666666667	0.6778333333333333
0.3221666666666667	0.6778333333333333
0.32666666666666666	0.6733333333333333
0.2966666666666667	0.7033333333333333
0.2966666666666667	0.7033333333333333
0.2941666666666667	0.7058333333333333
0.29333333333333333	0.7066666666666666
0.3483333333333333	0.6516666666666666
0.32	0.68
0.4	0.6
0.3233333333333333	0.6766666666666665
0.315	0.685
0.315	0.685
0.315	0.685
0.285	0.715
0.285	0.715
0.295	0.705
0.4016666666666667	0.5983333333333334
0.32	0.68
0.32	0.68
0.44166666666666665	0.5583333333333332
0.32	0.68
0.31	0.69
0.31	0.69
0.29	0.71
0.29	0.71
0.29	0.71
0.3666666666666667	0.6333333333333333
0.28	0.72
0.28	0.72
0.3	0.7
0.3125	0.6875
0.3225	0.6775
0.3966666666666667	0.6033333333333334
0.4198809523809524	0.5801190476190476
0.43388095238095237	0.5661190476190476
0.43388095238095237	0.5661190476190476
0.49700000000000005	0.503
0.4238809523809524	0.5761190476190476
0.42066666666666663	0.5793333333333334
0.3225	0.6775
0.34	0.66
0.33	0.67
0.36	0.64
0.31666666666666665	0.6833333333333335
0.2966666666666667	0.7033333333333335
0.3591666666666667	0.6408333333333335
0.3691666666666667	0.6308333333333334
0.3691666666666667	0.6308333333333334
0.34916666666666674	0.6508333333333334
0.34916666666666674	0.6508333333333334
0.31916666666666665	0.6808333333333334
0.3591666666666667	0.6408333333333335
0.3691666666666667	0.6308333333333334
0.4198809523809524	0.5801190476190476
0.3698809523809524	0.6301190476190477
0.4098809523809524	0.5901190476190477
0.3698809523809524	0.6301190476190477
0.3398809523809524	0.6601190476190476
0.3332142857142857	0.6667857142857143
0.3332142857142857	0.6667857142857143
0.3332142857142857	0.6667857142857143
0.3432142857142857	0.6567857142857143
0.3432142857142857	0.6567857142857143
0.3482142857142857	0.6517857142857143
0.3482142857142857	0.6517857142857143
0.4048809523809524	0.5951190476190477
0.3698809523809524	0.6301190476190477
0.3698809523809524	0.6301190476190477
0.36321428571428577	0.6367857142857143
0.3308333333333333	0.6691666666666666
0.33666666666666667	0.6633333333333333
0.2783333333333333	0.7216666666666667
0.2783333333333333	0.7216666666666667
0.2563333333333333	0.7436666666666667
0.25133333333333335	0.7486666666666667
0.3238333333333333	0.6761666666666666
0.4038333333333333	0.5961666666666666
0.34883333333333333	0.6511666666666668
0.41383333333333333	0.5861666666666667
0.4021666666666667	0.5978333333333333
0.3221666666666667	0.6778333333333333
0.31716666666666665	0.6828333333333333
0.2871666666666667	0.7128333333333333
0.3221666666666667	0.6778333333333333
0.2921666666666667	0.7078333333333333
0.31666666666666665	0.6833333333333332
0.31666666666666665	0.6833333333333332
0.31666666666666665	0.6833333333333332
0.30333333333333334	0.6966666666666665
0.3683333333333333	0.6316666666666666
0.3683333333333333	0.6316666666666666
0.32	0.68
0.32	0.68
0.35	0.65
0.295	0.705
0.315	0.685
0.315	0.685
0.305	0.695
0.305	0.695
0.41166666666666674	0.5883333333333334
0.41166666666666674	0.5883333333333334
0.295	0.705
0.32	0.68
0.27	0.73
0.3	0.7
0.32	0.68
0.31	0.69
0.32	0.68
0.32	0.68
0.3075	0.6925
0.3075	0.6925
0.29	0.71
0.28	0.72
0.3	0.7
0.32	0.68
0.3225	0.6775
0.3225	0.6775
0.3125	0.6875
0.41666666666666674	0.5833333333333334
0.4241666666666667	0.5758333333333333
0.4241666666666667	0.5758333333333333
0.4098809523809524	0.5901190476190477
0.4098809523809524	0.5901190476190477
0.4198809523809524	0.5801190476190476
0.3557142857142857	0.6442857142857144
0.36	0.64
0.33	0.67
0.31571428571428567	0.6842857142857143
0.3057142857142857	0.6942857142857143
0.3766666666666667	0.6233333333333334
0.3391666666666667	0.6608333333333334
0.3691666666666667	0.6308333333333334
0.34916666666666674	0.6508333333333334
0.3966666666666667	0.6033333333333334
0.31916666666666665	0.6808333333333334
0.3291666666666667	0.6708333333333334
0.3291666666666667	0.6708333333333334
0.3891666666666667	0.6108333333333333
0.3891666666666667	0.6108333333333333
0.4441666666666667	0.5558333333333334
0.3966666666666667	0.6033333333333334
0.3998809523809524	0.6001190476190477
0.3398809523809524	0.6601190476190476
0.3198809523809524	0.6801190476190476
0.3398809523809524	0.6601190476190476
0.39321428571428574	0.6067857142857143
0.40321428571428575	0.5967857142857143
0.4332142857142858	0.5667857142857143
0.4332142857142858	0.5667857142857143
0.2982142857142857	0.7017857142857143
0.2982142857142857	0.7017857142857143
0.30988095238095237	0.6901190476190476
0.30488095238095236	0.6951190476190476
0.27416666666666667	0.7258333333333333
0.31416666666666665	0.6858333333333333
0.29333333333333333	0.7066666666666667
0.30833333333333335	0.6916666666666668
0.28833333333333333	0.7116666666666667
0.28833333333333333	0.7116666666666667
0.2955	0.7045
0.4071666666666667	0.5928333333333334
0.3455	0.6545000000000001
0.34883333333333333	0.6511666666666668
0.3588333333333333	0.6411666666666668
0.3588333333333333	0.6411666666666668
0.30716666666666664	0.6928333333333333
0.3021666666666667	0.6978333333333333
0.2771666666666667	0.7228333333333333
0.2821666666666667	0.7178333333333333
0.2921666666666667	0.7078333333333333
0.2871666666666667	0.7128333333333333
0.31666666666666665	0.6833333333333332
0.3483333333333333	0.6516666666666666
0.345	0.655
0.3233333333333333	0.6766666666666665
0.3583333333333333	0.6416666666666666
0.3233333333333333	0.6766666666666665
0.305	0.695
0.305	0.695
0.295	0.705
0.295	0.705
0.305	0.695
0.305	0.695
0.305	0.695
0.3425	0.6575
0.3425	0.6575
0.41166666666666674	0.5883333333333334
0.28	0.72
0.27	0.73
0.27	0.73
0.305	0.695
0.32	0.68
0.32	0.68
0.32	0.68
0.3075	0.6925
0.3075	0.6925
0.3075	0.6925
0.31	0.69
0.3	0.7
0.3	0.7
0.33	0.67
0.3225	0.6775
0.3225	0.6775
0.3325	0.6675
0.41416666666666674	0.5858333333333333
0.41416666666666674	0.5858333333333333
0.41416666666666674	0.5858333333333333
0.3257142857142857	0.6742857142857143
0.4273333333333334	0.5726666666666665
0.3998809523809524	0.6001190476190477
0.3257142857142857	0.6742857142857143
0.31571428571428567	0.6842857142857143
0.3357142857142857	0.6642857142857143
0.2957142857142857	0.7042857142857143
0.2991666666666667	0.7008333333333334
0.3391666666666667	0.6608333333333334
0.3091666666666667	0.6908333333333334
0.3091666666666667	0.6908333333333334
0.3091666666666667	0.6908333333333334
0.31916666666666665	0.6808333333333334
0.31916666666666665	0.6808333333333334
0.34916666666666674	0.6508333333333334
0.4266666666666667	0.5733333333333334
0.3591666666666667	0.6408333333333335
0.3666666666666667	0.6333333333333333
0.3966666666666667	0.6033333333333334
0.3666666666666667	0.6333333333333333
0.3698809523809524	0.6301190476190477
0.3498809523809524	0.6501190476190476
0.3398809523809524	0.6601190476190476
0.3198809523809524	0.6801190476190476
0.3732142857142858	0.6267857142857143
0.3732142857142858	0.6267857142857143
0.35321428571428576	0.6467857142857143
0.2982142857142857	0.7017857142857143
0.2932142857142857	0.7067857142857144
0.3032142857142857	0.6967857142857143
0.27416666666666667	0.7258333333333333
0.3175	0.6825
0.31416666666666665	0.6858333333333333
0.29	0.71
0.28833333333333333	0.7116666666666667
0.30333333333333334	0.6966666666666668
0.2783333333333333	0.7216666666666667
0.2805	0.7195
0.40383333333333327	0.5961666666666666
0.40883333333333327	0.5911666666666666
0.32549999999999996	0.6745
0.3471666666666666	0.6528333333333333
0.2871666666666667	0.7128333333333333
0.27216666666666667	0.7278333333333333
0.2821666666666667	0.7178333333333333
0.2821666666666667	0.7178333333333333
0.2821666666666667	0.7178333333333333
0.2871666666666667	0.7128333333333333
0.2871666666666667	0.7128333333333333
0.2921666666666667	0.7078333333333333
0.315	0.685
0.38	0.62
0.365	0.635
0.32	0.68
0.3233333333333333	0.6766666666666665
0.305	0.695
0.295	0.705
0.295	0.705
0.295	0.705
0.29	0.71
0.29	0.71
0.305	0.695
0.36883333333333324	0.6311666666666667
0.45299999999999996	0.547
0.41166666666666674	0.5883333333333334
0.28	0.72
0.34166666666666673	0.6583333333333334
0.27	0.73
0.285	0.715
0.275	0.725
0.305	0.695
0.32	0.68
0.39	0.61
0.43166666666666664	0.5683333333333332
0.3075	0.6925
0.31	0.69
0.31	0.69
0.3741666666666667	0.6258333333333334
0.3	0.7
0.3941666666666667	0.6058333333333333
0.40416666666666673	0.5958333333333333
0.3225	0.6775
0.40666666666666673	0.5933333333333334
0.40666666666666673	0.5933333333333334
0.40416666666666673	0.5958333333333333
0.3998809523809524	0.6001190476190477
0.3898809523809524	0.6101190476190477
0.3457142857142857	0.6542857142857144
0.3257142857142857	0.6742857142857143
0.31571428571428567	0.6842857142857143
0.3898809523809524	0.6101190476190477
0.2957142857142857	0.7042857142857143
0.3057142857142857	0.6942857142857143
0.3457142857142857	0.6542857142857144
0.3391666666666667	0.6608333333333334
0.3091666666666667	0.6908333333333334
0.3391666666666667	0.6608333333333334
0.3391666666666667	0.6608333333333334
0.31916666666666665	0.6808333333333334
0.31916666666666665	0.6808333333333334
0.34916666666666674	0.6508333333333334
0.3791666666666667	0.6208333333333333
0.35416666666666674	0.6458333333333335
0.35416666666666674	0.6458333333333335
0.3666666666666667	0.6333333333333333
0.4098809523809524	0.5901190476190477
0.3298809523809524	0.6701190476190476
0.3498809523809524	0.6501190476190476
0.3198809523809524	0.6801190476190476
0.3198809523809524	0.6801190476190476
0.3298809523809524	0.6701190476190476
0.3732142857142858	0.6267857142857143
0.35821428571428576	0.6417857142857143
0.35321428571428576	0.6467857142857143
0.3032142857142857	0.6967857142857143
0.2675	0.7325
0.27416666666666667	0.7258333333333333
0.32416666666666666	0.6758333333333333
0.33416666666666667	0.6658333333333333
0.305	0.695
0.34083333333333327	0.6591666666666666
0.29333333333333333	0.7066666666666667
0.2508333333333333	0.7491666666666668
0.2658333333333333	0.7341666666666667
0.4121666666666666	0.5878333333333333
0.32549999999999996	0.6745
0.37883333333333324	0.6211666666666668
0.3471666666666666	0.6528333333333333
0.2571666666666667	0.7428333333333333
0.26716666666666666	0.7328333333333333
0.2821666666666667	0.7178333333333333
0.2771666666666667	0.7228333333333333
0.24050000000000002	0.7595000000000001
0.24050000000000002	0.7595000000000001
0.2871666666666667	0.7128333333333333
0.3016666666666667	0.6983333333333333
0.3966666666666667	0.6033333333333334
0.3766666666666667	0.6233333333333334
0.315	0.685
0.335	0.665
0.32	0.68
0.31	0.69
0.31	0.69
0.295	0.705
0.295	0.705
0.295	0.705
0.295	0.705
0.28	0.72
0.28	0.72
0.36883333333333324	0.6311666666666667
0.36883333333333324	0.6311666666666667
0.36883333333333324	0.6311666666666667
0.36883333333333324	0.6311666666666667
0.28	0.72
0.28	0.72
0.27	0.73
0.285	0.715
0.275	0.725
0.275	0.725
0.3133333333333333	0.6866666666666665
0.39	0.61
0.3133333333333333	0.6866666666666665
0.3275	0.6725
0.3841666666666667	0.6158333333333333
0.3841666666666667	0.6158333333333333
0.3741666666666667	0.6258333333333334
0.3741666666666667	0.6258333333333334
0.3841666666666667	0.6158333333333333
0.36	0.64
0.3575	0.6425
0.3325	0.6675
0.3966666666666667	0.6033333333333334
0.3625	0.6375
0.3998809523809524	0.6001190476190477
0.3257142857142857	0.6742857142857143
0.43633333333333335	0.5636666666666666
0.3557142857142857	0.6442857142857144
0.3557142857142857	0.6442857142857144
0.3057142857142857	0.6942857142857143
0.3057142857142857	0.6942857142857143
0.31571428571428567	0.6842857142857143
0.3457142857142857	0.6542857142857144
0.3457142857142857	0.6542857142857144
0.3091666666666667	0.6908333333333334
0.3091666666666667	0.6908333333333334
0.3091666666666667	0.6908333333333334
0.34916666666666674	0.6508333333333334
0.34916666666666674	0.6508333333333334
0.34916666666666674	0.6508333333333334
0.3841666666666667	0.6158333333333333
0.35416666666666674	0.6458333333333335
0.35416666666666674	0.6458333333333335
0.3591666666666667	0.6408333333333335
0.3498809523809524	0.6501190476190476
0.3498809523809524	0.6501190476190476
0.3498809523809524	0.6501190476190476
0.3198809523809524	0.6801190476190476
0.3198809523809524	0.6801190476190476
0.3298809523809524	0.6701190476190476
0.3498809523809524	0.6501190476190476
0.36821428571428577	0.6317857142857143
0.35321428571428576	0.6467857142857143
0.3282142857142857	0.6717857142857143
0.27416666666666667	0.7258333333333333
0.27416666666666667	0.7258333333333333
0.29583333333333334	0.7041666666666666
0.3608333333333333	0.6391666666666667
0.37416666666666665	0.6258333333333332
0.34083333333333327	0.6591666666666666
0.3025	0.6975
0.2558333333333333	0.7441666666666668
0.3491666666666666	0.6508333333333333
0.36383333333333334	0.6361666666666667
0.31383333333333335	0.6861666666666667
0.29716666666666663	0.7028333333333333
0.2771666666666667	0.7228333333333333
0.2571666666666667	0.7428333333333333
0.27216666666666667	0.7278333333333333
0.2771666666666667	0.7228333333333333
0.2605	0.7395
0.24050000000000002	0.7595000000000001
0.32049999999999995	0.6795
0.2771666666666667	0.7228333333333333
0.3016666666666667	0.6983333333333333
0.3966666666666667	0.6033333333333334
0.32	0.68
0.32	0.68
0.32	0.68
0.3766666666666667	0.6233333333333334
0.3	0.7
0.335	0.665
0.31	0.69
0.31	0.69
0.29	0.71
0.295	0.705
0.295	0.705
0.295	0.705
0.295	0.705
0.28	0.72
0.3455	0.6545000000000001
0.36883333333333324	0.6311666666666667
0.36883333333333324	0.6311666666666667
0.36883333333333324	0.6311666666666667
0.30833333333333335	0.6916666666666665
0.29	0.71
0.28	0.72
0.285	0.715
0.285	0.715
0.275	0.725
0.2683333333333333	0.7316666666666666
0.2733333333333333	0.7266666666666666
0.3133333333333333	0.6866666666666665
0.3133333333333333	0.6866666666666665
0.3275	0.6725
0.31	0.69
0.31	0.69
0.3	0.7
0.3	0.7
0.31	0.69
0.31	0.69
0.3075	0.6925
0.40666666666666673	0.5933333333333334
0.3325	0.6675
0.3966666666666667	0.6033333333333334
0.43633333333333335	0.5636666666666666
0.488	0.512
0.3457142857142857	0.6542857142857144
0.31571428571428567	0.6842857142857143
0.3457142857142857	0.6542857142857144
0.3898809523809524	0.6101190476190477
0.3057142857142857	0.6942857142857143
0.31571428571428567	0.6842857142857143
0.31571428571428567	0.6842857142857143
0.31571428571428567	0.6842857142857143
0.3091666666666667	0.6908333333333334
0.3091666666666667	0.6908333333333334
0.31916666666666665	0.6808333333333334
0.34916666666666674	0.6508333333333334
0.34916666666666674	0.6508333333333334
0.3741666666666667	0.6258333333333334
0.35416666666666674	0.6458333333333335
0.35416666666666674	0.6458333333333335
0.35416666666666674	0.6458333333333335
0.3591666666666667	0.6408333333333335
0.4098809523809524	0.5901190476190477
0.3298809523809524	0.6701190476190476
0.3198809523809524	0.6801190476190476
0.3198809523809524	0.6801190476190476
0.3198809523809524	0.6801190476190476
0.3498809523809524	0.6501190476190476
0.3498809523809524	0.6501190476190476
0.4482142857142858	0.5517857142857143
0.39821428571428574	0.6017857142857143
0.31321428571428567	0.6867857142857143
0.2991666666666667	0.7008333333333333
0.32416666666666666	0.6758333333333333
0.31416666666666665	0.6858333333333333
0.3608333333333333	0.6391666666666667
0.38416666666666666	0.6158333333333332
0.3708333333333333	0.6291666666666667
0.29833333333333334	0.7016666666666667
0.30416666666666664	0.6958333333333333
0.35583333333333333	0.6441666666666666
0.3105	0.6895000000000002
0.30716666666666664	0.6928333333333333
0.2771666666666667	0.7228333333333333
0.2521666666666667	0.7478333333333333
0.2871666666666667	0.7128333333333333
0.26716666666666666	0.7328333333333333
0.2605	0.7395
0.2705	0.7295
0.2455	0.7545000000000001
0.24050000000000002	0.7595000000000001
0.2971666666666667	0.7028333333333333
0.3016666666666667	0.6983333333333333
0.3616666666666667	0.6383333333333333
0.32	0.68
0.365	0.635
0.32	0.68
0.3	0.7
0.31	0.69
0.28	0.72
0.28	0.72
0.29	0.71
0.29	0.71
0.295	0.705
0.295	0.705
0.295	0.705
0.28	0.72
0.28	0.72
0.36883333333333324	0.6311666666666667
0.36883333333333324	0.6311666666666667
0.36883333333333324	0.6311666666666667
0.30833333333333335	0.6916666666666665
0.385	0.615
0.30833333333333335	0.6916666666666665
0.29	0.71
0.285	0.715
0.285	0.715
0.27	0.73
0.2633333333333333	0.7366666666666666
0.2633333333333333	0.7366666666666666
0.2633333333333333	0.7366666666666666
0.3275	0.6725
0.3275	0.6725
0.3275	0.6725
0.31	0.69
0.3	0.7
0.3	0.7
0.3	0.7
0.2975	0.7025
0.3075	0.6925
0.3075	0.6925
0.3125	0.6875
0.3125	0.6875
0.3125	0.6875
0.31571428571428567	0.6842857142857143
0.31571428571428567	0.6842857142857143
0.3457142857142857	0.6542857142857144
0.31571428571428567	0.6842857142857143
0.3457142857142857	0.6542857142857144
0.3057142857142857	0.6942857142857143
0.3457142857142857	0.6542857142857144
0.3457142857142857	0.6542857142857144
0.31238095238095237	0.6876190476190476
0.31238095238095237	0.6876190476190476
0.3091666666666667	0.6908333333333334
0.31916666666666665	0.6808333333333334
0.31916666666666665	0.6808333333333334
0.34916666666666674	0.6508333333333334
0.34416666666666673	0.6558333333333334
0.3841666666666667	0.6158333333333333
0.35416666666666674	0.6458333333333335
0.3591666666666667	0.6408333333333335
0.3591666666666667	0.6408333333333335
0.3666666666666667	0.6333333333333333
0.3198809523809524	0.6801190476190476
0.3198809523809524	0.6801190476190476
0.3198809523809524	0.6801190476190476
0.3198809523809524	0.6801190476190476
0.3498809523809524	0.6501190476190476
0.3498809523809524	0.6501190476190476
0.3498809523809524	0.6501190476190476
0.3032142857142857	0.6967857142857143
0.3832142857142858	0.6167857142857143
0.32154761904761897	0.678452380952381
0.2708333333333333	0.7291666666666665
0.33416666666666667	0.6658333333333333
0.39	0.6099999999999999
0.37416666666666665	0.6258333333333332
0.295	0.705
0.2833333333333334	0.7166666666666667
0.2833333333333334	0.7166666666666667
0.35216666666666663	0.6478333333333333
0.36383333333333334	0.6361666666666667
0.2655	0.7345
0.2771666666666667	0.7228333333333333
0.2521666666666667	0.7478333333333333
0.27216666666666667	0.7278333333333333
0.2871666666666667	0.7128333333333333
0.2605	0.7395
0.2605	0.7395
0.2605	0.7395
0.2971666666666667	0.7028333333333333
0.2971666666666667	0.7028333333333333
0.3616666666666667	0.6383333333333333
0.31666666666666665	0.6833333333333335
0.31666666666666665	0.6833333333333335
0.32	0.68
0.29	0.71
0.28	0.72
0.31	0.69
0.28	0.72
0.29	0.71
0.295	0.705
0.285	0.715
0.285	0.715
0.27	0.73
0.315	0.685
0.3916666666666667	0.6083333333333334
0.3916666666666667	0.6083333333333334
0.36883333333333324	0.6311666666666667
0.36883333333333324	0.6311666666666667
0.30833333333333335	0.6916666666666665
0.30833333333333335	0.6916666666666665
0.27	0.73
0.27	0.73
0.26	0.74
0.2875	0.7125
0.2975	0.7025
0.34916666666666674	0.6508333333333334
0.2633333333333333	0.7366666666666666
0.2633333333333333	0.7366666666666666
0.3075	0.6925
0.3275	0.6725
0.3075	0.6925
0.3075	0.6925
0.3175	0.6825
0.3375	0.6625
0.3375	0.6625
0.2975	0.7025
0.3075	0.6925
0.3075	0.6925
0.3125	0.6875
0.3125	0.6875
0.3866666666666667	0.6133333333333334
0.3425	0.6575
0.3425	0.6575
0.3457142857142857	0.6542857142857144
0.3457142857142857	0.6542857142857144
0.31571428571428567	0.6842857142857143
0.3457142857142857	0.6542857142857144
0.31238095238095237	0.6876190476190476
0.3898809523809524	0.6101190476190477
0.31238095238095237	0.6876190476190476
0.3498809523809524	0.6501190476190476
0.3498809523809524	0.6501190476190476
0.3498809523809524	0.6501190476190476
0.34916666666666674	0.6508333333333334
0.3791666666666667	0.6208333333333333
0.34916666666666674	0.6508333333333334
0.35416666666666674	0.6458333333333335
0.35416666666666674	0.6458333333333335
0.3891666666666667	0.6108333333333333
0.3591666666666667	0.6408333333333335
0.3498809523809524	0.6501190476190476
0.3498809523809524	0.6501190476190476
0.3498809523809524	0.6501190476190476
0.29988095238095236	0.7001190476190476
0.29988095238095236	0.7001190476190476
0.2698809523809524	0.7301190476190476
0.3498809523809524	0.6501190476190476
0.3248809523809524	0.6751190476190476
0.3382142857142857	0.6617857142857143
0.41233333333333333	0.5876666666666667
0.3125	0.6875
0.2941666666666667	0.7058333333333333
0.28833333333333333	0.7116666666666666
0.34083333333333327	0.6591666666666666
0.34583333333333327	0.6541666666666666
0.295	0.705
0.2833333333333334	0.7166666666666667
0.3055	0.6945
0.4255	0.5745
0.3605	0.6395
0.31466666666666665	0.6853333333333333
0.31666666666666665	0.6833333333333332
0.26666666666666666	0.7333333333333333
0.2871666666666667	0.7128333333333333
0.2871666666666667	0.7128333333333333
0.2871666666666667	0.7128333333333333
0.2655	0.7345
0.2605	0.7395
0.2971666666666667	0.7028333333333333
0.2971666666666667	0.7028333333333333
0.43607142857142855	0.5639285714285713
0.31666666666666665	0.6833333333333335
0.3616666666666667	0.6383333333333333
0.365	0.635
0.365	0.635
0.31	0.69
0.28	0.72
0.29	0.71
0.285	0.715
0.285	0.715
0.295	0.705
0.295	0.705
0.285	0.715
0.295	0.705
0.3716666666666667	0.6283333333333334
0.325	0.675
0.325	0.675
0.325	0.675
0.30833333333333335	0.6916666666666665
0.30833333333333335	0.6916666666666665
0.27	0.73
0.27	0.73
0.28	0.72
0.3691666666666667	0.6308333333333334
0.3691666666666667	0.6308333333333334
0.3591666666666667	0.6408333333333335
0.2875	0.7125
0.2775	0.7225
0.2825	0.7175
0.2825	0.7175
0.2775	0.7225
0.2775	0.7225
0.3075	0.6925
0.2775	0.7225
0.35416666666666674	0.6458333333333335
0.3075	0.6925
0.3075	0.6925
0.3075	0.6925
0.3075	0.6925
0.3075	0.6925
0.3125	0.6875
0.3125	0.6875
0.3125	0.6875
0.31	0.69
0.31	0.69
0.31571428571428567	0.6842857142857143
0.31571428571428567	0.6842857142857143
0.31571428571428567	0.6842857142857143
0.3898809523809524	0.6101190476190477
0.3423809523809524	0.6576190476190475
0.3398809523809524	0.6601190476190476
0.3498809523809524	0.6501190476190476
0.3498809523809524	0.6501190476190476
0.3523809523809524	0.6476190476190475
0.3523809523809524	0.6476190476190475
0.3791666666666667	0.6208333333333333
0.34916666666666674	0.6508333333333334
0.3591666666666667	0.6408333333333335
0.3566666666666667	0.6433333333333334
0.34666666666666673	0.6533333333333334
0.3498809523809524	0.6501190476190476
0.3898809523809524	0.6101190476190477
0.3898809523809524	0.6101190476190477
0.3198809523809524	0.6801190476190476
0.3198809523809524	0.6801190476190476
0.29988095238095236	0.7001190476190476
0.30988095238095237	0.6901190476190476
0.2823809523809524	0.7176190476190476
0.3148809523809524	0.6851190476190476
0.3248809523809524	0.6751190476190476
0.3232142857142857	0.6767857142857143
0.3475	0.6525
0.2941666666666667	0.7058333333333333
0.3175	0.6825
0.3608333333333333	0.6391666666666667
0.28	0.72
0.26833333333333337	0.7316666666666667
0.2833333333333334	0.7166666666666667
0.3055	0.6945
0.4205	0.5795
0.3996666666666666	0.6003333333333333
0.33166666666666667	0.6683333333333333
0.29666666666666663	0.7033333333333333
0.2971666666666667	0.7028333333333333
0.2971666666666667	0.7028333333333333
0.2871666666666667	0.7128333333333333
0.2871666666666667	0.7128333333333333
0.2871666666666667	0.7128333333333333
0.2971666666666667	0.7028333333333333
0.2971666666666667	0.7028333333333333
0.3021666666666667	0.6978333333333333
0.2871666666666667	0.7128333333333333
0.3366666666666667	0.6633333333333334
0.3716666666666667	0.6283333333333334
0.3616666666666667	0.6383333333333333
0.31	0.69
0.32	0.68
0.31	0.69
0.31	0.69
0.375	0.625
0.315	0.685
0.325	0.675
0.295	0.705
0.295	0.705
0.325	0.675
0.285	0.715
0.34	0.66
0.3716666666666667	0.6283333333333334
0.295	0.705
0.315	0.685
0.3183333333333333	0.6816666666666665
0.30833333333333335	0.6916666666666665
0.402	0.598
0.402	0.598
0.29	0.71
0.3075	0.6925
0.3075	0.6925
0.3591666666666667	0.6408333333333335
0.2875	0.7125
0.2875	0.7125
0.2775	0.7225
0.3125	0.6875
0.3125	0.6875
0.3841666666666667	0.6158333333333333
0.2633333333333333	0.7366666666666666
0.2775	0.7225
0.2775	0.7225
0.35416666666666674	0.6458333333333335
0.35416666666666674	0.6458333333333335
0.2575	0.7425
0.3075	0.6925
0.3375	0.6625
0.3366666666666667	0.6633333333333334
0.3066666666666667	0.6933333333333335
0.31	0.69
0.31	0.69
0.31	0.69
0.31	0.69
0.31	0.69
0.31	0.69
0.31571428571428567	0.6842857142857143
0.31571428571428567	0.6842857142857143
0.32238095238095243	0.6776190476190476
0.32238095238095243	0.6776190476190476
0.38238095238095243	0.6176190476190476
0.38238095238095243	0.6176190476190476
0.3523809523809524	0.6476190476190475
0.3523809523809524	0.6476190476190475
0.3523809523809524	0.6476190476190475
0.3716666666666667	0.6283333333333334
0.41666666666666674	0.5833333333333334
0.3366666666666667	0.6633333333333334
0.3866666666666667	0.6133333333333334
0.3866666666666667	0.6133333333333334
0.3866666666666667	0.6133333333333334
0.3498809523809524	0.6501190476190476
0.3198809523809524	0.6801190476190476
0.3198809523809524	0.6801190476190476
0.3198809523809524	0.6801190476190476
0.3432142857142857	0.6567857142857143
0.3032142857142857	0.6967857142857143
0.31821428571428567	0.6817857142857143
0.3032142857142857	0.6967857142857143
0.31321428571428567	0.6867857142857143
0.30583333333333335	0.6941666666666666
0.3275	0.6725
0.3175	0.6825
0.3608333333333333	0.6391666666666667
0.3608333333333333	0.6391666666666667
0.29333333333333333	0.7066666666666667
0.27083333333333337	0.7291666666666667
0.3391666666666667	0.6608333333333334
0.4004999999999999	0.5994999999999999
0.3338333333333333	0.6661666666666668
0.2921666666666667	0.7078333333333333
0.2971666666666667	0.7028333333333333
0.2971666666666667	0.7028333333333333
0.2971666666666667	0.7028333333333333
0.2971666666666667	0.7028333333333333
0.3021666666666667	0.6978333333333333
0.2971666666666667	0.7028333333333333
0.2971666666666667	0.7028333333333333
0.2971666666666667	0.7028333333333333
0.2971666666666667	0.7028333333333333
0.2971666666666667	0.7028333333333333
0.31666666666666665	0.6833333333333335
0.31666666666666665	0.6833333333333335
0.3616666666666667	0.6383333333333333
0.3616666666666667	0.6383333333333333
0.31666666666666665	0.6833333333333335
0.365	0.635
0.31	0.69
0.33	0.67
0.385	0.615
0.33	0.67
0.325	0.675
0.295	0.705
0.28	0.72
0.34	0.66
0.285	0.715
0.295	0.705
0.315	0.685
0.315	0.685
0.315	0.685
0.315	0.685
0.3133333333333333	0.6866666666666665
0.3233333333333333	0.6766666666666665
0.29	0.71
0.29	0.71
0.3	0.7
0.2975	0.7025
0.3175	0.6825
0.2875	0.7125
0.2875	0.7125
0.2875	0.7125
0.3125	0.6875
0.35416666666666674	0.6458333333333335
0.2633333333333333	0.7366666666666666
0.2633333333333333	0.7366666666666666
0.2633333333333333	0.7366666666666666
0.2775	0.7225
0.2775	0.7225
0.2575	0.7425
0.2575	0.7425
0.2575	0.7425
0.3341666666666667	0.6658333333333334
0.3341666666666667	0.6658333333333334
0.3666666666666667	0.6333333333333333
0.3125	0.6875
0.3125	0.6875
0.29	0.71
0.31	0.69
0.31	0.69
0.31	0.69
0.31	0.69
0.34666666666666673	0.6533333333333334
0.40416666666666673	0.5958333333333333
0.3523809523809524	0.6476190476190475
0.3523809523809524	0.6476190476190475
0.3523809523809524	0.6476190476190475
0.4298809523809524	0.5701190476190476
0.4298809523809524	0.5701190476190476
0.34416666666666673	0.6558333333333334
0.35416666666666674	0.6458333333333335
0.3841666666666667	0.6158333333333333
0.3666666666666667	0.6333333333333333
0.3666666666666667	0.6333333333333333
0.3866666666666667	0.6133333333333334
0.3866666666666667	0.6133333333333334
0.3566666666666667	0.6433333333333334
0.3198809523809524	0.6801190476190476
0.3198809523809524	0.6801190476190476
0.3432142857142857	0.6567857142857143
0.3532142857142857	0.6467857142857143
0.36321428571428577	0.6367857142857143
0.3732142857142858	0.6267857142857143
0.3782142857142858	0.6217857142857143
0.2608333333333333	0.7391666666666667
0.2675	0.7325
0.26416666666666666	0.7358333333333333
0.3175	0.6825
0.3608333333333333	0.6391666666666667
0.29833333333333334	0.7016666666666667
0.29833333333333334	0.7016666666666667
0.29083333333333333	0.7091666666666667
0.3575	0.6425
0.3258333333333333	0.6741666666666666
0.30383333333333334	0.6961666666666666
0.23883333333333337	0.7611666666666665
0.22383333333333336	0.7761666666666666
0.24383333333333337	0.7561666666666667
0.24383333333333337	0.7561666666666667
0.25083333333333335	0.7491666666666665
0.25083333333333335	0.7491666666666665
0.25083333333333335	0.7491666666666665
0.2991666666666667	0.7008333333333333
0.2991666666666667	0.7008333333333333
0.2971666666666667	0.7028333333333333
0.2971666666666667	0.7028333333333333
0.3741666666666667	0.6258333333333334
0.31666666666666665	0.6833333333333335
0.3616666666666667	0.6383333333333333
[truncated: 56,509 more rows]
